# Supplementary material for: Immunothrombosis in hospitalized COVID-19 patients identified by multiomics profiling and linked to postacute complications
Source: iScience. 2026 Jun 11;29(7):116326. doi: 10.1016/j.isci.2026.116326 (PMC13276153; doi:10.1016/j.isci.2026.116326)
Supplement: Table S1. Summary of clinical and demographic characteristics of the study cohort [file mmc1.xlsx]

## Sheet: Summary
Multi-omics of hospitalised COVID-19 patients identifies immunothrombosis as the molecular driver behind increased post-acute complication risk Laura Ansone, Liva Pelcmane, Monta Briviba, Rihards Saksis, Ivars Silamikelis, Kristaps Kornejevs, Daniella Borisova, Kaspars Megnis, Liga Elina, Vita Rovite, Annija Vaska, Kristaps Klavins, Helgi B. Schiöth, Janis Klovins.
Table S1. Cohort demographics and clinical characteristics of 61 hospitalized, severe COVID-19 patient cohort with urine omics data
	61 hospitalized COVID-19 patients
Characteristic features		Recovered	Long Covid
Male / Femaple (n, %)	24 (39,34%)/ 37 (60,66%)	8 (33,33%)/ 16 (66,67%)	16 (43,24%)/ 21 (56,76%)
Average age (years ± SD)	57,75 ± 13,58	55,29 ± 15,20	59,35 ± 12,37
Average BMI (kg/m2 ± SD)	30,22 ± 6,60	28,25 ± 6,28	31,51 ± 6,56
Comorbidities (atleast one) : yes/no (n, %)	41 (67,21%)/ 20 (32,79%)	13 (54,17%)/ 11 (45,83%)	28 (75,68%)/ 9 (24,32%)
Hypertension(n, %)	23 (37,70%)	7 (29,17%)	16 (43,24%)
Type 2 Diabetes Mellitus (n, %)	5 (8,20%)	1 (4,17%)	4 (10,81%)
Cardiovascular disease (except hypertension) (n, %)	15 (24,59%)	3 (12,50%)	12 (32,43%)
Oncological (n, %)	3 (4,92%)	1 (4,17%)	2 (5,41%)
Other comorbidities (n, %)	14 (22,95%)	4 (16,67%)	10 (27,03%)
Time in Hospital (days ± SD)	10,63 ± 5,34	9,32 ± 5,23	11,41 ± 5,32
Smokers (n, %)	4 (6,56%)	1 (4,17%)	3 (8,11%)
Clinical mesurments, *some patients individual measurements were not available	Acute COVID-19 phase	*Number of patients	Recovery phase (30days)	*Number of patients	Recovery phase (3-6 moths)	*Number of patients
Hemoglobin (g/dL) (average ± SD)	13,41 ± 1,40	57	13,61 ± 1,31	60	14,02 ± 1,37	60
Hematocrit (%) (average ± SD)	44,49 ± 28,54	52	41,28 ± 3,63	60	42,13 ± 3,86	60
Leukocytes (average ± SD, µL)	6,09 ± 4,03	57	6,97 ± 5,51	60	6,29 ± 3,95	60
Platelets (average ± SD, µL)	187,96 ± 73,34	56	269,19 ± 61,28	58	242,21 ± 55,48	58
Neutrophils (average ± SD, µL)	2,52 ± 2,47	38	3,23 ± 1,09	57	3,03 ± 1,28	57
Lymphocytes (average ± SD, µL)	1,00 ± 3,00	48	2,74 ± 4,73	60	2,44 ± 3,13	60
Monocytes (average ± SD, µL)	0,24 ± 0,23	45	0,60 ± 0,23	60	0,50 ± 0,18	60
Alanine aminotransferase (ALAT) (average ± SD, U/l)	35,15 ± 27,23	57	34,66 ± 23,72	58	30,72 ±17,31	58
Aspartate aminotransferase (ASAT) (average ± SD, U/l)	43,85 ± 36,75	29	27,62 ± 12,91	58	26,36 ± 10,08	58
Gamma-Glutamyl Transferase (GGT) (average ± SD, U/l)	64,04 ± 61,98	23	44,00 ± 40,63	41	33,47 ± 29,02	41
Bilirubin (average ± SD, µmol/L)	8,79 ± 8,36	38	12,25 ± 5,72	58	12,87 ± 12,29	58
Lactate Dehydrogenase (LDH) (average ± SD, U/L)	299,24 ± 136,21	46	218,40 ± 40,32	42	203,53 ± 37,58	42
Creatinine (average ± SD, µmol/L)	72,20 ± 15,45	58	69,28 ± 16,92	58	72,37 ± 22,36	58
C-reactive protein (CRP) (average ± SD, mg/L)	50,33 ± 57,22	58	3,45 ± 5,26	57	2,48 ± 3,97	57
Eosinophil (average ± SN, µL)	0,27 ± 1,50	36	0,17 ± 0,11	60	0,18 ± 0,11	60
D-dimer (average ± SD, mg/ml)	24,00 ± 120,19	53	0,49 ± 0,34	20	0,61 ± 1,01	20
Potassium (average ± SD,mmol/L)	4,03 ± 0,50	53	-		-
Sodium (average ± SD,mmol/L)	134,88 ± 4,28	54	-		-
Troponin T (average ± SD, pg/mL)	13,99 ± 13,56	47	7,69 ± 10,78	41	7,52 ± 10,03	41
*indicates how many patients had data available of the specific measurement
