# Supplementary material for: Immunothrombosis in hospitalized COVID-19 patients identified by multiomics profiling and linked to postacute complications
Source: iScience. 2026 Jun 11;29(7):116326. doi: 10.1016/j.isci.2026.116326 (PMC13276153; doi:10.1016/j.isci.2026.116326)
Supplement: Table S2. Differential expression and pathway analyses across time points — Table S2A. Differentially expressed genes between time points A and B. Table S2B. Differentially expressed genes between time points B and C. Table S2C. Differentially abundant metabolites between time points A and B. Table S2D. Kidney injury biomarker analysis. Table S2E. MFuzz clustering results. Table S2F. KEGG pathway enrichment analysis. Table S2G. Reactome pathway enrichment analysis. [file mmc2.xlsx]

## Sheet: TableS2A Timepoint AvsB (DEGs)
ENSEMBL	logFC	AveExpr	t	P.Value	adj.P.Val	B	hgnc_symbol	gene_biotype	description
ENSG00000233392	-3.854	1.49449	-24.2837	1.61055e-64	2.94987e-60	136.268	UICLM	lncRNA	up-regulated in colorectal cancer liver metastasis [Source:HGNC Symbol;Acc:HGNC:54869]
ENSG00000211896	4.42832	7.03439	22.2868	1.25145e-58	1.14607e-54	122.843	IGHG1	IG_C_gene	immunoglobulin heavy constant gamma 1 (G1m marker) [Source:HGNC Symbol;Acc:HGNC:5525]
ENSG00000211950	4.61987	0.92041	21.8627	2.37389e-57	1.44934e-53	119.928	IGHV1-24	IG_V_gene	immunoglobulin heavy variable 1-24 [Source:HGNC Symbol;Acc:HGNC:5551]
ENSG00000211659	4.41559	1.9168	20.6869	9.2503e-54	4.23571e-50	111.735	IGLV3-25	IG_V_gene	immunoglobulin lambda variable 3-25 [Source:HGNC Symbol;Acc:HGNC:5908]
ENSG00000101782	-2.28328	9.21135	-20.1294	4.92065e-52	1.80253e-48	107.796	RIOK3	protein_coding	RIO kinase 3 [Source:HGNC Symbol;Acc:HGNC:11451]
ENSG00000165434	-1.40167	5.13768	-19.9996	1.24739e-51	3.80786e-48	106.874	PGM2L1	protein_coding	phosphoglucomutase 2 like 1 [Source:HGNC Symbol;Acc:HGNC:20898]
ENSG00000043093	-1.56395	7.70635	-19.7342	8.39921e-51	2.19771e-47	104.983	DCUN1D1	protein_coding	defective in cullin neddylation 1 domain containing 1 [Source:HGNC Symbol;Acc:HGNC:18184]
ENSG00000115884	3.73366	-0.202659	19.7092	1.00522e-50	2.30145e-47	104.804	SDC1	protein_coding	syndecan 1 [Source:HGNC Symbol;Acc:HGNC:10658]
ENSG00000100380	-1.34575	7.57534	-19.6885	1.16645e-50	2.37385e-47	104.657	ST13	protein_coding	ST13 Hsp70 interacting protein [Source:HGNC Symbol;Acc:HGNC:11343]
ENSG00000178694	-1.57085	6.11034	-19.6144	1.99101e-50	3.64674e-47	104.127	NSUN3	protein_coding	NOP2/Sun RNA methyltransferase 3 [Source:HGNC Symbol;Acc:HGNC:26208]
ENSG00000166046	-1.84714	8.25455	-19.4736	5.4998e-50	9.15766e-47	103.119	TCP11L2	protein_coding	t-complex 11 like 2 [Source:HGNC Symbol;Acc:HGNC:28627]
ENSG00000114126	-0.893189	5.84754	-19.3007	1.91987e-49	2.93036e-46	101.879	TFDP2	protein_coding	transcription factor Dp-2 [Source:HGNC Symbol;Acc:HGNC:11751]
ENSG00000170476	3.06339	3.28004	19.2641	2.50329e-49	3.52695e-46	101.616	MZB1	protein_coding	marginal zone B and B1 cell specific protein [Source:HGNC Symbol;Acc:HGNC:30125]
ENSG00000170540	-1.21528	6.79447	-19.2315	3.16975e-49	4.14694e-46	101.382	ARL6IP1	protein_coding	ARL6 interacting reticulophagy regulator 1 [Source:HGNC Symbol;Acc:HGNC:697]
ENSG00000155962	-1.94807	3.75776	-19.2209	3.42385e-49	4.18075e-46	101.305	CLIC2	protein_coding	chloride intracellular channel 2 [Source:HGNC Symbol;Acc:HGNC:2063]
ENSG00000253755	4.65543	3.4587	19.1876	4.35872e-49	4.98964e-46	101.066	IGHGP	IG_C_pseudogene	immunoglobulin heavy constant gamma P (non-functional) [Source:HGNC Symbol;Acc:HGNC:5529]
ENSG00000122644	-2.12889	5.91006	-19.0171	1.50298e-48	1.61933e-45	99.8381	ARL4A	protein_coding	ARF like GTPase 4A [Source:HGNC Symbol;Acc:HGNC:695]
ENSG00000104765	-2.32558	11.0404	-18.975	2.04167e-48	2.07751e-45	99.5343	BNIP3L	protein_coding	BCL2 interacting protein 3 like [Source:HGNC Symbol;Acc:HGNC:1085]
ENSG00000152061	-1.22894	7.92858	-18.8922	3.72922e-48	3.41522e-45	98.9367	RABGAP1L	protein_coding	RAB GTPase activating protein 1 like [Source:HGNC Symbol;Acc:HGNC:24663]
ENSG00000180667	-2.21812	9.10203	-18.8986	3.55903e-48	3.41522e-45	98.983	YOD1	protein_coding	YOD1 deubiquitinase [Source:HGNC Symbol;Acc:HGNC:25035]
ENSG00000211673	3.80781	2.57645	18.8633	4.6016e-48	4.01347e-45	98.7282	IGLV3-1	IG_V_gene	immunoglobulin lambda variable 3-1 [Source:HGNC Symbol;Acc:HGNC:5896]
ENSG00000135070	-2.16164	6.90113	-18.7349	1.17323e-47	9.76766e-45	97.7997	ISCA1	protein_coding	iron-sulfur cluster assembly 1 [Source:HGNC Symbol;Acc:HGNC:28660]
ENSG00000211897	3.52188	4.89093	18.6349	2.43334e-47	1.93779e-44	97.076	IGHG3	IG_C_gene	immunoglobulin heavy constant gamma 3 (G3m marker) [Source:HGNC Symbol;Acc:HGNC:5527]
ENSG00000139842	-0.896006	6.74926	-18.6142	2.83066e-47	2.16027e-44	96.926	CUL4A	protein_coding	cullin 4A [Source:HGNC Symbol;Acc:HGNC:2554]
ENSG00000087116	4.69676	-0.188881	18.5863	3.47158e-47	2.54342e-44	96.7235	ADAMTS2	protein_coding	ADAM metallopeptidase with thrombospondin type 1 motif 2 [Source:HGNC Symbol;Acc:HGNC:218]
ENSG00000143727	-1.11274	5.63273	-18.5657	4.03474e-47	2.84232e-44	96.5744	ACP1	protein_coding	acid phosphatase 1 [Source:HGNC Symbol;Acc:HGNC:122]
ENSG00000172671	-1.17305	5.04505	-18.56	4.20586e-47	2.85313e-44	96.5332	ZFAND4	protein_coding	zinc finger AN1-type containing 4 [Source:HGNC Symbol;Acc:HGNC:23504]
ENSG00000211640	3.55946	1.39029	18.5409	4.83514e-47	3.16287e-44	96.3948	IGLV6-57	IG_V_gene	immunoglobulin lambda variable 6-57 [Source:HGNC Symbol;Acc:HGNC:5927]
ENSG00000001084	-1.3928	6.18337	-18.4989	6.57413e-47	4.15213e-44	96.09	GCLC	protein_coding	glutamate-cysteine ligase catalytic subunit [Source:HGNC Symbol;Acc:HGNC:4311]
ENSG00000145741	-0.978761	7.73421	-18.4343	1.05531e-46	6.44302e-44	95.6205	BTF3	protein_coding	basic transcription factor 3 [Source:HGNC Symbol;Acc:HGNC:1125]
ENSG00000152484	-1.74839	7.77009	-18.3457	2.01913e-46	1.19298e-43	94.9768	USP12	protein_coding	ubiquitin specific peptidase 12 [Source:HGNC Symbol;Acc:HGNC:20485]
ENSG00000198836	-1.02739	6.98826	-18.34	2.10525e-46	1.20499e-43	94.9354	OPA1	protein_coding	OPA1 mitochondrial dynamin like GTPase [Source:HGNC Symbol;Acc:HGNC:8140]
ENSG00000149212	-1.38009	8.9788	-18.3184	2.46524e-46	1.34026e-43	94.7787	SESN3	protein_coding	sestrin 3 [Source:HGNC Symbol;Acc:HGNC:23060]
ENSG00000181704	-1.20821	5.91787	-18.3172	2.48793e-46	1.34026e-43	94.7697	YIPF6	protein_coding	Yip1 domain family member 6 [Source:HGNC Symbol;Acc:HGNC:28304]
ENSG00000136929	-2.37297	8.45681	-18.2995	2.8321e-46	1.44091e-43	94.6411	HEMGN	protein_coding	hemogen [Source:HGNC Symbol;Acc:HGNC:17509]
ENSG00000270550	3.69297	3.35587	18.3	2.82124e-46	1.44091e-43	94.6449	IGHV3-30	IG_V_gene	immunoglobulin heavy variable 3-30 [Source:HGNC Symbol;Acc:HGNC:5591]
ENSG00000159023	-2.00431	10.8655	-18.2779	3.31924e-46	1.64311e-43	94.4836	EPB41	protein_coding	erythrocyte membrane protein band 4.1 [Source:HGNC Symbol;Acc:HGNC:3377]
ENSG00000211962	3.07871	1.39399	18.0252	2.12157e-45	1.0226e-42	92.6431	IGHV1-46	IG_V_gene	immunoglobulin heavy variable 1-46 [Source:HGNC Symbol;Acc:HGNC:5554]
ENSG00000211663	3.93759	2.38123	17.9746	3.08039e-45	1.44668e-42	92.2731	IGLV3-19	IG_V_gene	immunoglobulin lambda variable 3-19 [Source:HGNC Symbol;Acc:HGNC:5903]
ENSG00000243317	-1.55727	7.51101	-17.9566	3.51597e-45	1.60996e-42	92.1419	STMP1	protein_coding	short transmembrane mitochondrial protein 1 [Source:HGNC Symbol;Acc:HGNC:41909]
ENSG00000066926	-2.5758	8.8586	-17.8461	7.92961e-45	3.45806e-42	91.3349	FECH	protein_coding	ferrochelatase [Source:HGNC Symbol;Acc:HGNC:3647]
ENSG00000153574	-2.05185	6.99633	-17.8488	7.77264e-45	3.45806e-42	91.3547	RPIA	protein_coding	ribose 5-phosphate isomerase A [Source:HGNC Symbol;Acc:HGNC:10297]
ENSG00000211956	3.3977	2.37359	17.7292	1.87714e-44	7.99573e-42	90.4798	IGHV4-34	IG_V_gene	immunoglobulin heavy variable 4-34 [Source:HGNC Symbol;Acc:HGNC:5650]
ENSG00000180535	2.91461	-0.306539	17.7097	2.16722e-44	9.02156e-42	90.3372	BHLHA15	protein_coding	basic helix-loop-helix family member a15 [Source:HGNC Symbol;Acc:HGNC:22265]
ENSG00000104164	-0.766486	6.21188	-17.6781	2.73795e-44	1.11441e-41	90.1053	BLOC1S6	protein_coding	biogenesis of lysosomal organelles complex 1 subunit 6 [Source:HGNC Symbol;Acc:HGNC:8549]
ENSG00000125037	-1.28608	6.15156	-17.62	4.20404e-44	1.67394e-41	89.6797	EMC3	protein_coding	ER membrane protein complex subunit 3 [Source:HGNC Symbol;Acc:HGNC:23999]
ENSG00000211592	2.97733	7.92303	17.5984	4.93136e-44	1.92176e-41	89.5214	IGKC	IG_C_gene	immunoglobulin kappa constant [Source:HGNC Symbol;Acc:HGNC:5716]
ENSG00000178445	3.17412	0.574214	17.5869	5.36538e-44	2.04734e-41	89.4377	GLDC	protein_coding	glycine decarboxylase [Source:HGNC Symbol;Acc:HGNC:4313]
ENSG00000076770	-1.98006	10.3854	-17.5625	6.42755e-44	2.40259e-41	89.2584	MBNL3	protein_coding	muscleblind like splicing regulator 3 [Source:HGNC Symbol;Acc:HGNC:20564]
ENSG00000114166	-1.43342	8.45928	-17.4748	1.22885e-43	4.50151e-41	88.6153	KAT2B	protein_coding	lysine acetyltransferase 2B [Source:HGNC Symbol;Acc:HGNC:8638]
ENSG00000130300	-2.42098	3.45094	-17.4261	1.76155e-43	6.22052e-41	88.2579	PLVAP	protein_coding	plasmalemma vesicle associated protein [Source:HGNC Symbol;Acc:HGNC:13635]
ENSG00000211669	3.48105	0.5882	17.4258	1.76603e-43	6.22052e-41	88.2554	IGLV3-10	IG_V_gene	immunoglobulin lambda variable 3-10 [Source:HGNC Symbol;Acc:HGNC:5897]
ENSG00000211644	3.04032	3.0151	17.3687	2.69394e-43	9.13746e-41	87.8364	IGLV1-51	IG_V_gene	immunoglobulin lambda variable 1-51 [Source:HGNC Symbol;Acc:HGNC:5882]
ENSG00000211677	3.2524	5.56337	17.369	2.6871e-43	9.13746e-41	87.8389	IGLC2	IG_C_gene	immunoglobulin lambda constant 2 [Source:HGNC Symbol;Acc:HGNC:5856]
ENSG00000115993	-1.50863	8.12984	-17.3601	2.87011e-43	9.55798e-41	87.7735	TRAK2	protein_coding	trafficking kinesin protein 2 [Source:HGNC Symbol;Acc:HGNC:13206]
ENSG00000057757	-2.1803	6.93429	-17.3319	3.53673e-43	1.15676e-40	87.5662	PITHD1	protein_coding	PITH domain containing 1 [Source:HGNC Symbol;Acc:HGNC:25022]
ENSG00000153814	-1.50755	7.97414	-17.292	4.7539e-43	1.52759e-40	87.2727	JAZF1	protein_coding	JAZF zinc finger 1 [Source:HGNC Symbol;Acc:HGNC:28917]
ENSG00000132465	3.05858	6.62108	17.2825	5.10027e-43	1.61063e-40	87.2029	JCHAIN	protein_coding	joining chain of multimeric IgA and IgM [Source:HGNC Symbol;Acc:HGNC:5713]
ENSG00000123091	-1.7115	9.1749	-17.269	5.63707e-43	1.72729e-40	87.1036	RNF11	protein_coding	ring finger protein 11 [Source:HGNC Symbol;Acc:HGNC:10056]
ENSG00000125818	-1.70634	7.94507	-17.2685	5.65829e-43	1.72729e-40	87.0999	PSMF1	protein_coding	proteasome inhibitor subunit 1 [Source:HGNC Symbol;Acc:HGNC:9571]
ENSG00000119636	-2.11048	4.35735	-17.2508	6.4482e-43	1.93615e-40	86.9702	BBOF1	protein_coding	basal body orientation factor 1 [Source:HGNC Symbol;Acc:HGNC:19855]
ENSG00000274576	3.51252	0.448229	17.1919	9.98236e-43	2.94898e-40	86.5365	IGHV2-70	IG_V_gene	immunoglobulin heavy variable 2-70 [Source:HGNC Symbol;Acc:HGNC:5577]
ENSG00000145354	-1.68934	5.7013	-17.1659	1.20989e-42	3.46257e-40	86.3457	CISD2	protein_coding	CDGSH iron sulfur domain 2 [Source:HGNC Symbol;Acc:HGNC:24212]
ENSG00000170180	-2.20598	4.77486	-17.167	1.2001e-42	3.46257e-40	86.3537	GYPA	protein_coding	glycophorin A (MNS blood group) [Source:HGNC Symbol;Acc:HGNC:4702]
ENSG00000012983	-0.904395	6.11919	-17.1182	1.72321e-42	4.85575e-40	85.9947	MAP4K5	protein_coding	mitogen-activated protein kinase kinase kinase kinase 5 [Source:HGNC Symbol;Acc:HGNC:6867]
ENSG00000113595	-1.13158	5.06642	-17.1093	1.84132e-42	5.10994e-40	85.9289	TRIM23	protein_coding	tripartite motif containing 23 [Source:HGNC Symbol;Acc:HGNC:660]
ENSG00000114784	-1.49992	6.61744	-17.0677	2.50707e-42	6.85367e-40	85.6226	EIF1B	protein_coding	eukaryotic translation initiation factor 1B [Source:HGNC Symbol;Acc:HGNC:30792]
ENSG00000013561	-1.6482	6.4522	-17.0466	2.93292e-42	7.8999e-40	85.4669	RNF14	protein_coding	ring finger protein 14 [Source:HGNC Symbol;Acc:HGNC:10058]
ENSG00000211955	3.362	2.21578	16.9703	5.16851e-42	1.36197e-39	84.9046	IGHV3-33	IG_V_gene	immunoglobulin heavy variable 3-33 [Source:HGNC Symbol;Acc:HGNC:5596]
ENSG00000244437	2.76707	2.51802	16.9693	5.20516e-42	1.36197e-39	84.8976	IGKV3-15	IG_V_gene	immunoglobulin kappa variable 3-15 [Source:HGNC Symbol;Acc:HGNC:5816]
ENSG00000154114	-1.76803	6.77283	-16.9162	7.72482e-42	1.99279e-39	84.5058	TBCEL	protein_coding	tubulin folding cofactor E like [Source:HGNC Symbol;Acc:HGNC:28115]
ENSG00000211899	2.21885	8.38479	16.8991	8.76579e-42	2.22992e-39	84.3803	IGHM	IG_C_gene	immunoglobulin heavy constant mu [Source:HGNC Symbol;Acc:HGNC:5541]
ENSG00000091181	-2.2935	3.52134	-16.8263	1.50604e-41	3.77871e-39	83.8432	IL5RA	protein_coding	interleukin 5 receptor subunit alpha [Source:HGNC Symbol;Acc:HGNC:6017]
ENSG00000179639	-2.16167	3.29241	-16.8089	1.7142e-41	4.24288e-39	83.7147	FCER1A	protein_coding	Fc epsilon receptor Ia [Source:HGNC Symbol;Acc:HGNC:3609]
ENSG00000162366	-2.42668	5.27715	-16.7729	2.24111e-41	5.47308e-39	83.4487	PDZK1IP1	protein_coding	PDZK1 interacting protein 1 [Source:HGNC Symbol;Acc:HGNC:16887]
ENSG00000183831	2.04601	-1.61673	16.765	2.37602e-41	5.7262e-39	83.3907	ANKRD45	protein_coding	ankyrin repeat domain 45 [Source:HGNC Symbol;Acc:HGNC:24786]
ENSG00000145335	-2.34049	10.1447	-16.742	2.81923e-41	6.70612e-39	83.2209	SNCA	protein_coding	synuclein alpha [Source:HGNC Symbol;Acc:HGNC:11138]
ENSG00000153066	1.03761	5.36609	16.7176	3.38128e-41	7.93994e-39	83.0405	TXNDC11	protein_coding	thioredoxin domain containing 11 [Source:HGNC Symbol;Acc:HGNC:28030]
ENSG00000211942	2.85202	-0.0348129	16.6819	4.40812e-41	1.02202e-38	82.7773	IGHV3-13	IG_V_gene	immunoglobulin heavy variable 3-13 [Source:HGNC Symbol;Acc:HGNC:5581]
ENSG00000186063	-0.947572	6.35126	-16.6604	5.17574e-41	1.18499e-38	82.6179	AIDA	protein_coding	axin interactor, dorsalization associated [Source:HGNC Symbol;Acc:HGNC:25761]
ENSG00000166598	1.25737	7.6904	16.6	8.11318e-41	1.83458e-38	82.1718	HSP90B1	protein_coding	heat shock protein 90 beta family member 1 [Source:HGNC Symbol;Acc:HGNC:12028]
ENSG00000112234	-0.729664	6.18562	-16.5789	9.49318e-41	2.12045e-38	82.0159	FBXL4	protein_coding	F-box and leucine rich repeat protein 4 [Source:HGNC Symbol;Acc:HGNC:13601]
ENSG00000103342	-1.72023	9.38216	-16.5725	9.9585e-41	2.19759e-38	81.9684	GSPT1	protein_coding	G1 to S phase transition 1 [Source:HGNC Symbol;Acc:HGNC:4621]
ENSG00000131016	-2.11856	1.9427	-16.5587	1.10329e-40	2.40571e-38	81.8667	AKAP12	protein_coding	A-kinase anchoring protein 12 [Source:HGNC Symbol;Acc:HGNC:370]
ENSG00000183010	2.28269	-0.424824	16.5465	1.20821e-40	2.60347e-38	81.7765	PYCR1	protein_coding	pyrroline-5-carboxylate reductase 1 [Source:HGNC Symbol;Acc:HGNC:9721]
ENSG00000211648	3.06822	2.26672	16.5216	1.45467e-40	3.09811e-38	81.5923	IGLV1-47	IG_V_gene	immunoglobulin lambda variable 1-47 [Source:HGNC Symbol;Acc:HGNC:5880]
ENSG00000221983	-1.20227	9.32315	-16.5109	1.57578e-40	3.31746e-38	81.5129	UBA52	protein_coding	ubiquitin A-52 residue ribosomal protein fusion product 1 [Source:HGNC Symbol;Acc:HGNC:12458]
ENSG00000203880	-0.92243	6.56914	-16.4846	1.9171e-40	3.99019e-38	81.3183	PCMTD2	protein_coding	protein-L-isoaspartate (D-aspartate) O-methyltransferase domain containing 2 [Source:HGNC Symbol;Acc:HGNC:15882]
ENSG00000107262	-1.89585	7.30175	-16.4808	1.97219e-40	4.05871e-38	81.2902	BAG1	protein_coding	BAG cochaperone 1 [Source:HGNC Symbol;Acc:HGNC:937]
ENSG00000164045	2.21899	0.058331	16.4713	2.11626e-40	4.30683e-38	81.2202	CDC25A	protein_coding	cell division cycle 25A [Source:HGNC Symbol;Acc:HGNC:1725]
ENSG00000117399	2.47906	0.732375	16.4243	3.00339e-40	5.97936e-38	80.8727	CDC20	protein_coding	cell division cycle 20 [Source:HGNC Symbol;Acc:HGNC:1723]
ENSG00000263465	-0.927501	5.94253	-16.4248	2.99262e-40	5.97936e-38	80.8763	SRSF8	protein_coding	serine and arginine rich splicing factor 8 [Source:HGNC Symbol;Acc:HGNC:16988]
ENSG00000110958	-0.700505	7.06337	-16.4121	3.29029e-40	6.41117e-38	80.7822	PTGES3	protein_coding	prostaglandin E synthase 3 [Source:HGNC Symbol;Acc:HGNC:16049]
ENSG00000129757	-2.36132	2.85904	-16.4127	3.27615e-40	6.41117e-38	80.7865	CDKN1C	protein_coding	cyclin dependent kinase inhibitor 1C [Source:HGNC Symbol;Acc:HGNC:1786]
ENSG00000184357	2.00517	3.99864	16.3775	4.25903e-40	8.21141e-38	80.5261	H1-5	protein_coding	H1.5 linker histone, cluster member [Source:HGNC Symbol;Acc:HGNC:4719]
ENSG00000198833	0.9885	7.06535	16.3576	4.94216e-40	9.42923e-38	80.3784	UBE2J1	protein_coding	ubiquitin conjugating enzyme E2 J1 [Source:HGNC Symbol;Acc:HGNC:17598]
ENSG00000152207	-1.62175	3.55123	-16.35	5.22741e-40	9.87064e-38	80.3227	CYSLTR2	protein_coding	cysteinyl leukotriene receptor 2 [Source:HGNC Symbol;Acc:HGNC:18274]
ENSG00000211895	3.00407	7.89173	16.3361	5.79954e-40	1.08392e-37	80.2196	IGHA1	IG_C_gene	immunoglobulin heavy constant alpha 1 [Source:HGNC Symbol;Acc:HGNC:5478]
ENSG00000239951	2.99614	4.07024	16.3182	6.62605e-40	1.22589e-37	80.0874	IGKV3-20	IG_V_gene	immunoglobulin kappa variable 3-20 [Source:HGNC Symbol;Acc:HGNC:5817]
ENSG00000100225	-1.94818	10.4023	-16.2982	7.69782e-40	1.39597e-37	79.9386	FBXO7	protein_coding	F-box protein 7 [Source:HGNC Symbol;Acc:HGNC:13586]
ENSG00000211660	3.03563	2.60133	16.2994	7.62577e-40	1.39597e-37	79.9479	IGLV2-23	IG_V_gene	immunoglobulin lambda variable 2-23 [Source:HGNC Symbol;Acc:HGNC:5890]
ENSG00000162599	-1.29471	5.22157	-16.2676	9.66927e-40	1.7363e-37	79.7123	NFIA	protein_coding	nuclear factor I A [Source:HGNC Symbol;Acc:HGNC:7784]
ENSG00000211637	3.11342	0.75746	16.1724	1.96746e-39	3.49865e-37	79.0072	IGLV4-69	IG_V_gene	immunoglobulin lambda variable 4-69 [Source:HGNC Symbol;Acc:HGNC:5921]
ENSG00000253686	1.6201	-1.7508	16.1467	2.38434e-39	4.1992e-37	78.8164	LINC01484	lncRNA	long intergenic non-protein coding RNA 1484 [Source:HGNC Symbol;Acc:HGNC:51136]
ENSG00000211662	3.52861	2.3016	16.1125	3.07791e-39	5.36904e-37	78.563	IGLV3-21	IG_V_gene	immunoglobulin lambda variable 3-21 [Source:HGNC Symbol;Acc:HGNC:5905]
ENSG00000150867	-1.36357	10.0434	-16.0943	3.5255e-39	6.0918e-37	78.4282	PIP4K2A	protein_coding	phosphatidylinositol-5-phosphate 4-kinase type 2 alpha [Source:HGNC Symbol;Acc:HGNC:8997]
ENSG00000211965	2.96628	0.944798	16.0809	3.89665e-39	6.67018e-37	78.3289	IGHV3-49	IG_V_gene	immunoglobulin heavy variable 3-49 [Source:HGNC Symbol;Acc:HGNC:5607]
ENSG00000101928	-1.26363	3.54426	-16.079	3.95289e-39	6.70381e-37	78.3147	MOSPD1	protein_coding	motile sperm domain containing 1 [Source:HGNC Symbol;Acc:HGNC:25235]
ENSG00000211947	2.85413	2.27828	16.0711	4.19316e-39	7.04604e-37	78.2561	IGHV3-21	IG_V_gene	immunoglobulin heavy variable 3-21 [Source:HGNC Symbol;Acc:HGNC:5586]
ENSG00000068878	-0.871958	7.6837	-16.0685	4.27482e-39	7.05383e-37	78.2369	PSME4	protein_coding	proteasome activator subunit 4 [Source:HGNC Symbol;Acc:HGNC:20635]
ENSG00000182512	-2.06246	7.40972	-16.0695	4.24291e-39	7.05383e-37	78.2444	GLRX5	protein_coding	glutaredoxin 5 [Source:HGNC Symbol;Acc:HGNC:20134]
ENSG00000118816	-0.882207	9.50606	-16.0569	4.66252e-39	7.62488e-37	78.1508	CCNI	protein_coding	cyclin I [Source:HGNC Symbol;Acc:HGNC:1595]
ENSG00000278272	2.24229	2.61301	16.0531	4.79682e-39	7.7751e-37	78.1226	ENSG00000278272	NA	NA
ENSG00000221823	-1.10189	7.75302	-16.0417	5.22457e-39	8.39414e-37	78.0378	PPP3R1	protein_coding	protein phosphatase 3 regulatory subunit B, alpha [Source:HGNC Symbol;Acc:HGNC:9317]
ENSG00000280411	3.15171	0.956939	16.0355	5.4688e-39	8.71014e-37	77.9925	IGHV1-69D	IG_V_gene	immunoglobulin heavy variable 1-69D [Source:HGNC Symbol;Acc:HGNC:49601]
ENSG00000034713	-1.54046	7.26234	-16.0243	5.94765e-39	9.39114e-37	77.9091	GABARAPL2	protein_coding	GABA type A receptor associated protein like 2 [Source:HGNC Symbol;Acc:HGNC:13291]
ENSG00000168116	-1.06503	4.22787	-16.0219	6.05527e-39	9.39902e-37	77.8913	KIAA1586	protein_coding	KIAA1586 [Source:HGNC Symbol;Acc:HGNC:21360]
ENSG00000211598	3.09272	4.0284	16.0227	6.01957e-39	9.39902e-37	77.8972	IGKV4-1	IG_V_gene	immunoglobulin kappa variable 4-1 [Source:HGNC Symbol;Acc:HGNC:5834]
ENSG00000019995	-0.964413	6.50761	-15.9962	7.33859e-39	1.12953e-36	77.7005	ZRANB1	protein_coding	zinc finger RANBP2-type containing 1 [Source:HGNC Symbol;Acc:HGNC:18224]
ENSG00000168785	-1.88452	6.83466	-15.9856	7.94176e-39	1.21218e-36	77.6221	TSPAN5	protein_coding	tetraspanin 5 [Source:HGNC Symbol;Acc:HGNC:17753]
ENSG00000211599	2.22514	-0.686919	15.9542	1.00463e-38	1.52073e-36	77.3888	IGKV5-2	IG_V_gene	immunoglobulin kappa variable 5-2 [Source:HGNC Symbol;Acc:HGNC:5835]
ENSG00000211966	3.04438	2.66747	15.942	1.10057e-38	1.6523e-36	77.2983	IGHV5-51	IG_V_gene	immunoglobulin heavy variable 5-51 [Source:HGNC Symbol;Acc:HGNC:5659]
ENSG00000243466	3.00891	3.42191	15.9172	1.32435e-38	1.97209e-36	77.1146	IGKV1-5	IG_V_gene	immunoglobulin kappa variable 1-5 [Source:HGNC Symbol;Acc:HGNC:5741]
ENSG00000197353	-2.5673	-0.27	-15.8959	1.55283e-38	2.29368e-36	76.9566	LYPD2	protein_coding	LY6/PLAUR domain containing 2 [Source:HGNC Symbol;Acc:HGNC:25215]
ENSG00000183508	-2.00008	11.534	-15.8932	1.58479e-38	2.32217e-36	76.9364	TENT5C	protein_coding	terminal nucleotidyltransferase 5C [Source:HGNC Symbol;Acc:HGNC:24712]
ENSG00000048462	2.65532	1.0942	15.8855	1.67885e-38	2.44047e-36	76.8791	TNFRSF17	protein_coding	TNF receptor superfamily member 17 [Source:HGNC Symbol;Acc:HGNC:11913]
ENSG00000082146	-2.11753	9.16755	-15.8552	2.10536e-38	3.03636e-36	76.6544	STRADB	protein_coding	STE20 related adaptor beta [Source:HGNC Symbol;Acc:HGNC:13205]
ENSG00000211658	3.18073	-0.380553	15.8488	2.20803e-38	3.15955e-36	76.6072	IGLV3-27	IG_V_gene	immunoglobulin lambda variable 3-27 [Source:HGNC Symbol;Acc:HGNC:5910]
ENSG00000165029	1.37828	6.58468	15.8465	2.24763e-38	3.19128e-36	76.5895	ABCA1	protein_coding	ATP binding cassette subfamily A member 1 [Source:HGNC Symbol;Acc:HGNC:29]
ENSG00000088992	-1.6528	5.92388	-15.8423	2.31936e-38	3.24342e-36	76.5584	TESC	protein_coding	tescalcin [Source:HGNC Symbol;Acc:HGNC:26065]
ENSG00000112335	-1.22131	7.68818	-15.8422	2.31976e-38	3.24342e-36	76.5582	SNX3	protein_coding	sorting nexin 3 [Source:HGNC Symbol;Acc:HGNC:11174]
ENSG00000186591	-1.25313	8.10808	-15.8101	2.94959e-38	4.09278e-36	76.3198	UBE2H	protein_coding	ubiquitin conjugating enzyme E2 H [Source:HGNC Symbol;Acc:HGNC:12484]
ENSG00000123358	-1.77715	2.11438	-15.7925	3.36612e-38	4.63563e-36	76.1887	NR4A1	protein_coding	nuclear receptor subfamily 4 group A member 1 [Source:HGNC Symbol;Acc:HGNC:7980]
ENSG00000179348	-1.45264	4.20703	-15.7845	3.57352e-38	4.88453e-36	76.1293	GATA2	protein_coding	GATA binding protein 2 [Source:HGNC Symbol;Acc:HGNC:4171]
ENSG00000118689	-1.66171	9.6499	-15.7598	4.29885e-38	5.83242e-36	75.9459	FOXO3	protein_coding	forkhead box O3 [Source:HGNC Symbol;Acc:HGNC:3821]
ENSG00000089685	2.11736	0.610566	15.7246	5.59092e-38	7.52966e-36	75.685	BIRC5	protein_coding	baculoviral IAP repeat containing 5 [Source:HGNC Symbol;Acc:HGNC:593]
ENSG00000136010	2.23141	-0.236851	15.7232	5.64951e-38	7.55302e-36	75.6747	ALDH1L2	protein_coding	aldehyde dehydrogenase 1 family member L2 [Source:HGNC Symbol;Acc:HGNC:26777]
ENSG00000273983	2.44528	1.67771	15.7037	6.53847e-38	8.67816e-36	75.5296	H3C8	protein_coding	H3 clustered histone 8 [Source:HGNC Symbol;Acc:HGNC:4772]
ENSG00000277157	1.40787	2.90504	15.695	6.97858e-38	9.19565e-36	75.465	H4C4	protein_coding	H4 clustered histone 4 [Source:HGNC Symbol;Acc:HGNC:4782]
ENSG00000243290	2.78744	0.648425	15.6855	7.49278e-38	9.8027e-36	75.3944	IGKV1-12	IG_V_gene	immunoglobulin kappa variable 1-12 [Source:HGNC Symbol;Acc:HGNC:5730]
ENSG00000141469	-2.05515	5.71385	-15.6665	8.63512e-38	1.11381e-35	75.2536	SLC14A1	protein_coding	solute carrier family 14 member 1 (Kidd blood group) [Source:HGNC Symbol;Acc:HGNC:10918]
ENSG00000196787	1.08735	4.21992	15.6671	8.60053e-38	1.11381e-35	75.2575	H2AC11	protein_coding	H2A clustered histone 11 [Source:HGNC Symbol;Acc:HGNC:4737]
ENSG00000224373	3.05642	2.6256	15.645	1.01483e-37	1.29984e-35	75.0933	IGHV4-59	IG_V_gene	immunoglobulin heavy variable 4-59 [Source:HGNC Symbol;Acc:HGNC:5654]
ENSG00000065978	-1.40516	9.19771	-15.5958	1.46599e-37	1.86466e-35	74.7282	YBX1	protein_coding	Y-box binding protein 1 [Source:HGNC Symbol;Acc:HGNC:8014]
ENSG00000105974	2.14216	0.105942	15.5854	1.58507e-37	2.00222e-35	74.6507	CAV1	protein_coding	caveolin 1 [Source:HGNC Symbol;Acc:HGNC:1527]
ENSG00000198176	-1.34633	7.31122	-15.574	1.72559e-37	2.16478e-35	74.5664	TFDP1	protein_coding	transcription factor Dp-1 [Source:HGNC Symbol;Acc:HGNC:11749]
ENSG00000245552	-1.5234	2.56182	-15.5726	1.74409e-37	2.17312e-35	74.5558	LNCRNA-IUR	lncRNA	lncRNA imatinib upregulated [Source:HGNC Symbol;Acc:HGNC:55755]
ENSG00000103355	-2.7676	1.79065	-15.5455	2.13705e-37	2.64474e-35	74.3541	PRSS33	protein_coding	serine protease 33 [Source:HGNC Symbol;Acc:HGNC:30405]
ENSG00000241351	2.72425	3.27146	15.5391	2.24107e-37	2.75487e-35	74.3069	IGKV3-11	IG_V_gene	immunoglobulin kappa variable 3-11 [Source:HGNC Symbol;Acc:HGNC:5815]
ENSG00000211970	2.83342	0.943452	15.5368	2.27993e-37	2.78394e-35	74.2899	IGHV4-61	IG_V_gene	immunoglobulin heavy variable 4-61 [Source:HGNC Symbol;Acc:HGNC:5655]
ENSG00000119950	-1.79838	8.74407	-15.5253	2.48568e-37	3.01508e-35	74.2041	MXI1	protein_coding	MAX interactor 1, dimerization protein [Source:HGNC Symbol;Acc:HGNC:7534]
ENSG00000211679	3.11679	4.55901	15.5179	2.62626e-37	3.16464e-35	74.1495	IGLC3	IG_C_gene	immunoglobulin lambda constant 3 (Kern-Oz+ marker) [Source:HGNC Symbol;Acc:HGNC:5857]
ENSG00000239264	2.52871	1.16463	15.5064	2.86334e-37	3.42777e-35	74.0637	TXNDC5	protein_coding	thioredoxin domain containing 5 [Source:HGNC Symbol;Acc:HGNC:21073]
ENSG00000211653	3.13187	2.85553	15.4976	3.05805e-37	3.63709e-35	73.9984	IGLV1-40	IG_V_gene	immunoglobulin lambda variable 1-40 [Source:HGNC Symbol;Acc:HGNC:5877]
ENSG00000278463	2.10193	1.30093	15.4289	5.11668e-37	6.04627e-35	73.4875	H2AC4	protein_coding	H2A clustered histone 4 [Source:HGNC Symbol;Acc:HGNC:4734]
ENSG00000123240	-1.42298	7.40645	-15.4255	5.24675e-37	6.16023e-35	73.4626	OPTN	protein_coding	optineurin [Source:HGNC Symbol;Acc:HGNC:17142]
ENSG00000110330	-1.0572	7.36606	-15.4122	5.79913e-37	6.7654e-35	73.3632	BIRC2	protein_coding	baculoviral IAP repeat containing 2 [Source:HGNC Symbol;Acc:HGNC:590]
ENSG00000079308	-2.18608	8.7442	-15.4028	6.21814e-37	7.20832e-35	73.294	TNS1	protein_coding	tensin 1 [Source:HGNC Symbol;Acc:HGNC:11973]
ENSG00000111269	-0.628872	5.72291	-15.3719	7.83763e-37	9.02856e-35	73.0642	CREBL2	protein_coding	cAMP responsive element binding protein like 2 [Source:HGNC Symbol;Acc:HGNC:2350]
ENSG00000121104	-1.42976	7.91643	-15.341	9.87828e-37	1.13082e-34	72.8345	FAM117A	protein_coding	family with sequence similarity 117 member A [Source:HGNC Symbol;Acc:HGNC:24179]
ENSG00000151923	-0.351936	6.34598	-15.3155	1.19619e-36	1.36083e-34	72.6446	TIAL1	protein_coding	TIA1 cytotoxic granule associated RNA binding protein like 1 [Source:HGNC Symbol;Acc:HGNC:11804]
ENSG00000177565	-0.523889	8.01159	-15.2889	1.45985e-36	1.65054e-34	72.4469	TBL1XR1	protein_coding	TBL1X/Y related 1 [Source:HGNC Symbol;Acc:HGNC:29529]
ENSG00000243064	-2.1597	3.77844	-15.2654	1.74028e-36	1.95459e-34	72.2724	ABCC13	transcribed_unprocessed_pseudogene	ATP binding cassette subfamily C member 13 (pseudogene) [Source:HGNC Symbol;Acc:HGNC:16022]
ENSG00000276368	2.15428	1.62566	15.2647	1.75013e-36	1.95459e-34	72.2668	H2AC14	protein_coding	H2A clustered histone 14 [Source:HGNC Symbol;Acc:HGNC:4727]
ENSG00000197111	-0.665284	7.59857	-15.2554	1.8769e-36	2.08347e-34	72.1974	PCBP2	protein_coding	poly(rC) binding protein 2 [Source:HGNC Symbol;Acc:HGNC:8648]
ENSG00000130433	-2.08027	-0.378703	-15.2503	1.94879e-36	2.15024e-34	72.1601	CACNG6	protein_coding	calcium voltage-gated channel auxiliary subunit gamma 6 [Source:HGNC Symbol;Acc:HGNC:13625]
ENSG00000265241	-0.436489	6.28402	-15.2471	1.99711e-36	2.19036e-34	72.1358	RBM8A	protein_coding	RNA binding motif protein 8A [Source:HGNC Symbol;Acc:HGNC:9905]
ENSG00000238243	-2.37621	5.3907	-15.2092	2.65245e-36	2.8918e-34	71.8541	OR2W3	protein_coding	olfactory receptor family 2 subfamily W member 3 [Source:HGNC Symbol;Acc:HGNC:15021]
ENSG00000112294	-1.51666	6.4006	-15.2067	2.70284e-36	2.9293e-34	71.8355	ALDH5A1	protein_coding	aldehyde dehydrogenase 5 family member A1 [Source:HGNC Symbol;Acc:HGNC:408]
ENSG00000167513	1.90269	1.03332	15.1787	3.3345e-36	3.57597e-34	71.627	CDT1	protein_coding	chromatin licensing and DNA replication factor 1 [Source:HGNC Symbol;Acc:HGNC:24576]
ENSG00000224177	-2.28415	1.77444	-15.1785	3.33856e-36	3.57597e-34	71.6258	LINC00570	lncRNA	long intergenic non-protein coding RNA 570 [Source:HGNC Symbol;Acc:HGNC:43717]
ENSG00000136908	-1.59171	6.14405	-15.1568	3.92934e-36	4.18429e-34	71.4641	DPM2	protein_coding	dolichyl-phosphate mannosyltransferase subunit 2, regulatory [Source:HGNC Symbol;Acc:HGNC:3006]
ENSG00000094804	1.94504	1.13043	15.132	4.7305e-36	5.00831e-34	71.2799	CDC6	protein_coding	cell division cycle 6 [Source:HGNC Symbol;Acc:HGNC:1744]
ENSG00000008441	-2.09952	6.58788	-15.1181	5.25102e-36	5.52745e-34	71.1763	NFIX	protein_coding	nuclear factor I X [Source:HGNC Symbol;Acc:HGNC:7788]
ENSG00000110367	-0.415829	8.93193	-15.1163	5.32055e-36	5.56864e-34	71.1632	DDX6	protein_coding	DEAD-box helicase 6 [Source:HGNC Symbol;Acc:HGNC:2747]
ENSG00000211937	2.94686	1.70338	15.1023	5.91019e-36	6.15063e-34	71.0589	IGHV2-5	IG_V_gene	immunoglobulin heavy variable 2-5 [Source:HGNC Symbol;Acc:HGNC:5576]
ENSG00000101187	1.92655	-0.000336795	15.0859	6.68206e-36	6.91461e-34	70.937	SLCO4A1	protein_coding	solute carrier organic anion transporter family member 4A1 [Source:HGNC Symbol;Acc:HGNC:10953]
ENSG00000211951	2.68182	0.222178	15.0795	7.01273e-36	7.21602e-34	70.8891	IGHV2-26	IG_V_gene	immunoglobulin heavy variable 2-26 [Source:HGNC Symbol;Acc:HGNC:5575]
ENSG00000211941	2.87301	1.37	15.0449	9.08857e-36	9.29979e-34	70.6317	IGHV3-11	IG_V_gene	immunoglobulin heavy variable 3-11 [Source:HGNC Symbol;Acc:HGNC:5580]
ENSG00000223350	2.63325	-0.292611	15.0354	9.75892e-36	9.93024e-34	70.5611	IGLV9-49	IG_V_gene	immunoglobulin lambda variable 9-49 [Source:HGNC Symbol;Acc:HGNC:5933]
ENSG00000168078	1.83911	-0.975509	15.0305	1.01192e-35	1.024e-33	70.5251	PBK	protein_coding	PDZ binding kinase [Source:HGNC Symbol;Acc:HGNC:18282]
ENSG00000171241	2.01109	1.13738	15.0254	1.05125e-35	1.05795e-33	70.4873	SHCBP1	protein_coding	SHC binding and spindle associated 1 [Source:HGNC Symbol;Acc:HGNC:29547]
ENSG00000148908	-1.17732	6.15852	-14.9902	1.36934e-35	1.37054e-33	70.2249	RGS10	protein_coding	regulator of G protein signaling 10 [Source:HGNC Symbol;Acc:HGNC:9992]
ENSG00000186184	-1.00878	6.53564	-14.9797	1.4813e-35	1.47454e-33	70.1469	POLR1D	protein_coding	RNA polymerase I and III subunit D [Source:HGNC Symbol;Acc:HGNC:20422]
ENSG00000274997	1.91418	1.45132	14.9779	1.50089e-35	1.48596e-33	70.1338	H2AC12	protein_coding	H2A clustered histone 12 [Source:HGNC Symbol;Acc:HGNC:13671]
ENSG00000086232	-1.27376	8.5409	-14.9621	1.69017e-35	1.65994e-33	70.0159	EIF2AK1	protein_coding	eukaryotic translation initiation factor 2 alpha kinase 1 [Source:HGNC Symbol;Acc:HGNC:24921]
ENSG00000211651	3.04347	2.53658	14.9617	1.69474e-35	1.65994e-33	70.0133	IGLV1-44	IG_V_gene	immunoglobulin lambda variable 1-44 [Source:HGNC Symbol;Acc:HGNC:5879]
ENSG00000124098	-1.76761	9.06099	-14.9427	1.95409e-35	1.90378e-33	69.8719	FAM210B	protein_coding	family with sequence similarity 210 member B [Source:HGNC Symbol;Acc:HGNC:16102]
ENSG00000129538	2.53211	-0.326385	14.9408	1.98214e-35	1.92089e-33	69.8578	RNASE1	protein_coding	ribonuclease A family member 1, pancreatic [Source:HGNC Symbol;Acc:HGNC:10044]
ENSG00000211964	2.85674	1.76204	14.9145	2.41492e-35	2.32799e-33	69.6618	IGHV3-48	IG_V_gene	immunoglobulin heavy variable 3-48 [Source:HGNC Symbol;Acc:HGNC:5606]
ENSG00000211945	2.84589	2.31937	14.9086	2.52295e-35	2.41939e-33	69.6183	IGHV1-18	IG_V_gene	immunoglobulin heavy variable 1-18 [Source:HGNC Symbol;Acc:HGNC:5549]
ENSG00000274641	1.90367	2.63885	14.9075	2.54369e-35	2.42657e-33	69.6102	H2BC17	protein_coding	H2B clustered histone 17 [Source:HGNC Symbol;Acc:HGNC:4758]
ENSG00000275713	1.26374	3.62959	14.8997	2.69852e-35	2.56094e-33	69.5516	H2BC9	protein_coding	H2B clustered histone 9 [Source:HGNC Symbol;Acc:HGNC:4755]
ENSG00000211943	2.80909	1.75656	14.8914	2.87053e-35	2.71014e-33	69.4902	IGHV3-15	IG_V_gene	immunoglobulin heavy variable 3-15 [Source:HGNC Symbol;Acc:HGNC:5582]
ENSG00000172331	-1.98008	7.51591	-14.8819	3.08222e-35	2.89507e-33	69.4196	BPGM	protein_coding	bisphosphoglycerate mutase [Source:HGNC Symbol;Acc:HGNC:1093]
ENSG00000108829	0.680849	5.22333	14.8759	3.22445e-35	3.01322e-33	69.3748	LRRC59	protein_coding	leucine rich repeat containing 59 [Source:HGNC Symbol;Acc:HGNC:28817]
ENSG00000161905	-3.0624	2.89074	-14.8738	3.27612e-35	3.04596e-33	69.359	ALOX15	protein_coding	arachidonate 15-lipoxygenase [Source:HGNC Symbol;Acc:HGNC:433]
ENSG00000100104	-1.1135	5.46462	-14.8725	3.30852e-35	3.06055e-33	69.3493	SRRD	protein_coding	SRR1 domain containing [Source:HGNC Symbol;Acc:HGNC:33910]
ENSG00000143164	-0.942104	6.46746	-14.8698	3.3746e-35	3.10599e-33	69.3296	DCAF6	protein_coding	DDB1 and CUL4 associated factor 6 [Source:HGNC Symbol;Acc:HGNC:30002]
ENSG00000273703	1.86885	2.32605	14.8691	3.39311e-35	3.10741e-33	69.3242	H2BC14	protein_coding	H2B clustered histone 14 [Source:HGNC Symbol;Acc:HGNC:4750]
ENSG00000133112	-0.675269	10.0268	-14.8471	4.00038e-35	3.64533e-33	69.1608	TPT1	protein_coding	tumor protein, translationally-controlled 1 [Source:HGNC Symbol;Acc:HGNC:12022]
ENSG00000138867	-1.1504	7.99756	-14.8442	4.08951e-35	3.70809e-33	69.1389	GUCD1	protein_coding	guanylyl cyclase domain containing 1 [Source:HGNC Symbol;Acc:HGNC:14237]
ENSG00000174891	-0.82259	4.78302	-14.84	4.21952e-35	3.78847e-33	69.1079	RSRC1	protein_coding	arginine and serine rich coiled-coil 1 [Source:HGNC Symbol;Acc:HGNC:24152]
ENSG00000211934	3.09117	1.91822	14.8404	4.20587e-35	3.78847e-33	69.1111	IGHV1-2	IG_V_gene	immunoglobulin heavy variable 1-2 [Source:HGNC Symbol;Acc:HGNC:5550]
ENSG00000008952	-0.911967	7.77154	-14.8359	4.35179e-35	3.88817e-33	69.0772	SEC62	protein_coding	SEC62 homolog, preprotein translocation factor [Source:HGNC Symbol;Acc:HGNC:11846]
ENSG00000004897	-0.806986	7.2266	-14.8158	5.05747e-35	4.49673e-33	68.9281	CDC27	protein_coding	cell division cycle 27 [Source:HGNC Symbol;Acc:HGNC:1728]
ENSG00000135045	-1.22135	3.55008	-14.7888	6.19592e-35	5.48234e-33	68.7266	C9orf40	protein_coding	chromosome 9 open reading frame 40 [Source:HGNC Symbol;Acc:HGNC:23433]
ENSG00000164849	-1.86393	5.10252	-14.7831	6.46472e-35	5.69268e-33	68.6844	GPR146	protein_coding	G protein-coupled receptor 146 [Source:HGNC Symbol;Acc:HGNC:21718]
ENSG00000100568	-0.74387	6.30845	-14.7706	7.09757e-35	6.22005e-33	68.5917	VTI1B	protein_coding	vesicle transport through interaction with t-SNAREs 1B [Source:HGNC Symbol;Acc:HGNC:17793]
ENSG00000183134	-2.14587	2.82618	-14.7576	7.82654e-35	6.82623e-33	68.4947	PTGDR2	protein_coding	prostaglandin D2 receptor 2 [Source:HGNC Symbol;Acc:HGNC:4502]
ENSG00000211949	2.93891	3.39888	14.7497	8.30467e-35	7.20892e-33	68.4358	IGHV3-23	IG_V_gene	immunoglobulin heavy variable 3-23 [Source:HGNC Symbol;Acc:HGNC:5588]
ENSG00000250361	-2.12875	4.70491	-14.7375	9.10125e-35	7.86314e-33	68.3449	GYPB	protein_coding	glycophorin B (MNS blood group) [Source:HGNC Symbol;Acc:HGNC:4703]
ENSG00000135916	1.69607	4.78916	14.7096	1.1212e-34	9.6413e-33	68.1379	ITM2C	protein_coding	integral membrane protein 2C [Source:HGNC Symbol;Acc:HGNC:6175]
ENSG00000090013	-1.58895	6.31939	-14.7084	1.13173e-34	9.6863e-33	68.1286	BLVRB	protein_coding	biliverdin reductase B [Source:HGNC Symbol;Acc:HGNC:1063]
ENSG00000171848	2.21527	1.88979	14.7033	1.17587e-34	1.00173e-32	68.0906	RRM2	protein_coding	ribonucleotide reductase regulatory subunit M2 [Source:HGNC Symbol;Acc:HGNC:10452]
ENSG00000070214	0.718044	5.4788	14.6881	1.31791e-34	1.10728e-32	67.9774	SLC44A1	protein_coding	solute carrier family 44 member 1 [Source:HGNC Symbol;Acc:HGNC:18798]
ENSG00000147454	-1.62465	11.6934	-14.6881	1.31724e-34	1.10728e-32	67.9779	SLC25A37	protein_coding	solute carrier family 25 member 37 [Source:HGNC Symbol;Acc:HGNC:29786]
ENSG00000173598	-1.02575	6.81832	-14.6881	1.3176e-34	1.10728e-32	67.9777	NUDT4	protein_coding	nudix hydrolase 4 [Source:HGNC Symbol;Acc:HGNC:8051]
ENSG00000127564	1.78438	0.325421	14.679	1.41035e-34	1.17954e-32	67.9101	PKMYT1	protein_coding	protein kinase, membrane associated tyrosine/threonine 1 [Source:HGNC Symbol;Acc:HGNC:29650]
ENSG00000122026	-0.888379	7.66824	-14.6762	1.44036e-34	1.19917e-32	67.8892	RPL21	protein_coding	ribosomal protein L21 [Source:HGNC Symbol;Acc:HGNC:10313]
ENSG00000187097	-0.916926	4.49206	-14.634	1.97667e-34	1.63822e-32	67.5751	ENTPD5	protein_coding	ectonucleoside triphosphate diphosphohydrolase 5 (inactive) [Source:HGNC Symbol;Acc:HGNC:3367]
ENSG00000110696	-0.542812	6.38118	-14.6308	2.02511e-34	1.67081e-32	67.5511	C11orf58	protein_coding	chromosome 11 open reading frame 58 [Source:HGNC Symbol;Acc:HGNC:16990]
ENSG00000165949	4.18743	2.86993	14.6231	2.14488e-34	1.76169e-32	67.494	IFI27	protein_coding	interferon alpha inducible protein 27 [Source:HGNC Symbol;Acc:HGNC:5397]
ENSG00000065491	-1.08624	5.46527	-14.6122	2.32687e-34	1.89418e-32	67.4132	TBC1D22B	protein_coding	TBC1 domain family member 22B [Source:HGNC Symbol;Acc:HGNC:21602]
ENSG00000196323	-0.486665	7.51324	-14.6123	2.32478e-34	1.89418e-32	67.4141	ZBTB44	protein_coding	zinc finger and BTB domain containing 44 [Source:HGNC Symbol;Acc:HGNC:25001]
ENSG00000142945	1.63586	0.710145	14.608	2.40169e-34	1.94643e-32	67.3818	KIF2C	protein_coding	kinesin family member 2C [Source:HGNC Symbol;Acc:HGNC:6393]
ENSG00000088340	2.32524	-0.701481	14.5722	3.13964e-34	2.53329e-32	67.1159	FER1L4	transcribed_unitary_pseudogene	fer-1 like family member 4 (pseudogene) [Source:HGNC Symbol;Acc:HGNC:15801]
ENSG00000159346	-1.63235	10.333	-14.5669	3.26894e-34	2.62605e-32	67.0758	ADIPOR1	protein_coding	adiponectin receptor 1 [Source:HGNC Symbol;Acc:HGNC:24040]
ENSG00000211655	2.39946	-0.711918	14.5391	4.02448e-34	3.21888e-32	66.8694	IGLV1-36	IG_V_gene	immunoglobulin lambda variable 1-36 [Source:HGNC Symbol;Acc:HGNC:5876]
ENSG00000237649	1.78186	1.09402	14.5373	4.08127e-34	3.25011e-32	66.8555	KIFC1	protein_coding	kinesin family member C1 [Source:HGNC Symbol;Acc:HGNC:6389]
ENSG00000075218	1.61967	1.03233	14.5317	4.25605e-34	3.37463e-32	66.8139	GTSE1	protein_coding	G2 and S-phase expressed 1 [Source:HGNC Symbol;Acc:HGNC:13698]
ENSG00000129472	-1.70717	7.42198	-14.5112	4.9621e-34	3.90068e-32	66.6616	RAB2B	protein_coding	RAB2B, member RAS oncogene family [Source:HGNC Symbol;Acc:HGNC:20246]
ENSG00000143603	2.05902	-0.145065	14.5115	4.95144e-34	3.90068e-32	66.6637	KCNN3	protein_coding	potassium calcium-activated channel subfamily N member 3 [Source:HGNC Symbol;Acc:HGNC:6292]
ENSG00000158406	0.924704	4.91653	14.5062	5.14929e-34	4.03053e-32	66.6248	H4C8	protein_coding	H4 clustered histone 8 [Source:HGNC Symbol;Acc:HGNC:4788]
ENSG00000149260	-1.50447	3.41867	-14.5018	5.32213e-34	4.14809e-32	66.592	CAPN5	protein_coding	calpain 5 [Source:HGNC Symbol;Acc:HGNC:1482]
ENSG00000111206	1.76646	1.43548	14.4985	5.45611e-34	4.23449e-32	66.5674	FOXM1	protein_coding	forkhead box M1 [Source:HGNC Symbol;Acc:HGNC:3818]
ENSG00000135924	-0.937458	6.2703	-14.469	6.80428e-34	5.23644e-32	66.3482	DNAJB2	protein_coding	DnaJ heat shock protein family (Hsp40) member B2 [Source:HGNC Symbol;Acc:HGNC:5228]
ENSG00000198876	-1.87131	10.7517	-14.4695	6.78061e-34	5.23644e-32	66.3516	DCAF12	protein_coding	DDB1 and CUL4 associated factor 12 [Source:HGNC Symbol;Acc:HGNC:19911]
ENSG00000137265	1.22279	5.65171	14.465	7.01257e-34	5.37415e-32	66.3183	IRF4	protein_coding	interferon regulatory factor 4 [Source:HGNC Symbol;Acc:HGNC:6119]
ENSG00000278196	2.53772	0.914361	14.464	7.06874e-34	5.39463e-32	66.3103	IGLV2-8	IG_V_gene	immunoglobulin lambda variable 2-8 [Source:HGNC Symbol;Acc:HGNC:5895]
ENSG00000145386	1.69679	1.52911	14.4614	7.20792e-34	5.47802e-32	66.291	CCNA2	protein_coding	cyclin A2 [Source:HGNC Symbol;Acc:HGNC:1578]
ENSG00000133606	-1.6191	10.5025	-14.4365	8.68125e-34	6.57049e-32	66.1064	MKRN1	protein_coding	makorin ring finger protein 1 [Source:HGNC Symbol;Acc:HGNC:7112]
ENSG00000136732	-1.83544	9.0645	-14.4333	8.89505e-34	6.67712e-32	66.0823	GYPC	protein_coding	glycophorin C (Gerbich blood group) [Source:HGNC Symbol;Acc:HGNC:4704]
ENSG00000166851	1.46215	1.69685	14.4336	8.87098e-34	6.67712e-32	66.0849	PLK1	protein_coding	polo like kinase 1 [Source:HGNC Symbol;Acc:HGNC:9077]
ENSG00000125375	-0.758602	4.70192	-14.418	9.97538e-34	7.45751e-32	65.9685	DMAC2L	protein_coding	distal membrane arm assembly component 2 like [Source:HGNC Symbol;Acc:HGNC:18799]
ENSG00000171798	-2.05297	0.668848	-14.4157	1.01442e-33	7.55292e-32	65.9518	KNDC1	protein_coding	kinase non-catalytic C-lobe domain containing 1 [Source:HGNC Symbol;Acc:HGNC:29374]
ENSG00000130830	-1.53042	8.46419	-14.3892	1.23745e-33	9.17618e-32	65.7546	MPP1	protein_coding	MAGUK p55 scaffold protein 1 [Source:HGNC Symbol;Acc:HGNC:7219]
ENSG00000136842	-1.88758	6.37613	-14.3839	1.28738e-33	9.5079e-32	65.7153	TMOD1	protein_coding	tropomodulin 1 [Source:HGNC Symbol;Acc:HGNC:11871]
ENSG00000211668	2.67838	2.47499	14.3554	1.59497e-33	1.17324e-31	65.5027	IGLV2-11	IG_V_gene	immunoglobulin lambda variable 2-11 [Source:HGNC Symbol;Acc:HGNC:5887]
ENSG00000154277	1.6148	-1.69181	14.3428	1.75224e-33	1.28376e-31	65.4094	UCHL1	protein_coding	ubiquitin C-terminal hydrolase L1 [Source:HGNC Symbol;Acc:HGNC:12513]
ENSG00000244575	2.34229	0.702326	14.3379	1.81743e-33	1.32622e-31	65.3731	IGKV1-27	IG_V_gene	immunoglobulin kappa variable 1-27 [Source:HGNC Symbol;Acc:HGNC:5735]
ENSG00000211933	2.74591	0.879125	14.3276	1.96427e-33	1.42768e-31	65.296	IGHV6-1	IG_V_gene	immunoglobulin heavy variable 6-1 [Source:HGNC Symbol;Acc:HGNC:5662]
ENSG00000173812	-0.660224	8.39612	-14.3171	2.12384e-33	1.53756e-31	65.2185	EIF1	protein_coding	eukaryotic translation initiation factor 1 [Source:HGNC Symbol;Acc:HGNC:3249]
ENSG00000136542	-2.04105	1.90075	-14.3025	2.36943e-33	1.7086e-31	65.1099	GALNT5	protein_coding	polypeptide N-acetylgalactosaminyltransferase 5 [Source:HGNC Symbol;Acc:HGNC:4127]
ENSG00000187866	-0.488888	5.09938	-14.2775	2.858e-33	2.05283e-31	64.9238	PABIR1	protein_coding	PP2A Aalpha (PPP2R1A) and B55A (PPP2R2A) interacting phosphatase regulator 1 [Source:HGNC Symbol;Acc:HGNC:23490]
ENSG00000277224	1.05649	3.90423	14.2731	2.95313e-33	2.11287e-31	64.8913	H2BC7	protein_coding	H2B clustered histone 7 [Source:HGNC Symbol;Acc:HGNC:4752]
ENSG00000063854	-1.55024	6.34326	-14.2608	3.23833e-33	2.30087e-31	64.7998	HAGH	protein_coding	hydroxyacylglutathione hydrolase [Source:HGNC Symbol;Acc:HGNC:4805]
ENSG00000105976	2.02531	-0.995813	14.2607	3.24102e-33	2.30087e-31	64.799	MET	protein_coding	MET proto-oncogene, receptor tyrosine kinase [Source:HGNC Symbol;Acc:HGNC:7029]
ENSG00000240864	2.63308	1.13975	14.2407	3.76516e-33	2.66265e-31	64.6502	IGKV1-16	IG_V_gene	immunoglobulin kappa variable 1-16 [Source:HGNC Symbol;Acc:HGNC:5732]
ENSG00000211967	2.56341	0.409397	14.2326	4.00131e-33	2.81877e-31	64.5898	IGHV3-53	IG_V_gene	immunoglobulin heavy variable 3-53 [Source:HGNC Symbol;Acc:HGNC:5610]
ENSG00000133193	-1.38321	7.25627	-14.2171	4.49237e-33	3.15258e-31	64.4749	VCF1	protein_coding	VCP nuclear cofactor family member 1 [Source:HGNC Symbol;Acc:HGNC:25918]
ENSG00000105855	-1.84743	0.780298	-14.2133	4.62199e-33	3.23116e-31	64.4467	ITGB8	protein_coding	integrin subunit beta 8 [Source:HGNC Symbol;Acc:HGNC:6163]
ENSG00000065308	0.866649	5.23682	14.198	5.18574e-33	3.61149e-31	64.3325	TRAM2	protein_coding	translocation associated membrane protein 2 [Source:HGNC Symbol;Acc:HGNC:16855]
ENSG00000100490	-1.10485	4.09082	-14.1939	5.34737e-33	3.70994e-31	64.302	CDKL1	protein_coding	cyclin dependent kinase like 1 [Source:HGNC Symbol;Acc:HGNC:1781]
ENSG00000093009	1.78008	-0.394537	14.1768	6.07412e-33	4.19825e-31	64.1756	CDC45	protein_coding	cell division cycle 45 [Source:HGNC Symbol;Acc:HGNC:1739]
ENSG00000162923	-0.962536	8.94006	-14.1753	6.14373e-33	4.2304e-31	64.1643	WDR26	protein_coding	WD repeat domain 26 [Source:HGNC Symbol;Acc:HGNC:21208]
ENSG00000211968	2.14248	-0.928082	14.1719	6.30198e-33	4.32311e-31	64.139	IGHV1-58	IG_V_gene	immunoglobulin heavy variable 1-58 [Source:HGNC Symbol;Acc:HGNC:5555]
ENSG00000140534	1.77355	0.266283	14.1686	6.46243e-33	4.41664e-31	64.1141	TICRR	protein_coding	TOPBP1 interacting checkpoint and replication regulator [Source:HGNC Symbol;Acc:HGNC:28704]
ENSG00000177602	1.75118	-0.0397494	14.1558	7.11072e-33	4.84163e-31	64.0192	HASPIN	protein_coding	histone H3 associated protein kinase [Source:HGNC Symbol;Acc:HGNC:19682]
ENSG00000105366	-2.60476	1.39328	-14.1379	8.13065e-33	5.50481e-31	63.8862	SIGLEC8	protein_coding	sialic acid binding Ig like lectin 8 [Source:HGNC Symbol;Acc:HGNC:10877]
ENSG00000211666	2.35262	4.08714	14.1377	8.14481e-33	5.50481e-31	63.8844	IGLV2-14	IG_V_gene	immunoglobulin lambda variable 2-14 [Source:HGNC Symbol;Acc:HGNC:5888]
ENSG00000159189	2.28072	-0.195136	14.1191	9.35731e-33	6.30105e-31	63.7467	C1QC	protein_coding	complement C1q C chain [Source:HGNC Symbol;Acc:HGNC:1245]
ENSG00000100325	-1.52562	7.99141	-14.1047	1.04219e-32	6.9922e-31	63.6398	ASCC2	protein_coding	activating signal cointegrator 1 complex subunit 2 [Source:HGNC Symbol;Acc:HGNC:24103]
ENSG00000174485	-0.707037	8.02948	-14.0956	1.11632e-32	7.46223e-31	63.5716	DENND4A	protein_coding	DENN domain containing 4A [Source:HGNC Symbol;Acc:HGNC:24321]
ENSG00000276043	1.59218	1.80835	14.0925	1.14198e-32	7.60598e-31	63.549	UHRF1	protein_coding	ubiquitin like with PHD and ring finger domains 1 [Source:HGNC Symbol;Acc:HGNC:12556]
ENSG00000113615	0.649991	5.57788	14.0504	1.56548e-32	1.03757e-30	63.236	SEC24A	protein_coding	SEC24 homolog A, COPII coat complex component [Source:HGNC Symbol;Acc:HGNC:10703]
ENSG00000282988	1.73038	2.13005	14.0501	1.56915e-32	1.03757e-30	63.2336	ENSG00000282988	protein_coding	novel protein
ENSG00000101057	1.49542	3.47309	14.0425	1.66047e-32	1.094e-30	63.1775	MYBL2	protein_coding	MYB proto-oncogene like 2 [Source:HGNC Symbol;Acc:HGNC:7548]
ENSG00000110777	1.68718	4.70658	14.0227	1.92593e-32	1.26435e-30	63.0303	POU2AF1	protein_coding	POU class 2 homeobox associating factor 1 [Source:HGNC Symbol;Acc:HGNC:9211]
ENSG00000181789	0.460375	6.48147	14.0166	2.01648e-32	1.31907e-30	62.9847	COPG1	protein_coding	COPI coat complex subunit gamma 1 [Source:HGNC Symbol;Acc:HGNC:2236]
ENSG00000141034	-0.979295	5.30092	-13.9892	2.47543e-32	1.61352e-30	62.7812	GID4	protein_coding	GID complex subunit 4 homolog [Source:HGNC Symbol;Acc:HGNC:28453]
ENSG00000251039	1.83927	-1.32589	13.9845	2.56401e-32	1.66533e-30	62.7463	IGKV2D-40	IG_V_gene	immunoglobulin kappa variable 2D-40 [Source:HGNC Symbol;Acc:HGNC:5804]
ENSG00000135776	-0.828467	5.4668	-13.9829	2.59446e-32	1.67916e-30	62.7346	ABCB10	protein_coding	ATP binding cassette subfamily B member 10 [Source:HGNC Symbol;Acc:HGNC:41]
ENSG00000155660	1.07094	5.92273	13.9818	2.61608e-32	1.68719e-30	62.7264	PDIA4	protein_coding	protein disulfide isomerase family A member 4 [Source:HGNC Symbol;Acc:HGNC:30167]
ENSG00000197153	1.99815	1.30159	13.9653	2.95878e-32	1.90151e-30	62.6042	H3C12	protein_coding	H3 clustered histone 12 [Source:HGNC Symbol;Acc:HGNC:4774]
ENSG00000176890	2.01191	1.70587	13.9243	4.02282e-32	2.57629e-30	62.2993	TYMS	protein_coding	thymidylate synthetase [Source:HGNC Symbol;Acc:HGNC:12441]
ENSG00000179262	-1.04804	6.53108	-13.9185	4.20114e-32	2.6793e-30	62.2563	RAD23A	protein_coding	RAD23 homolog A, nucleotide excision repair protein [Source:HGNC Symbol;Acc:HGNC:9812]
ENSG00000213090	-1.3911	2.52089	-13.9181	4.21292e-32	2.6793e-30	62.2535	SCYL2P1	processed_pseudogene	SCYL2 pseudogene 1 [Source:HGNC Symbol;Acc:HGNC:54685]
ENSG00000111726	-1.02274	4.55591	-13.9016	4.76676e-32	3.02104e-30	62.1309	CMAS	protein_coding	cytidine monophosphate N-acetylneuraminic acid synthetase [Source:HGNC Symbol;Acc:HGNC:18290]
ENSG00000159713	-1.62661	1.20424	-13.8901	5.19681e-32	3.28223e-30	62.0452	TPPP3	protein_coding	tubulin polymerization promoting protein family member 3 [Source:HGNC Symbol;Acc:HGNC:24162]
ENSG00000132819	-1.49505	9.16342	-13.8827	5.48985e-32	3.4554e-30	61.9908	RBM38	protein_coding	RNA binding motif protein 38 [Source:HGNC Symbol;Acc:HGNC:15818]
ENSG00000184792	-2.13463	6.64072	-13.8695	6.06135e-32	3.80205e-30	61.8925	OSBP2	protein_coding	oxysterol binding protein 2 [Source:HGNC Symbol;Acc:HGNC:8504]
ENSG00000044574	0.780012	7.40983	13.854	6.8071e-32	4.25525e-30	61.7773	HSPA5	protein_coding	heat shock protein family A (Hsp70) member 5 [Source:HGNC Symbol;Acc:HGNC:5238]
ENSG00000198892	-2.10133	2.11646	-13.8526	6.87638e-32	4.28394e-30	61.7673	SHISA4	protein_coding	shisa family member 4 [Source:HGNC Symbol;Acc:HGNC:27139]
ENSG00000168300	-0.759737	7.7299	-13.8329	7.96724e-32	4.94671e-30	61.6212	PCMTD1	protein_coding	protein-L-isoaspartate (D-aspartate) O-methyltransferase domain containing 1 [Source:HGNC Symbol;Acc:HGNC:30483]
ENSG00000153561	-0.907628	7.89442	-13.8207	8.73194e-32	5.38499e-30	61.5302	RMND5A	protein_coding	required for meiotic nuclear division 5 homolog A [Source:HGNC Symbol;Acc:HGNC:25850]
ENSG00000185155	1.9723	-1.18616	13.821	8.71163e-32	5.38499e-30	61.5325	MIXL1	protein_coding	Mix paired-like homeobox [Source:HGNC Symbol;Acc:HGNC:13363]
ENSG00000171552	-1.70745	10.2355	-13.8117	9.33759e-32	5.73917e-30	61.4637	BCL2L1	protein_coding	BCL2 like 1 [Source:HGNC Symbol;Acc:HGNC:992]
ENSG00000118705	0.631352	6.47092	13.8064	9.71558e-32	5.95152e-30	61.4243	RPN2	protein_coding	ribophorin II [Source:HGNC Symbol;Acc:HGNC:10382]
ENSG00000274290	1.10344	3.44185	13.7904	1.09511e-31	6.68603e-30	61.3055	H2BC6	protein_coding	H2B clustered histone 6 [Source:HGNC Symbol;Acc:HGNC:4753]
ENSG00000180155	-1.75125	0.482299	-13.753	1.44815e-31	8.81208e-30	61.0282	LYNX1	protein_coding	Ly6/neurotoxin 1 [Source:HGNC Symbol;Acc:HGNC:29604]
ENSG00000142408	-1.96698	0.135201	-13.7459	1.52721e-31	9.26236e-30	60.9754	CACNG8	protein_coding	calcium voltage-gated channel auxiliary subunit gamma 8 [Source:HGNC Symbol;Acc:HGNC:13628]
ENSG00000277775	1.81232	2.35877	13.7388	1.61069e-31	9.73642e-30	60.9226	H3C7	protein_coding	H3 clustered histone 7 [Source:HGNC Symbol;Acc:HGNC:4773]
ENSG00000211938	2.63666	2.23571	13.7326	1.68753e-31	1.01674e-29	60.8764	IGHV3-7	IG_V_gene	immunoglobulin heavy variable 3-7 [Source:HGNC Symbol;Acc:HGNC:5620]
ENSG00000246363	-1.71286	-0.198201	-13.7206	1.84596e-31	1.10854e-29	60.7873	LINC02458	lncRNA	long intergenic non-protein coding RNA 2458 [Source:HGNC Symbol;Acc:HGNC:53394]
ENSG00000251546	2.5347	-0.347836	13.7169	1.89695e-31	1.13544e-29	60.7603	IGKV1D-39	IG_V_gene	immunoglobulin kappa variable 1D-39 [Source:HGNC Symbol;Acc:HGNC:5756]
ENSG00000114209	-0.659235	5.72428	-13.7072	2.04e-31	1.21709e-29	60.6881	PDCD10	protein_coding	programmed cell death 10 [Source:HGNC Symbol;Acc:HGNC:8761]
ENSG00000004468	1.24684	5.08485	13.6989	2.16985e-31	1.29035e-29	60.6269	CD38	protein_coding	CD38 molecule [Source:HGNC Symbol;Acc:HGNC:1667]
ENSG00000090674	-1.08608	5.09754	-13.6926	2.27404e-31	1.34794e-29	60.5804	MCOLN1	protein_coding	mucolipin TRP cation channel 1 [Source:HGNC Symbol;Acc:HGNC:13356]
ENSG00000117592	-1.21949	7.44649	-13.6893	2.33135e-31	1.37745e-29	60.5557	PRDX6	protein_coding	peroxiredoxin 6 [Source:HGNC Symbol;Acc:HGNC:16753]
ENSG00000238269	-2.09344	0.488249	-13.6683	2.72889e-31	1.60715e-29	60.3994	PAGE2B	protein_coding	PAGE family member 2B [Source:HGNC Symbol;Acc:HGNC:31805]
ENSG00000136026	0.956724	5.88358	13.6622	2.85608e-31	1.67666e-29	60.3542	CKAP4	protein_coding	cytoskeleton associated protein 4 [Source:HGNC Symbol;Acc:HGNC:16991]
ENSG00000158373	0.916391	4.54145	13.6586	2.93306e-31	1.71636e-29	60.3278	H2BC5	protein_coding	H2B clustered histone 5 [Source:HGNC Symbol;Acc:HGNC:4747]
ENSG00000103056	-1.74271	3.7135	-13.6536	3.04431e-31	1.77015e-29	60.2909	SMPD3	protein_coding	sphingomyelin phosphodiesterase 3 [Source:HGNC Symbol;Acc:HGNC:14240]
ENSG00000135862	1.52527	3.14	13.6539	3.0381e-31	1.77015e-29	60.2929	LAMC1	protein_coding	laminin subunit gamma 1 [Source:HGNC Symbol;Acc:HGNC:6492]
ENSG00000113558	-0.681786	6.3746	-13.6472	3.19316e-31	1.85082e-29	60.2435	SKP1	protein_coding	S-phase kinase associated protein 1 [Source:HGNC Symbol;Acc:HGNC:10899]
ENSG00000154269	-1.66361	0.450483	-13.6454	3.23624e-31	1.86987e-29	60.2302	ENPP3	protein_coding	ectonucleotide pyrophosphatase/phosphodiesterase 3 [Source:HGNC Symbol;Acc:HGNC:3358]
ENSG00000102145	-1.46929	4.34182	-13.6425	3.3089e-31	1.90585e-29	60.2082	GATA1	protein_coding	GATA binding protein 1 [Source:HGNC Symbol;Acc:HGNC:4170]
ENSG00000187555	-0.355018	7.57174	-13.6219	3.85908e-31	2.21576e-29	60.0556	USP7	protein_coding	ubiquitin specific peptidase 7 [Source:HGNC Symbol;Acc:HGNC:12630]
ENSG00000099958	1.86317	2.25672	13.6212	3.87783e-31	2.21957e-29	60.0507	DERL3	protein_coding	derlin 3 [Source:HGNC Symbol;Acc:HGNC:14236]
ENSG00000228716	0.666636	3.55593	13.6165	4.01677e-31	2.29194e-29	60.0158	DHFR	protein_coding	dihydrofolate reductase [Source:HGNC Symbol;Acc:HGNC:2861]
ENSG00000101193	-0.545086	6.03267	-13.6158	4.03741e-31	2.29656e-29	60.0107	GID8	protein_coding	GID complex subunit 8 homolog [Source:HGNC Symbol;Acc:HGNC:15857]
ENSG00000133808	-1.48569	4.86766	-13.6125	4.1387e-31	2.34689e-29	59.9861	ENSG00000133808	NA	NA
ENSG00000166947	-2.23305	5.83673	-13.5985	4.5937e-31	2.59686e-29	59.8826	EPB42	protein_coding	erythrocyte membrane protein band 4.2 [Source:HGNC Symbol;Acc:HGNC:3381]
ENSG00000214548	-2.35805	-0.113038	-13.5932	4.78153e-31	2.69472e-29	59.8429	MEG3	lncRNA	maternally expressed 3 [Source:HGNC Symbol;Acc:HGNC:14575]
ENSG00000136819	-1.48691	7.49647	-13.5878	4.97771e-31	2.79668e-29	59.803	C9orf78	protein_coding	chromosome 9 open reading frame 78 [Source:HGNC Symbol;Acc:HGNC:24932]
ENSG00000170456	1.51806	3.58505	13.584	5.12222e-31	2.86907e-29	59.7746	DENND5B	protein_coding	DENN domain containing 5B [Source:HGNC Symbol;Acc:HGNC:28338]
ENSG00000197256	-1.87415	4.19853	-13.5815	5.21592e-31	2.91265e-29	59.7566	KANK2	protein_coding	KN motif and ankyrin repeat domains 2 [Source:HGNC Symbol;Acc:HGNC:29300]
ENSG00000206172	-2.29085	13.2084	-13.577	5.39713e-31	3.00468e-29	59.7227	HBA1	protein_coding	hemoglobin subunit alpha 1 [Source:HGNC Symbol;Acc:HGNC:4823]
ENSG00000179632	-0.844395	6.87282	-13.5697	5.69629e-31	3.16162e-29	59.6692	MAF1	protein_coding	MAF1 homolog, negative regulator of RNA polymerase III [Source:HGNC Symbol;Acc:HGNC:24966]
ENSG00000172270	-1.27549	8.7777	-13.548	6.69918e-31	3.70702e-29	59.5082	BSG	protein_coding	basigin (Ok blood group) [Source:HGNC Symbol;Acc:HGNC:1116]
ENSG00000242371	2.46414	-0.324155	13.5388	7.17526e-31	3.95849e-29	59.4401	IGKV1-39	IG_V_gene	immunoglobulin kappa variable 1-39 [Source:HGNC Symbol;Acc:HGNC:5740]
ENSG00000268758	-1.85282	3.10288	-13.5359	7.33536e-31	4.03467e-29	59.4182	ADGRE4P	transcribed_unprocessed_pseudogene	adhesion G protein-coupled receptor E4, pseudogene [Source:HGNC Symbol;Acc:HGNC:19240]
ENSG00000166200	-0.487009	5.69238	-13.5225	8.10426e-31	4.44424e-29	59.3193	COPS2	protein_coding	COP9 signalosome subunit 2 [Source:HGNC Symbol;Acc:HGNC:30747]
ENSG00000111291	2.22069	-0.712429	13.5157	8.52602e-31	4.66157e-29	59.269	GPRC5D	protein_coding	G protein-coupled receptor class C group 5 member D [Source:HGNC Symbol;Acc:HGNC:13310]
ENSG00000244734	-2.21595	16.0775	-13.482	1.09644e-30	5.97691e-29	59.0194	HBB	protein_coding	hemoglobin subunit beta [Source:HGNC Symbol;Acc:HGNC:4827]
ENSG00000139323	-1.00351	5.92986	-13.4738	1.16583e-30	6.33629e-29	58.9585	POC1B	protein_coding	POC1 centriolar protein B [Source:HGNC Symbol;Acc:HGNC:30836]
ENSG00000038274	-0.451658	7.07036	-13.4678	1.21917e-30	6.60658e-29	58.9141	MAT2B	protein_coding	methionine adenosyltransferase 2 non-catalytic beta subunit [Source:HGNC Symbol;Acc:HGNC:6905]
ENSG00000165406	-1.64738	10.0283	-13.4658	1.23765e-30	6.68695e-29	58.8992	MARCHF8	protein_coding	membrane associated ring-CH-type finger 8 [Source:HGNC Symbol;Acc:HGNC:23356]
ENSG00000163431	-2.26227	-0.743584	-13.4592	1.30049e-30	7.00581e-29	58.85	LMOD1	protein_coding	leiomodin 1 [Source:HGNC Symbol;Acc:HGNC:6647]
ENSG00000140287	-2.08466	2.16445	-13.4534	1.35779e-30	7.29303e-29	58.8072	HDC	protein_coding	histidine decarboxylase [Source:HGNC Symbol;Acc:HGNC:4855]
ENSG00000231475	2.66185	0.311463	13.4499	1.39385e-30	7.46484e-29	58.7812	IGHV4-31	IG_V_gene	immunoglobulin heavy variable 4-31 [Source:HGNC Symbol;Acc:HGNC:5649]
ENSG00000276903	1.61691	1.55967	13.4446	1.45014e-30	7.74366e-29	58.7419	H2AC16	protein_coding	H2A clustered histone 16 [Source:HGNC Symbol;Acc:HGNC:4730]
ENSG00000177606	0.991917	3.46823	13.4254	1.67256e-30	8.90544e-29	58.6003	JUN	protein_coding	Jun proto-oncogene, AP-1 transcription factor subunit [Source:HGNC Symbol;Acc:HGNC:6204]
ENSG00000175582	-0.717363	7.51527	-13.4214	1.72357e-30	9.15039e-29	58.5705	RAB6A	protein_coding	RAB6A, member RAS oncogene family [Source:HGNC Symbol;Acc:HGNC:9786]
ENSG00000112984	1.81716	0.0352312	13.4122	1.84576e-30	9.77078e-29	58.5026	KIF20A	protein_coding	kinesin family member 20A [Source:HGNC Symbol;Acc:HGNC:9787]
ENSG00000111790	-0.656219	6.44235	-13.4071	1.91822e-30	1.01251e-28	58.4644	FGFR1OP2	protein_coding	FGFR1 oncogene partner 2 [Source:HGNC Symbol;Acc:HGNC:23098]
ENSG00000158195	-0.60486	8.9887	-13.3949	2.10021e-30	1.10539e-28	58.3744	WASF2	protein_coding	WASP family member 2 [Source:HGNC Symbol;Acc:HGNC:12733]
ENSG00000177575	1.5109	5.84429	13.3893	2.18941e-30	1.14903e-28	58.3332	CD163	protein_coding	CD163 molecule [Source:HGNC Symbol;Acc:HGNC:1631]
ENSG00000165185	1.18014	3.6318	13.3726	2.47982e-30	1.29773e-28	58.2096	KIAA1958	protein_coding	KIAA1958 [Source:HGNC Symbol;Acc:HGNC:23427]
ENSG00000124635	0.933692	3.61735	13.3692	2.54477e-30	1.32792e-28	58.1839	H2BC11	protein_coding	H2B clustered histone 11 [Source:HGNC Symbol;Acc:HGNC:4761]
ENSG00000137216	-1.32846	6.49388	-13.3625	2.67475e-30	1.39178e-28	58.1345	TMEM63B	protein_coding	transmembrane protein 63B [Source:HGNC Symbol;Acc:HGNC:17735]
ENSG00000011028	-1.95215	3.8659	-13.3549	2.83067e-30	1.46874e-28	58.0783	MRC2	protein_coding	mannose receptor C-type 2 [Source:HGNC Symbol;Acc:HGNC:16875]
ENSG00000099968	-0.543105	5.9853	-13.3492	2.95348e-30	1.52813e-28	58.0361	BCL2L13	protein_coding	BCL2 like 13 [Source:HGNC Symbol;Acc:HGNC:17164]
ENSG00000224650	2.34616	1.47086	13.3474	2.99256e-30	1.54399e-28	58.0231	IGHV3-74	IG_V_gene	immunoglobulin heavy variable 3-74 [Source:HGNC Symbol;Acc:HGNC:5624]
ENSG00000104738	0.941798	3.79323	13.3458	3.02852e-30	1.55816e-28	58.0112	MCM4	protein_coding	minichromosome maintenance complex component 4 [Source:HGNC Symbol;Acc:HGNC:6947]
ENSG00000211946	2.35987	-0.474784	13.3201	3.66989e-30	1.88285e-28	57.8206	IGHV3-20	IG_V_gene	immunoglobulin heavy variable 3-20 [Source:HGNC Symbol;Acc:HGNC:5585]
ENSG00000211972	2.15256	-0.831516	13.3087	3.99527e-30	2.04406e-28	57.7363	IGHV3-66	IG_V_gene	immunoglobulin heavy variable 3-66 [Source:HGNC Symbol;Acc:HGNC:5619]
ENSG00000102760	-1.15604	4.41058	-13.2915	4.54253e-30	2.31758e-28	57.609	RGCC	protein_coding	regulator of cell cycle [Source:HGNC Symbol;Acc:HGNC:20369]
ENSG00000085840	1.4393	0.876296	13.261	5.70029e-30	2.90018e-28	57.3837	ORC1	protein_coding	origin recognition complex subunit 1 [Source:HGNC Symbol;Acc:HGNC:8487]
ENSG00000141084	-1.29482	7.11827	-13.254	6.00563e-30	3.04707e-28	57.3319	RANBP10	protein_coding	RAN binding protein 10 [Source:HGNC Symbol;Acc:HGNC:29285]
ENSG00000149534	-2.08674	1.61867	-13.2507	6.15529e-30	3.11437e-28	57.3075	MS4A2	protein_coding	membrane spanning 4-domains A2 [Source:HGNC Symbol;Acc:HGNC:7316]
ENSG00000146670	1.9455	0.527957	13.2431	6.51596e-30	3.28778e-28	57.251	CDCA5	protein_coding	cell division cycle associated 5 [Source:HGNC Symbol;Acc:HGNC:14626]
ENSG00000060138	-1.51456	9.82661	-13.2383	6.74851e-30	3.39576e-28	57.2162	YBX3	protein_coding	Y-box binding protein 3 [Source:HGNC Symbol;Acc:HGNC:2428]
ENSG00000211611	1.86611	-0.900844	13.2321	7.07107e-30	3.54832e-28	57.1699	IGKV6-21	IG_V_gene	immunoglobulin kappa variable 6-21 (non-functional) [Source:HGNC Symbol;Acc:HGNC:5836]
ENSG00000241755	2.38132	0.983868	13.2308	7.14126e-30	3.57375e-28	57.1601	IGKV1-9	IG_V_gene	immunoglobulin kappa variable 1-9 [Source:HGNC Symbol;Acc:HGNC:5744]
ENSG00000167768	-2.24867	6.14153	-13.2199	7.74334e-30	3.86449e-28	57.0798	KRT1	protein_coding	keratin 1 [Source:HGNC Symbol;Acc:HGNC:6412]
ENSG00000131981	-1.24703	6.07404	-13.2152	8.01561e-30	3.98951e-28	57.0455	LGALS3	protein_coding	galectin 3 [Source:HGNC Symbol;Acc:HGNC:6563]
ENSG00000021645	-2.1261	0.561515	-13.2099	8.34265e-30	4.14103e-28	57.0058	NRXN3	protein_coding	neurexin 3 [Source:HGNC Symbol;Acc:HGNC:8010]
ENSG00000157456	1.78686	0.676487	13.205	8.6546e-30	4.28426e-28	56.9694	CCNB2	protein_coding	cyclin B2 [Source:HGNC Symbol;Acc:HGNC:1580]
ENSG00000117632	0.894579	3.56366	13.2039	8.72158e-30	4.30578e-28	56.9617	STMN1	protein_coding	stathmin 1 [Source:HGNC Symbol;Acc:HGNC:6510]
ENSG00000125844	0.708964	5.88351	13.1978	9.13145e-30	4.49601e-28	56.9162	RRBP1	protein_coding	ribosome binding protein 1 [Source:HGNC Symbol;Acc:HGNC:10448]
ENSG00000162722	-1.64498	9.08538	-13.1736	1.09275e-29	5.36589e-28	56.738	TRIM58	protein_coding	tripartite motif containing 58 [Source:HGNC Symbol;Acc:HGNC:24150]
ENSG00000143776	-1.2126	4.95227	-13.1693	1.12867e-29	5.52749e-28	56.7059	CDC42BPA	protein_coding	CDC42 binding protein kinase alpha [Source:HGNC Symbol;Acc:HGNC:1737]
ENSG00000013306	-1.79444	10.0591	-13.1667	1.15051e-29	5.61939e-28	56.6869	SLC25A39	protein_coding	solute carrier family 25 member 39 [Source:HGNC Symbol;Acc:HGNC:24279]
ENSG00000136237	1.68381	0.128019	13.1604	1.20571e-29	5.87335e-28	56.6404	RAPGEF5	protein_coding	Rap guanine nucleotide exchange factor 5 [Source:HGNC Symbol;Acc:HGNC:16862]
ENSG00000116668	-1.07607	5.64583	-13.154	1.26487e-29	6.14521e-28	56.5929	SWT1	protein_coding	SWT1 RNA endoribonuclease homolog [Source:HGNC Symbol;Acc:HGNC:16785]
ENSG00000240671	1.9121	-0.577947	13.1301	1.51117e-29	7.32239e-28	56.4164	IGKV1-8	IG_V_gene	immunoglobulin kappa variable 1-8 [Source:HGNC Symbol;Acc:HGNC:5743]
ENSG00000134489	-1.67647	2.16706	-13.1232	1.59019e-29	7.68494e-28	56.3658	HRH4	protein_coding	histamine receptor H4 [Source:HGNC Symbol;Acc:HGNC:17383]
ENSG00000145050	0.868025	3.79317	13.1206	1.62175e-29	7.81683e-28	56.3463	MANF	protein_coding	mesencephalic astrocyte derived neurotrophic factor [Source:HGNC Symbol;Acc:HGNC:15461]
ENSG00000108406	-0.513879	5.23776	-13.1147	1.69477e-29	8.14734e-28	56.3026	DHX40	protein_coding	DEAH-box helicase 40 [Source:HGNC Symbol;Acc:HGNC:18018]
ENSG00000133106	1.64327	5.55179	13.1051	1.82083e-29	8.73044e-28	56.2314	EPSTI1	protein_coding	epithelial stromal interaction 1 [Source:HGNC Symbol;Acc:HGNC:16465]
ENSG00000169679	1.42237	2.73996	13.1012	1.87321e-29	8.95814e-28	56.2033	BUB1	protein_coding	BUB1 mitotic checkpoint serine/threonine kinase [Source:HGNC Symbol;Acc:HGNC:1148]
ENSG00000167900	1.72878	1.10502	13.0894	2.04638e-29	9.76081e-28	56.1156	TK1	protein_coding	thymidine kinase 1 [Source:HGNC Symbol;Acc:HGNC:11830]
ENSG00000107954	-1.40863	2.39425	-13.0798	2.19695e-29	1.04518e-27	56.0451	NEURL1	protein_coding	neuralized E3 ubiquitin protein ligase 1 [Source:HGNC Symbol;Acc:HGNC:7761]
ENSG00000204673	-0.842218	4.55806	-13.0721	2.32611e-29	1.10376e-27	55.9885	AKT1S1	protein_coding	AKT1 substrate 1 [Source:HGNC Symbol;Acc:HGNC:28426]
ENSG00000099804	-1.3585	6.56071	-13.0696	2.36975e-29	1.12156e-27	55.97	CDC34	protein_coding	cell division cycle 34, ubiquitin conjugating enzyme [Source:HGNC Symbol;Acc:HGNC:1734]
ENSG00000240382	2.7662	0.857426	13.069	2.38048e-29	1.12373e-27	55.9655	IGKV1-17	IG_V_gene	immunoglobulin kappa variable 1-17 [Source:HGNC Symbol;Acc:HGNC:5733]
ENSG00000211639	2.12703	-0.651606	13.0616	2.51577e-29	1.18455e-27	55.9107	IGLV4-60	IG_V_gene	immunoglobulin lambda variable 4-60 [Source:HGNC Symbol;Acc:HGNC:5920]
ENSG00000009307	-0.426063	9.00656	-13.0561	2.62077e-29	1.23082e-27	55.8701	CSDE1	protein_coding	cold shock domain containing E1 [Source:HGNC Symbol;Acc:HGNC:29905]
ENSG00000087301	-0.780137	4.4953	-13.0546	2.64947e-29	1.24112e-27	55.8593	TXNDC16	protein_coding	thioredoxin domain containing 16 [Source:HGNC Symbol;Acc:HGNC:19965]
ENSG00000100095	-1.59366	0.948056	-13.0451	2.84328e-29	1.32851e-27	55.7893	SEZ6L	protein_coding	seizure related 6 homolog like [Source:HGNC Symbol;Acc:HGNC:10763]
ENSG00000085999	1.62132	-0.0202185	13.0247	3.30985e-29	1.54258e-27	55.6385	RAD54L	protein_coding	RAD54 like [Source:HGNC Symbol;Acc:HGNC:9826]
ENSG00000030582	0.900073	8.6336	13.0035	3.87595e-29	1.80182e-27	55.4819	GRN	protein_coding	granulin precursor [Source:HGNC Symbol;Acc:HGNC:4601]
ENSG00000165516	-0.545778	4.6588	-13.0017	3.92814e-29	1.82146e-27	55.4686	KLHDC2	protein_coding	kelch domain containing 2 [Source:HGNC Symbol;Acc:HGNC:20231]
ENSG00000254420	1.84491	-1.63763	13.001	3.94816e-29	1.8246e-27	55.4636	ENSG00000254420	NA	NA
ENSG00000279693	-1.80167	0.655703	-13.0008	3.95482e-29	1.8246e-27	55.4619	ENSG00000279693	TEC	novel transcript
ENSG00000017427	2.25783	-0.782866	12.991	4.2534e-29	1.95742e-27	55.3897	IGF1	protein_coding	insulin like growth factor 1 [Source:HGNC Symbol;Acc:HGNC:5464]
ENSG00000146409	-0.855791	4.35588	-12.9897	4.29404e-29	1.97117e-27	55.3803	SLC18B1	protein_coding	solute carrier family 18 member B1 [Source:HGNC Symbol;Acc:HGNC:21573]
ENSG00000134109	0.52944	7.14473	12.9848	4.45444e-29	2.03969e-27	55.3439	EDEM1	protein_coding	ER degradation enhancing alpha-mannosidase like protein 1 [Source:HGNC Symbol;Acc:HGNC:18967]
ENSG00000141965	-0.703969	6.01011	-12.9757	4.76445e-29	2.1762e-27	55.2771	FEM1A	protein_coding	fem-1 homolog A [Source:HGNC Symbol;Acc:HGNC:16934]
ENSG00000082014	1.04645	4.06681	12.9606	5.32911e-29	2.42806e-27	55.166	SMARCD3	protein_coding	SWI/SNF related BAF chromatin remodeling complex subunit D3 [Source:HGNC Symbol;Acc:HGNC:11108]
ENSG00000145495	-0.488225	7.99582	-12.9585	5.41625e-29	2.46164e-27	55.1499	MARCHF6	protein_coding	membrane associated ring-CH-type finger 6 [Source:HGNC Symbol;Acc:HGNC:30550]
ENSG00000105926	-0.709119	4.78435	-12.9531	5.63657e-29	2.55543e-27	55.1104	PALS2	protein_coding	protein associated with LIN7 2, MAGUK p55 family member [Source:HGNC Symbol;Acc:HGNC:18167]
ENSG00000253234	1.72717	-1.16008	12.9476	5.87143e-29	2.65534e-27	55.0699	IGLV2-5	IG_V_pseudogene	immunoglobulin lambda variable 2-5 (pseudogene) [Source:HGNC Symbol;Acc:HGNC:5894]
ENSG00000278588	1.56006	2.7898	12.9367	6.36852e-29	2.87305e-27	54.9892	H2BC10	protein_coding	H2B clustered histone 10 [Source:HGNC Symbol;Acc:HGNC:4756]
ENSG00000274267	2.01277	3.05947	12.9339	6.50165e-29	2.9259e-27	54.9687	ENSG00000274267	NA	NA
ENSG00000106341	-1.47064	-1.35699	-12.9049	8.06252e-29	3.61944e-27	54.7553	PPP1R17	protein_coding	protein phosphatase 1 regulatory subunit 17 [Source:HGNC Symbol;Acc:HGNC:16973]
ENSG00000196581	-1.69077	-0.533192	-12.8955	8.64826e-29	3.8729e-27	54.6857	AJAP1	protein_coding	adherens junctions associated protein 1 [Source:HGNC Symbol;Acc:HGNC:30801]
ENSG00000154839	1.62753	0.327238	12.8832	9.4758e-29	4.23314e-27	54.595	SKA1	protein_coding	spindle and kinetochore associated complex subunit 1 [Source:HGNC Symbol;Acc:HGNC:28109]
ENSG00000162616	-1.15429	3.43515	-12.8536	1.18023e-28	5.25963e-27	54.3772	DNAJB4	protein_coding	DnaJ heat shock protein family (Hsp40) member B4 [Source:HGNC Symbol;Acc:HGNC:14886]
ENSG00000257103	-0.31657	7.42702	-12.845	1.25789e-28	5.59211e-27	54.314	LSM14A	protein_coding	LSM14A mRNA processing body assembly factor [Source:HGNC Symbol;Acc:HGNC:24489]
ENSG00000242076	1.92882	-1.19733	12.826	1.44905e-28	6.42632e-27	54.1737	IGKV1-33	IG_V_gene	immunoglobulin kappa variable 1-33 [Source:HGNC Symbol;Acc:HGNC:5737]
ENSG00000071539	1.64106	0.168539	12.8143	1.58056e-28	6.99264e-27	54.0875	TRIP13	protein_coding	thyroid hormone receptor interactor 13 [Source:HGNC Symbol;Acc:HGNC:12307]
ENSG00000197705	1.89238	2.60955	12.8106	1.62399e-28	7.16748e-27	54.0606	KLHL14	protein_coding	kelch like family member 14 [Source:HGNC Symbol;Acc:HGNC:29266]
ENSG00000178999	1.46109	0.769979	12.805	1.69335e-28	7.45563e-27	54.0191	AURKB	protein_coding	aurora kinase B [Source:HGNC Symbol;Acc:HGNC:11390]
ENSG00000167671	-1.37085	8.19504	-12.786	1.9484e-28	8.55803e-27	53.8799	UBXN6	protein_coding	UBX domain protein 6 [Source:HGNC Symbol;Acc:HGNC:14928]
ENSG00000196914	-1.18717	8.15538	-12.7813	2.01801e-28	8.84257e-27	53.8451	ARHGEF12	protein_coding	Rho guanine nucleotide exchange factor 12 [Source:HGNC Symbol;Acc:HGNC:14193]
ENSG00000117984	0.871404	6.68095	12.7764	2.09279e-28	9.13695e-27	53.809	CTSD	protein_coding	cathepsin D [Source:HGNC Symbol;Acc:HGNC:2529]
ENSG00000196961	-0.86815	7.80455	-12.7763	2.09517e-28	9.13695e-27	53.8079	AP2A1	protein_coding	adaptor related protein complex 2 subunit alpha 1 [Source:HGNC Symbol;Acc:HGNC:561]
ENSG00000140403	-1.29982	5.40442	-12.7681	2.22644e-28	9.68635e-27	53.7476	DNAJA4	protein_coding	DnaJ heat shock protein family (Hsp40) member A4 [Source:HGNC Symbol;Acc:HGNC:14885]
ENSG00000185339	1.67308	2.71191	12.7665	2.25187e-28	9.77376e-27	53.7363	TCN2	protein_coding	transcobalamin 2 [Source:HGNC Symbol;Acc:HGNC:11653]
ENSG00000118507	-0.886635	4.57514	-12.7661	2.25844e-28	9.77909e-27	53.7334	AKAP7	protein_coding	A-kinase anchoring protein 7 [Source:HGNC Symbol;Acc:HGNC:377]
ENSG00000266412	-1.13016	10.5267	-12.7385	2.77202e-28	1.19746e-26	53.5302	NCOA4	protein_coding	nuclear receptor coactivator 4 [Source:HGNC Symbol;Acc:HGNC:7671]
ENSG00000183779	-1.51903	3.29135	-12.7362	2.82059e-28	1.21558e-26	53.513	ZNF703	protein_coding	zinc finger protein 703 [Source:HGNC Symbol;Acc:HGNC:25883]
ENSG00000152332	-0.403754	8.11667	-12.724	3.08768e-28	1.32756e-26	53.4232	UHMK1	protein_coding	U2AF homology motif kinase 1 [Source:HGNC Symbol;Acc:HGNC:19683]
ENSG00000123989	1.53907	2.01907	12.7198	3.18424e-28	1.36587e-26	53.3927	CHPF	protein_coding	chondroitin polymerizing factor [Source:HGNC Symbol;Acc:HGNC:24291]
ENSG00000123106	-0.541311	5.07786	-12.7147	3.30661e-28	1.41504e-26	53.3553	CCDC91	protein_coding	coiled-coil domain containing 91 [Source:HGNC Symbol;Acc:HGNC:24855]
ENSG00000203814	0.840463	5.22175	12.6873	4.05123e-28	1.72966e-26	53.1538	H2BC18	protein_coding	H2B clustered histone 18 [Source:HGNC Symbol;Acc:HGNC:24700]
ENSG00000111640	0.626079	9.20138	12.6842	4.14593e-28	1.76597e-26	53.1309	GAPDH	protein_coding	glyceraldehyde-3-phosphate dehydrogenase [Source:HGNC Symbol;Acc:HGNC:4141]
ENSG00000074410	1.56215	-1.478	12.6824	4.20022e-28	1.78495e-26	53.118	CA12	protein_coding	carbonic anhydrase 12 [Source:HGNC Symbol;Acc:HGNC:1371]
ENSG00000239855	2.46047	-0.0348639	12.6818	4.22006e-28	1.78923e-26	53.1133	IGKV1-6	IG_V_gene	immunoglobulin kappa variable 1-6 [Source:HGNC Symbol;Acc:HGNC:5742]
ENSG00000228794	-0.817498	3.50212	-12.6806	4.25646e-28	1.80049e-26	53.1048	LINC01128	lncRNA	long intergenic non-protein coding RNA 1128 [Source:HGNC Symbol;Acc:HGNC:49377]
ENSG00000107242	-1.00476	5.12149	-12.6552	5.13808e-28	2.16841e-26	52.918	PIP5K1B	protein_coding	phosphatidylinositol-4-phosphate 5-kinase type 1 beta [Source:HGNC Symbol;Acc:HGNC:8995]
ENSG00000165409	1.75283	-0.861132	12.6516	5.27672e-28	2.2218e-26	52.8916	TSHR	protein_coding	thyroid stimulating hormone receptor [Source:HGNC Symbol;Acc:HGNC:12373]
ENSG00000211632	1.94656	-1.18407	12.6486	5.39838e-28	2.26262e-26	52.869	IGKV3D-11	IG_V_gene	immunoglobulin kappa variable 3D-11 [Source:HGNC Symbol;Acc:HGNC:5823]
ENSG00000241294	2.4514	0.985827	12.6488	5.38761e-28	2.26262e-26	52.871	IGKV2-24	IG_V_gene	immunoglobulin kappa variable 2-24 [Source:HGNC Symbol;Acc:HGNC:5781]
ENSG00000152463	2.77909	-0.891335	12.6474	5.44372e-28	2.27642e-26	52.8607	OLAH	protein_coding	oleoyl-ACP hydrolase [Source:HGNC Symbol;Acc:HGNC:25625]
ENSG00000124657	1.7284	-0.394231	12.641	5.70842e-28	2.38167e-26	52.8136	OR2B6	protein_coding	olfactory receptor family 2 subfamily B member 6 [Source:HGNC Symbol;Acc:HGNC:8241]
ENSG00000275063	2.6825	0.606661	12.6338	6.02412e-28	2.50768e-26	52.7602	ENSG00000275063	protein_coding	immunoglobulin heavy variable 4-38-2 [Source:UniProtKB Gene Name;Acc:P0DP08]
ENSG00000078900	1.7647	-0.192499	12.6321	6.09854e-28	2.52773e-26	52.7481	TP73	protein_coding	tumor protein p73 [Source:HGNC Symbol;Acc:HGNC:12003]
ENSG00000124151	0.476718	7.73796	12.6321	6.09989e-28	2.52773e-26	52.7478	NCOA3	protein_coding	nuclear receptor coactivator 3 [Source:HGNC Symbol;Acc:HGNC:7670]
ENSG00000116675	-1.29873	4.44516	-12.6293	6.22535e-28	2.57389e-26	52.7276	DNAJC6	protein_coding	DnaJ heat shock protein family (Hsp40) member C6 [Source:HGNC Symbol;Acc:HGNC:15469]
ENSG00000100219	0.962744	6.89392	12.6166	6.83762e-28	2.82067e-26	52.6346	XBP1	protein_coding	X-box binding protein 1 [Source:HGNC Symbol;Acc:HGNC:12801]
ENSG00000283064	1.56342	0.4036	12.6011	7.67402e-28	3.15859e-26	52.5201	H2BC6-AS1	lncRNA	H2BC6 antisense RNA 1 [Source:HGNC Symbol;Acc:HGNC:56682]
ENSG00000160445	-1.0257	7.64595	-12.5972	7.89774e-28	3.24339e-26	52.4916	ZER1	protein_coding	zyg-11 related cell cycle regulator [Source:HGNC Symbol;Acc:HGNC:30960]
ENSG00000143870	0.689946	5.98875	12.5948	8.04018e-28	3.29449e-26	52.4739	PDIA6	protein_coding	protein disulfide isomerase family A member 6 [Source:HGNC Symbol;Acc:HGNC:30168]
ENSG00000168268	1.71881	1.62618	12.5898	8.34091e-28	3.41009e-26	52.4375	NT5DC2	protein_coding	5'-nucleotidase domain containing 2 [Source:HGNC Symbol;Acc:HGNC:25717]
ENSG00000118985	0.903005	5.39559	12.5895	8.36008e-28	3.41032e-26	52.4352	ELL2	protein_coding	elongation factor for RNA polymerase II 2 [Source:HGNC Symbol;Acc:HGNC:17064]
ENSG00000261655	-1.69795	-0.750018	-12.5865	8.54654e-28	3.47863e-26	52.4133	ENSG00000261655	lncRNA	novel transcript, overlapping to GPR20
ENSG00000116199	-0.514231	5.81615	-12.5704	9.62631e-28	3.90943e-26	52.2953	FAM20B	protein_coding	FAM20B glycosaminoglycan xylosylkinase [Source:HGNC Symbol;Acc:HGNC:23017]
ENSG00000243264	2.22664	-0.0303447	12.5664	9.92096e-28	4.02019e-26	52.2654	IGKV2D-29	IG_V_gene	immunoglobulin kappa variable 2D-29 [Source:HGNC Symbol;Acc:HGNC:5800]
ENSG00000118777	-1.62214	2.29955	-12.5606	1.03554e-27	4.18697e-26	52.2229	ABCG2	protein_coding	ATP binding cassette subfamily G member 2 (JR blood group) [Source:HGNC Symbol;Acc:HGNC:74]
ENSG00000078053	2.17159	-1.19144	12.5474	1.14151e-27	4.60528e-26	52.1263	AMPH	protein_coding	amphiphysin [Source:HGNC Symbol;Acc:HGNC:471]
ENSG00000243238	2.64035	1.26691	12.5455	1.15721e-27	4.65832e-26	52.1127	IGKV2-30	IG_V_gene	immunoglobulin kappa variable 2-30 [Source:HGNC Symbol;Acc:HGNC:5785]
ENSG00000122952	1.4755	0.943835	12.5341	1.25945e-27	5.05878e-26	52.0287	ZWINT	protein_coding	ZW10 interacting kinetochore protein [Source:HGNC Symbol;Acc:HGNC:13195]
ENSG00000111707	-0.530916	6.39108	-12.5142	1.45946e-27	5.84933e-26	51.8825	SUDS3	protein_coding	SDS3 homolog, SIN3A corepressor complex component [Source:HGNC Symbol;Acc:HGNC:29545]
ENSG00000116649	0.75959	3.97607	12.5021	1.5954e-27	6.38019e-26	51.7942	SRM	protein_coding	spermidine synthase [Source:HGNC Symbol;Acc:HGNC:11296]
ENSG00000117650	1.44374	-0.395426	12.4988	1.63548e-27	6.52625e-26	51.7696	NEK2	protein_coding	NIMA related kinase 2 [Source:HGNC Symbol;Acc:HGNC:7745]
ENSG00000224861	-1.31451	1.34849	-12.4839	1.82529e-27	7.26783e-26	51.6607	YBX1P1	processed_pseudogene	Y-box binding protein 1 pseudogene 1 [Source:HGNC Symbol;Acc:HGNC:8015]
ENSG00000277856	1.86766	-1.1013	12.4784	1.90093e-27	7.55257e-26	51.6204	ENSG00000277856	protein_coding
ENSG00000185624	0.591914	7.32949	12.477	1.92051e-27	7.61386e-26	51.6103	P4HB	protein_coding	prolyl 4-hydroxylase subunit beta [Source:HGNC Symbol;Acc:HGNC:8548]
ENSG00000156136	-0.524765	5.73707	-12.4662	2.08129e-27	8.23345e-26	51.5305	DCK	protein_coding	deoxycytidine kinase [Source:HGNC Symbol;Acc:HGNC:2704]
ENSG00000235105	-1.77599	0.847045	-12.4636	2.12165e-27	8.37505e-26	51.5115	ENSG00000235105	processed_pseudogene	amyotrophic lateral sclerosis 2 (juvenile) chromosome region, candidate 2 (ALS2CR2) pseudogene
ENSG00000023734	-0.429271	5.54378	-12.457	2.22634e-27	8.7694e-26	51.4637	STRAP	protein_coding	serine/threonine kinase receptor associated protein [Source:HGNC Symbol;Acc:HGNC:30796]
ENSG00000138180	1.67691	0.579431	12.4428	2.47377e-27	9.72308e-26	51.3592	CEP55	protein_coding	centrosomal protein 55 [Source:HGNC Symbol;Acc:HGNC:1161]
ENSG00000124214	-0.603788	7.03403	-12.4407	2.51273e-27	9.85505e-26	51.3437	STAU1	protein_coding	staufen double-stranded RNA binding protein 1 [Source:HGNC Symbol;Acc:HGNC:11370]
ENSG00000106052	-0.499274	7.09564	-12.4314	2.69079e-27	1.05309e-25	51.2758	TAX1BP1	protein_coding	Tax1 binding protein 1 [Source:HGNC Symbol;Acc:HGNC:11575]
ENSG00000166794	0.810848	6.19005	12.4302	2.71357e-27	1.05974e-25	51.2674	PPIB	protein_coding	peptidylprolyl isomerase B [Source:HGNC Symbol;Acc:HGNC:9255]
ENSG00000205531	-0.481606	6.98506	-12.4288	2.7418e-27	1.06849e-25	51.2571	NAP1L4	protein_coding	nucleosome assembly protein 1 like 4 [Source:HGNC Symbol;Acc:HGNC:7640]
ENSG00000163171	0.770108	7.48651	12.4276	2.76622e-27	1.07571e-25	51.2483	CDC42EP3	protein_coding	CDC42 effector protein 3 [Source:HGNC Symbol;Acc:HGNC:16943]
ENSG00000196517	-1.57144	3.16057	-12.3998	3.39782e-27	1.31853e-25	51.0444	SLC6A9	protein_coding	solute carrier family 6 member 9 [Source:HGNC Symbol;Acc:HGNC:11056]
ENSG00000276775	2.61995	0.671694	12.3989	3.42061e-27	1.32457e-25	51.0377	IGHV4-4	IG_V_gene	immunoglobulin heavy variable 4-4 [Source:HGNC Symbol;Acc:HGNC:5652]
ENSG00000211638	2.50573	0.672324	12.3901	3.65106e-27	1.41082e-25	50.9731	IGLV8-61	IG_V_gene	immunoglobulin lambda variable 8-61 [Source:HGNC Symbol;Acc:HGNC:5931]
ENSG00000129173	1.70592	0.419202	12.3838	3.82409e-27	1.47457e-25	50.9272	E2F8	protein_coding	E2F transcription factor 8 [Source:HGNC Symbol;Acc:HGNC:24727]
ENSG00000170315	-1.58735	10.0163	-12.3767	4.02781e-27	1.54986e-25	50.8757	UBB	protein_coding	ubiquitin B [Source:HGNC Symbol;Acc:HGNC:12463]
ENSG00000234493	-1.66161	-0.494586	-12.3726	4.15227e-27	1.5944e-25	50.8455	RHOXF1P1	transcribed_unprocessed_pseudogene	Rhox homeobox family member 1 pseudogene 1 [Source:HGNC Symbol;Acc:HGNC:51580]
ENSG00000204010	-1.76469	5.33056	-12.3569	4.66154e-27	1.78621e-25	50.7308	IFIT1B	protein_coding	interferon induced protein with tetratricopeptide repeats 1B [Source:HGNC Symbol;Acc:HGNC:23442]
ENSG00000113368	0.96552	6.03958	12.3544	4.74947e-27	1.8161e-25	50.7122	LMNB1	protein_coding	lamin B1 [Source:HGNC Symbol;Acc:HGNC:6637]
ENSG00000216775	1.56414	-0.72078	12.3486	4.95734e-27	1.89164e-25	50.6698	ENSG00000216775	transcribed_unprocessed_pseudogene	heterogeneous nuclear ribonucleoprotein A/B (HNRNPAB) pseudogene
ENSG00000127483	-0.290515	7.35588	-12.3378	5.37032e-27	2.04496e-25	50.5904	HP1BP3	protein_coding	heterochromatin protein 1 binding protein 3 [Source:HGNC Symbol;Acc:HGNC:24973]
ENSG00000197969	-0.461262	6.54407	-12.3218	6.04073e-27	2.29548e-25	50.4737	VPS13A	protein_coding	vacuolar protein sorting 13 homolog A [Source:HGNC Symbol;Acc:HGNC:1908]
ENSG00000130595	1.21615	1.50844	12.3198	6.13166e-27	2.32521e-25	50.4589	TNNT3	protein_coding	troponin T3, fast skeletal type [Source:HGNC Symbol;Acc:HGNC:11950]
ENSG00000232613	1.30964	-1.53748	12.3127	6.4608e-27	2.44496e-25	50.4071	LINC02576	lncRNA	long intergenic non-protein coding RNA 2576 [Source:HGNC Symbol;Acc:HGNC:53748]
ENSG00000233030	1.96325	0.942806	12.3042	6.88025e-27	2.59832e-25	50.3447	ENSG00000233030	lncRNA	novel transcript, antisense to FCGR1A
ENSG00000112146	-1.11414	7.01932	-12.2911	7.57486e-27	2.85476e-25	50.2493	FBXO9	protein_coding	F-box protein 9 [Source:HGNC Symbol;Acc:HGNC:13588]
ENSG00000074695	0.763712	5.76334	12.279	8.28327e-27	3.11533e-25	50.1606	LMAN1	protein_coding	lectin, mannose binding 1 [Source:HGNC Symbol;Acc:HGNC:6631]
ENSG00000112306	-0.912602	7.58163	-12.2763	8.44769e-27	3.17065e-25	50.1411	RPS12	protein_coding	ribosomal protein S12 [Source:HGNC Symbol;Acc:HGNC:10385]
ENSG00000154122	-0.8901	6.53948	-12.2649	9.18671e-27	3.44098e-25	50.058	ANKH	protein_coding	ANKH inorganic pyrophosphate transport regulator [Source:HGNC Symbol;Acc:HGNC:15492]
ENSG00000187753	-1.54166	-0.309158	-12.2643	9.23057e-27	3.45035e-25	50.0532	C9orf153	protein_coding	chromosome 9 open reading frame 153 [Source:HGNC Symbol;Acc:HGNC:31456]
ENSG00000101188	1.63294	0.966016	12.2521	1.00985e-26	3.76707e-25	49.9641	NTSR1	protein_coding	neurotensin receptor 1 [Source:HGNC Symbol;Acc:HGNC:8039]
ENSG00000134779	-0.932787	6.13327	-12.247	1.04825e-26	3.9024e-25	49.9271	TPGS2	protein_coding	tubulin polyglutamylase complex subunit 2 [Source:HGNC Symbol;Acc:HGNC:24561]
ENSG00000188175	-1.61517	1.52114	-12.245	1.06377e-26	3.95212e-25	49.9125	HEPACAM2	protein_coding	HEPACAM family member 2 [Source:HGNC Symbol;Acc:HGNC:27364]
ENSG00000143416	-2.00129	6.73121	-12.221	1.26954e-26	4.70708e-25	49.7372	SELENBP1	protein_coding	selenium binding protein 1 [Source:HGNC Symbol;Acc:HGNC:10719]
ENSG00000133216	1.77299	2.07669	12.216	1.31742e-26	4.87472e-25	49.7005	EPHB2	protein_coding	EPH receptor B2 [Source:HGNC Symbol;Acc:HGNC:3393]
ENSG00000204815	-1.66673	0.470449	-12.2154	1.3228e-26	4.88474e-25	49.6964	ODAD4	protein_coding	outer dynein arm docking complex subunit 4 [Source:HGNC Symbol;Acc:HGNC:25280]
ENSG00000136003	-0.629958	6.3545	-12.2131	1.34617e-26	4.96105e-25	49.679	ISCU	protein_coding	iron-sulfur cluster assembly enzyme [Source:HGNC Symbol;Acc:HGNC:29882]
ENSG00000110888	-0.828802	5.22793	-12.2086	1.39129e-26	5.11706e-25	49.6463	CAPRIN2	protein_coding	caprin family member 2 [Source:HGNC Symbol;Acc:HGNC:21259]
ENSG00000167994	-1.82202	2.44759	-12.2082	1.39493e-26	5.12016e-25	49.6438	RAB3IL1	protein_coding	RAB3A interacting protein like 1 [Source:HGNC Symbol;Acc:HGNC:9780]
ENSG00000105205	-1.64287	4.58878	-12.207	1.40793e-26	5.15754e-25	49.6346	CLC	protein_coding	Charcot-Leyden crystal galectin [Source:HGNC Symbol;Acc:HGNC:2014]
ENSG00000250696	-1.92445	1.44316	-12.198	1.50423e-26	5.49929e-25	49.5689	ENSG00000250696	lncRNA	novel transcript, antisense to UGT2B11
ENSG00000139517	-0.654196	4.33902	-12.1963	1.5232e-26	5.55756e-25	49.5565	LNX2	protein_coding	ligand of numb-protein X 2 [Source:HGNC Symbol;Acc:HGNC:20421]
ENSG00000134333	0.607792	6.65082	12.1907	1.58681e-26	5.77814e-25	49.5159	LDHA	protein_coding	lactate dehydrogenase A [Source:HGNC Symbol;Acc:HGNC:6535]
ENSG00000112473	0.515403	4.5356	12.1902	1.59286e-26	5.78864e-25	49.5122	SLC39A7	protein_coding	solute carrier family 39 member 7 [Source:HGNC Symbol;Acc:HGNC:4927]
ENSG00000184432	0.341508	6.35592	12.1838	1.66993e-26	6.05672e-25	49.4653	COPB2	protein_coding	COPI coat complex subunit beta 2 [Source:HGNC Symbol;Acc:HGNC:2232]
ENSG00000160179	0.94191	4.84669	12.1777	1.74682e-26	6.32306e-25	49.4207	ABCG1	protein_coding	ATP binding cassette subfamily G member 1 [Source:HGNC Symbol;Acc:HGNC:73]
ENSG00000135018	-0.359538	7.49574	-12.165	1.91718e-26	6.92604e-25	49.3284	UBQLN1	protein_coding	ubiquilin 1 [Source:HGNC Symbol;Acc:HGNC:12508]
ENSG00000188536	-2.2217	13.9582	-12.1645	1.92494e-26	6.9404e-25	49.3244	HBA2	protein_coding	hemoglobin subunit alpha 2 [Source:HGNC Symbol;Acc:HGNC:4824]
ENSG00000117625	-0.502061	6.37831	-12.1571	2.0322e-26	7.31272e-25	49.2706	RCOR3	protein_coding	REST corepressor 3 [Source:HGNC Symbol;Acc:HGNC:25594]
ENSG00000131153	1.46053	0.0381467	12.1467	2.19403e-26	7.87957e-25	49.1946	GINS2	protein_coding	GINS complex subunit 2 [Source:HGNC Symbol;Acc:HGNC:24575]
ENSG00000135476	1.49492	1.19465	12.1444	2.23102e-26	7.99675e-25	49.1781	ESPL1	protein_coding	extra spindle pole bodies like 1, separase [Source:HGNC Symbol;Acc:HGNC:16856]
ENSG00000119048	-0.83519	6.9444	-12.1429	2.25624e-26	8.07135e-25	49.1669	UBE2B	protein_coding	ubiquitin conjugating enzyme E2 B [Source:HGNC Symbol;Acc:HGNC:12473]
ENSG00000073792	-1.37201	6.77102	-12.1391	2.31982e-26	8.28261e-25	49.1394	IGF2BP2	protein_coding	insulin like growth factor 2 mRNA binding protein 2 [Source:HGNC Symbol;Acc:HGNC:28867]
ENSG00000067225	0.546444	8.45266	12.1258	2.55889e-26	9.11842e-25	49.0421	PKM	protein_coding	pyruvate kinase M1/2 [Source:HGNC Symbol;Acc:HGNC:9021]
ENSG00000108984	0.928704	4.09095	12.1122	2.82686e-26	1.00537e-24	48.9433	MAP2K6	protein_coding	mitogen-activated protein kinase kinase 6 [Source:HGNC Symbol;Acc:HGNC:6846]
ENSG00000110693	-1.2989	6.13262	-12.0985	3.12712e-26	1.11e-24	48.8432	SOX6	protein_coding	SRY-box transcription factor 6 [Source:HGNC Symbol;Acc:HGNC:16421]
ENSG00000123933	-0.574116	5.9298	-12.0976	3.14855e-26	1.11545e-24	48.8365	MXD4	protein_coding	MAX dimerization protein 4 [Source:HGNC Symbol;Acc:HGNC:13906]
ENSG00000077943	1.34026	-1.7738	12.0957	3.19224e-26	1.12875e-24	48.8228	ITGA8	protein_coding	integrin subunit alpha 8 [Source:HGNC Symbol;Acc:HGNC:6144]
ENSG00000065485	1.11201	1.84745	12.0781	3.63289e-26	1.28208e-24	48.6946	PDIA5	protein_coding	protein disulfide isomerase family A member 5 [Source:HGNC Symbol;Acc:HGNC:24811]
ENSG00000177628	0.581712	5.29122	12.0765	3.67634e-26	1.29492e-24	48.6828	GBA1	protein_coding	glucosylceramidase beta 1 [Source:HGNC Symbol;Acc:HGNC:4177]
ENSG00000076382	1.30172	1.60895	12.0722	3.79317e-26	1.33351e-24	48.6518	SPAG5	protein_coding	sperm associated antigen 5 [Source:HGNC Symbol;Acc:HGNC:13452]
ENSG00000169047	0.755735	3.3742	12.0506	4.4469e-26	1.56033e-24	48.4941	IRS1	protein_coding	insulin receptor substrate 1 [Source:HGNC Symbol;Acc:HGNC:6125]
ENSG00000187735	-0.432838	6.1884	-12.0346	4.99813e-26	1.7504e-24	48.3782	TCEA1	protein_coding	transcription elongation factor A1 [Source:HGNC Symbol;Acc:HGNC:11612]
ENSG00000254709	1.80394	0.417046	12.0211	5.52055e-26	1.92966e-24	48.2797	IGLL5	protein_coding	immunoglobulin lambda like polypeptide 5 [Source:HGNC Symbol;Acc:HGNC:38476]
ENSG00000182504	0.601073	4.55579	12.012	5.90227e-26	2.05916e-24	48.2134	CEP97	protein_coding	centrosomal protein 97 [Source:HGNC Symbol;Acc:HGNC:26244]
ENSG00000117143	0.854548	3.78783	12.0086	6.0497e-26	2.10658e-24	48.1889	UAP1	protein_coding	UDP-N-acetylglucosamine pyrophosphorylase 1 [Source:HGNC Symbol;Acc:HGNC:12457]
ENSG00000157045	-0.59448	4.3429	-11.9973	6.57527e-26	2.28525e-24	48.1063	NTAN1	protein_coding	N-terminal asparagine amidase [Source:HGNC Symbol;Acc:HGNC:29909]
ENSG00000166986	0.40771	6.27299	11.9818	7.3663e-26	2.55532e-24	47.9937	MARS1	protein_coding	methionyl-tRNA synthetase 1 [Source:HGNC Symbol;Acc:HGNC:6898]
ENSG00000184678	0.785851	6.5544	11.9698	8.04211e-26	2.78449e-24	47.9066	H2BC21	protein_coding	H2B clustered histone 21 [Source:HGNC Symbol;Acc:HGNC:4760]
ENSG00000133641	-0.871993	3.62831	-11.9676	8.17367e-26	2.8247e-24	47.8905	RLIG1	protein_coding	RNA 5'-phosphate and 3'-OH ligase 1 [Source:HGNC Symbol;Acc:HGNC:25322]
ENSG00000122483	-0.849255	4.75675	-11.9632	8.44543e-26	2.90764e-24	47.8581	CCDC18	protein_coding	coiled-coil domain containing 18 [Source:HGNC Symbol;Acc:HGNC:30370]
ENSG00000144659	-0.621881	4.64347	-11.9633	8.43374e-26	2.90764e-24	47.8595	SLC25A38	protein_coding	solute carrier family 25 member 38 [Source:HGNC Symbol;Acc:HGNC:26054]
ENSG00000251095	-1.99499	0.977584	-11.9591	8.70049e-26	2.98984e-24	47.8286	ENSG00000251095	lncRNA	novel transcript
ENSG00000086062	0.484881	7.48649	11.9536	9.05878e-26	3.10713e-24	47.7886	B4GALT1	protein_coding	beta-1,4-galactosyltransferase 1 [Source:HGNC Symbol;Acc:HGNC:924]
ENSG00000166169	-0.994124	5.61113	-11.9459	9.58222e-26	3.28052e-24	47.7329	POLL	protein_coding	DNA polymerase lambda [Source:HGNC Symbol;Acc:HGNC:9184]
ENSG00000104756	-0.440192	4.40049	-11.9455	9.61046e-26	3.28405e-24	47.73	KCTD9	protein_coding	potassium channel tetramerization domain containing 9 [Source:HGNC Symbol;Acc:HGNC:22401]
ENSG00000073111	1.11415	3.33427	11.9441	9.71023e-26	3.31197e-24	47.7197	MCM2	protein_coding	minichromosome maintenance complex component 2 [Source:HGNC Symbol;Acc:HGNC:6944]
ENSG00000211625	2.17995	-0.594046	11.9222	1.14042e-25	3.8825e-24	47.5603	IGKV3D-20	IG_V_gene	immunoglobulin kappa variable 3D-20 [Source:HGNC Symbol;Acc:HGNC:5825]
ENSG00000137193	-0.971766	8.79546	-11.9124	1.22515e-25	4.16323e-24	47.4893	PIM1	protein_coding	Pim-1 proto-oncogene, serine/threonine kinase [Source:HGNC Symbol;Acc:HGNC:8986]
ENSG00000168916	2.13028	2.38468	11.9071	1.27332e-25	4.3189e-24	47.451	ZNF608	protein_coding	zinc finger protein 608 [Source:HGNC Symbol;Acc:HGNC:29238]
ENSG00000142453	-0.935445	6.33215	-11.9014	1.32769e-25	4.495e-24	47.4096	CARM1	protein_coding	coactivator associated arginine methyltransferase 1 [Source:HGNC Symbol;Acc:HGNC:23393]
ENSG00000100558	-1.75625	3.471	-11.8985	1.35619e-25	4.58303e-24	47.3885	PLEK2	protein_coding	pleckstrin 2 [Source:HGNC Symbol;Acc:HGNC:19238]
ENSG00000123485	1.51063	0.787137	11.8715	1.65322e-25	5.57649e-24	47.1922	HJURP	protein_coding	Holliday junction recognition protein [Source:HGNC Symbol;Acc:HGNC:25444]
ENSG00000233822	0.806228	3.26662	11.8695	1.67806e-25	5.64987e-24	47.1774	H2BC15	protein_coding	H2B clustered histone 15 [Source:HGNC Symbol;Acc:HGNC:4749]
ENSG00000103657	-0.28519	8.54885	-11.8673	1.70499e-25	5.72511e-24	47.1616	HERC1	protein_coding	HECT and RLD domain containing E3 ubiquitin protein ligase family member 1 [Source:HGNC Symbol;Acc:HGNC:4867]
ENSG00000185130	1.57032	1.63058	11.8671	1.70665e-25	5.72511e-24	47.1606	H2BC13	protein_coding	H2B clustered histone 13 [Source:HGNC Symbol;Acc:HGNC:4748]
ENSG00000100162	1.35807	-0.0168919	11.863	1.75898e-25	5.88984e-24	47.1307	CENPM	protein_coding	centromere protein M [Source:HGNC Symbol;Acc:HGNC:18352]
ENSG00000125249	-0.599062	5.82509	-11.8505	1.92821e-25	6.44474e-24	47.0396	RAP2A	protein_coding	RAP2A, member of RAS oncogene family [Source:HGNC Symbol;Acc:HGNC:9861]
ENSG00000142583	1.6392	1.50868	11.8353	2.15471e-25	7.18865e-24	46.9295	SLC2A5	protein_coding	solute carrier family 2 member 5 [Source:HGNC Symbol;Acc:HGNC:11010]
ENSG00000079215	1.98745	0.405065	11.8342	2.17165e-25	7.23197e-24	46.9217	SLC1A3	protein_coding	solute carrier family 1 member 3 [Source:HGNC Symbol;Acc:HGNC:10941]
ENSG00000058262	0.514456	6.89621	11.8088	2.61541e-25	8.69397e-24	46.7374	SEC61A1	protein_coding	SEC61 translocon subunit alpha 1 [Source:HGNC Symbol;Acc:HGNC:18276]
ENSG00000127328	-0.627653	4.53516	-11.8038	2.71257e-25	9.00061e-24	46.7012	RAB3IP	protein_coding	RAB3A interacting protein [Source:HGNC Symbol;Acc:HGNC:16508]
ENSG00000072736	-0.342551	7.52635	-11.8017	2.75476e-25	9.12407e-24	46.6859	NFATC3	protein_coding	nuclear factor of activated T cells 3 [Source:HGNC Symbol;Acc:HGNC:7777]
ENSG00000204386	0.564772	4.46922	11.7973	2.84501e-25	9.40598e-24	46.654	NEU1	protein_coding	neuraminidase 1 [Source:HGNC Symbol;Acc:HGNC:7758]
ENSG00000211973	2.19726	-0.17006	11.7938	2.91807e-25	9.63016e-24	46.6288	IGHV1-69	IG_V_gene	immunoglobulin heavy variable 1-69 [Source:HGNC Symbol;Acc:HGNC:5558]
ENSG00000198336	-1.52525	4.46606	-11.7913	2.97267e-25	9.7927e-24	46.6105	MYL4	protein_coding	myosin light chain 4 [Source:HGNC Symbol;Acc:HGNC:7585]
ENSG00000143158	-0.644017	4.48797	-11.7902	2.99558e-25	9.85045e-24	46.6028	MPC2	protein_coding	mitochondrial pyruvate carrier 2 [Source:HGNC Symbol;Acc:HGNC:24515]
ENSG00000211650	2.08728	-0.213228	11.7852	3.10827e-25	1.02027e-23	46.5662	IGLV5-45	IG_V_gene	immunoglobulin lambda variable 5-45 [Source:HGNC Symbol;Acc:HGNC:5924]
ENSG00000211649	2.20717	0.583472	11.7798	3.23213e-25	1.05903e-23	46.5275	IGLV7-46	IG_V_gene	immunoglobulin lambda variable 7-46 [Source:HGNC Symbol;Acc:HGNC:5930]
ENSG00000128487	-1.14529	8.17098	-11.7784	3.26753e-25	1.06871e-23	46.5167	SPECC1	protein_coding	sperm antigen with calponin homology and coiled-coil domains 1 [Source:HGNC Symbol;Acc:HGNC:30615]
ENSG00000204936	2.97119	1.85984	11.7738	3.37908e-25	1.10323e-23	46.4834	CD177	protein_coding	CD177 molecule [Source:HGNC Symbol;Acc:HGNC:30072]
ENSG00000123349	-0.545225	6.31976	-11.7687	3.50656e-25	1.14281e-23	46.4467	PFDN5	protein_coding	prefoldin subunit 5 [Source:HGNC Symbol;Acc:HGNC:8869]
ENSG00000121691	-0.650984	7.14994	-11.7501	4.01639e-25	1.30665e-23	46.3121	CAT	protein_coding	catalase [Source:HGNC Symbol;Acc:HGNC:1516]
ENSG00000217275	1.53819	0.315134	11.7439	4.20401e-25	1.36526e-23	46.2669	ENSG00000217275	transcribed_processed_pseudogene	ribosomal protein S10 (RPS10) pseudogene
ENSG00000133328	1.63516	-1.2013	11.7389	4.35959e-25	1.41328e-23	46.2308	PLAAT2	protein_coding	phospholipase A and acyltransferase 2 [Source:HGNC Symbol;Acc:HGNC:17824]
ENSG00000276410	1.63721	0.798086	11.7322	4.57898e-25	1.48178e-23	46.1822	H2BC3	protein_coding	H2B clustered histone 3 [Source:HGNC Symbol;Acc:HGNC:4751]
ENSG00000205927	-1.96633	0.339814	-11.7281	4.71624e-25	1.5235e-23	46.1529	OLIG2	protein_coding	oligodendrocyte transcription factor 2 [Source:HGNC Symbol;Acc:HGNC:9398]
ENSG00000066468	-1.73413	0.383118	-11.7243	4.84862e-25	1.56351e-23	46.1255	FGFR2	protein_coding	fibroblast growth factor receptor 2 [Source:HGNC Symbol;Acc:HGNC:3689]
ENSG00000113811	-0.884586	4.39918	-11.7199	5.00666e-25	1.61163e-23	46.0937	SELENOK	protein_coding	selenoprotein K [Source:HGNC Symbol;Acc:HGNC:30394]
ENSG00000143774	-1.19277	7.91849	-11.7083	5.4526e-25	1.7521e-23	46.0091	GUK1	protein_coding	guanylate kinase 1 [Source:HGNC Symbol;Acc:HGNC:4693]
ENSG00000179526	-0.808472	5.56753	-11.7005	5.77056e-25	1.85102e-23	45.9529	SHARPIN	protein_coding	SHANK associated RH domain interactor [Source:HGNC Symbol;Acc:HGNC:25321]
ENSG00000112200	-0.351384	6.73558	-11.6943	6.03862e-25	1.93362e-23	45.9079	ZNF451	protein_coding	zinc finger protein 451 [Source:HGNC Symbol;Acc:HGNC:21091]
ENSG00000115758	-0.764564	6.9885	-11.6916	6.1552e-25	1.96752e-23	45.8889	ODC1	protein_coding	ornithine decarboxylase 1 [Source:HGNC Symbol;Acc:HGNC:8109]
ENSG00000204882	-1.47511	-1.0293	-11.6697	7.22635e-25	2.30589e-23	45.7299	GPR20	protein_coding	G protein-coupled receptor 20 [Source:HGNC Symbol;Acc:HGNC:4475]
ENSG00000253982	-1.08469	4.1536	-11.6656	7.44481e-25	2.37146e-23	45.7004	CLN8-AS1	lncRNA	CLN8 antisense RNA 1 [Source:HGNC Symbol;Acc:HGNC:55523]
ENSG00000213639	-0.598843	8.1191	-11.6629	7.59146e-25	2.41398e-23	45.681	PPP1CB	protein_coding	protein phosphatase 1 catalytic subunit beta [Source:HGNC Symbol;Acc:HGNC:9282]
ENSG00000100614	-0.813451	8.36823	-11.6612	7.68577e-25	2.43973e-23	45.6688	PPM1A	protein_coding	protein phosphatase, Mg2+/Mn2+ dependent 1A [Source:HGNC Symbol;Acc:HGNC:9275]
ENSG00000102109	-1.39408	1.09344	-11.6566	7.95033e-25	2.51935e-23	45.6352	PCSK1N	protein_coding	proprotein convertase subtilisin/kexin type 1 inhibitor [Source:HGNC Symbol;Acc:HGNC:17301]
ENSG00000145423	-1.95218	2.27006	-11.6343	9.35213e-25	2.95844e-23	45.4743	SFRP2	protein_coding	secreted frizzled related protein 2 [Source:HGNC Symbol;Acc:HGNC:10777]
ENSG00000133742	-1.99946	6.85469	-11.6316	9.53545e-25	3.01123e-23	45.455	CA1	protein_coding	carbonic anhydrase 1 [Source:HGNC Symbol;Acc:HGNC:1368]
ENSG00000100985	1.71586	6.46482	11.6303	9.62651e-25	3.03475e-23	45.4456	MMP9	protein_coding	matrix metallopeptidase 9 [Source:HGNC Symbol;Acc:HGNC:7176]
ENSG00000166165	-1.44429	0.27792	-11.6263	9.90918e-25	3.1185e-23	45.4169	CKB	protein_coding	creatine kinase B [Source:HGNC Symbol;Acc:HGNC:1991]
ENSG00000074842	1.00992	3.27605	11.6194	1.04273e-24	3.27593e-23	45.3664	MYDGF	protein_coding	myeloid derived growth factor [Source:HGNC Symbol;Acc:HGNC:16948]
ENSG00000150961	0.516096	5.60385	11.6175	1.05712e-24	3.31544e-23	45.3528	SEC24D	protein_coding	SEC24 homolog D, COPII coat complex component [Source:HGNC Symbol;Acc:HGNC:10706]
ENSG00000102531	0.38525	6.40832	11.6087	1.12705e-24	3.52873e-23	45.2893	FNDC3A	protein_coding	fibronectin type III domain containing 3A [Source:HGNC Symbol;Acc:HGNC:20296]
ENSG00000004939	-1.72426	9.62627	-11.6012	1.19025e-24	3.72026e-23	45.2352	SLC4A1	protein_coding	solute carrier family 4 member 1 (Diego blood group) [Source:HGNC Symbol;Acc:HGNC:11027]
ENSG00000211976	2.12987	0.102775	11.5956	1.23938e-24	3.8672e-23	45.1951	IGHV3-73	IG_V_gene	immunoglobulin heavy variable 3-73 [Source:HGNC Symbol;Acc:HGNC:5623]
ENSG00000029534	-1.43407	7.40806	-11.5935	1.25851e-24	3.92021e-23	45.18	ANK1	protein_coding	ankyrin 1 [Source:HGNC Symbol;Acc:HGNC:492]
ENSG00000143476	1.22428	2.03029	11.5898	1.29314e-24	4.02126e-23	45.153	DTL	protein_coding	denticleless E3 ubiquitin protein ligase homolog [Source:HGNC Symbol;Acc:HGNC:30288]
ENSG00000143479	-1.6537	1.98909	-11.5888	1.30235e-24	4.04303e-23	45.146	DYRK3	protein_coding	dual specificity tyrosine phosphorylation regulated kinase 3 [Source:HGNC Symbol;Acc:HGNC:3094]
ENSG00000152078	-1.21336	4.36368	-11.5868	1.32151e-24	4.09555e-23	45.1315	TLCD4	protein_coding	TLC domain containing 4 [Source:HGNC Symbol;Acc:HGNC:26477]
ENSG00000197721	-1.2703	3.75306	-11.5855	1.33389e-24	4.12694e-23	45.1223	CR1L	protein_coding	complement C3b/C4b receptor 1 like [Source:HGNC Symbol;Acc:HGNC:2335]
ENSG00000267082	-1.39497	-0.811218	-11.5843	1.34624e-24	4.15813e-23	45.1132	DOCK6-AS1	lncRNA	DOCK6 antisense RNA 1 [Source:HGNC Symbol;Acc:HGNC:56684]
ENSG00000153093	1.43109	-0.509392	11.583	1.35873e-24	4.18965e-23	45.104	ACOXL	protein_coding	acyl-CoA oxidase like [Source:HGNC Symbol;Acc:HGNC:25621]
ENSG00000170312	1.47997	0.470268	11.5772	1.41709e-24	4.36226e-23	45.0623	CDK1	protein_coding	cyclin dependent kinase 1 [Source:HGNC Symbol;Acc:HGNC:1722]
ENSG00000137563	1.46264	0.486731	11.5746	1.44432e-24	4.43861e-23	45.0435	GGH	protein_coding	gamma-glutamyl hydrolase [Source:HGNC Symbol;Acc:HGNC:4248]
ENSG00000174944	-1.17543	3.29582	-11.5699	1.49531e-24	4.58761e-23	45.0091	P2RY14	protein_coding	purinergic receptor P2Y14 [Source:HGNC Symbol;Acc:HGNC:16442]
ENSG00000039068	-1.17184	2.98137	-11.5672	1.52448e-24	4.66928e-23	44.9899	CDH1	protein_coding	cadherin 1 [Source:HGNC Symbol;Acc:HGNC:1748]
ENSG00000143321	-0.860827	8.05077	-11.5635	1.56618e-24	4.78899e-23	44.9632	HDGF	protein_coding	heparin binding growth factor [Source:HGNC Symbol;Acc:HGNC:4856]
ENSG00000189241	-0.334761	6.66106	-11.5526	1.69509e-24	5.17454e-23	44.8848	TSPYL1	protein_coding	TSPY like 1 [Source:HGNC Symbol;Acc:HGNC:12382]
ENSG00000005187	-1.21126	2.70058	-11.5478	1.75567e-24	5.35055e-23	44.85	ACSM3	protein_coding	acyl-CoA synthetase medium chain family member 3 [Source:HGNC Symbol;Acc:HGNC:10522]
ENSG00000166927	-0.948621	5.46444	-11.5417	1.83542e-24	5.58433e-23	44.8059	MS4A7	protein_coding	membrane spanning 4-domains A7 [Source:HGNC Symbol;Acc:HGNC:13378]
ENSG00000170271	-1.44684	6.7529	-11.5414	1.83956e-24	5.58762e-23	44.8037	FAXDC2	protein_coding	fatty acid hydroxylase domain containing 2 [Source:HGNC Symbol;Acc:HGNC:1334]
ENSG00000090861	0.566469	4.97968	11.5351	1.92539e-24	5.83864e-23	44.7585	AARS1	protein_coding	alanyl-tRNA synthetase 1 [Source:HGNC Symbol;Acc:HGNC:20]
ENSG00000248571	1.25086	-1.57615	11.5258	2.06081e-24	6.23899e-23	44.6911	ENSG00000248571	lncRNA	novel transcript
ENSG00000034152	-1.11442	8.83333	-11.5035	2.4228e-24	7.32277e-23	44.5307	MAP2K3	protein_coding	mitogen-activated protein kinase kinase 3 [Source:HGNC Symbol;Acc:HGNC:6843]
ENSG00000142512	-0.71849	6.37475	-11.5018	2.45409e-24	7.40513e-23	44.518	SIGLEC10	protein_coding	sialic acid binding Ig like lectin 10 [Source:HGNC Symbol;Acc:HGNC:15620]
ENSG00000132825	0.6842	4.9603	11.5004	2.47896e-24	7.46788e-23	44.508	PPP1R3D	protein_coding	protein phosphatase 1 regulatory subunit 3D [Source:HGNC Symbol;Acc:HGNC:9294]
ENSG00000164104	0.964972	5.73829	11.4995	2.49376e-24	7.50013e-23	44.5021	HMGB2	protein_coding	high mobility group box 2 [Source:HGNC Symbol;Acc:HGNC:5000]
ENSG00000100462	0.530466	4.23861	11.4971	2.53934e-24	7.62468e-23	44.4842	PRMT5	protein_coding	protein arginine methyltransferase 5 [Source:HGNC Symbol;Acc:HGNC:10894]
ENSG00000170837	1.18791	4.23449	11.4933	2.61021e-24	7.82464e-23	44.4569	GPR27	protein_coding	G protein-coupled receptor 27 [Source:HGNC Symbol;Acc:HGNC:4482]
ENSG00000156711	0.546518	6.32797	11.4868	2.73558e-24	8.18707e-23	44.4104	MAPK13	protein_coding	mitogen-activated protein kinase 13 [Source:HGNC Symbol;Acc:HGNC:6875]
ENSG00000169385	1.57013	3.788	11.4793	2.89011e-24	8.63545e-23	44.3559	RNASE2	protein_coding	ribonuclease A family member 2 [Source:HGNC Symbol;Acc:HGNC:10045]
ENSG00000060237	-0.822387	10.3913	-11.4682	3.13167e-24	9.34197e-23	44.2764	WNK1	protein_coding	WNK lysine deficient protein kinase 1 [Source:HGNC Symbol;Acc:HGNC:14540]
ENSG00000213722	0.900997	3.76763	11.448	3.62781e-24	1.08044e-22	44.1306	DDAH2	protein_coding	DDAH family member 2, ADMA-independent [Source:HGNC Symbol;Acc:HGNC:2716]
ENSG00000260592	-1.50276	4.43309	-11.4474	3.64301e-24	1.0832e-22	44.1265	ENSG00000260592	lncRNA	novel transcript, antisense to TMC5
ENSG00000179750	2.02173	1.34005	11.4407	3.82286e-24	1.13484e-22	44.0787	APOBEC3B	protein_coding	apolipoprotein B mRNA editing enzyme catalytic subunit 3B [Source:HGNC Symbol;Acc:HGNC:17352]
ENSG00000158089	1.71544	1.7237	11.4294	4.15052e-24	1.23011e-22	43.9972	GALNT14	protein_coding	polypeptide N-acetylgalactosaminyltransferase 14 [Source:HGNC Symbol;Acc:HGNC:22946]
ENSG00000128965	1.1015	-1.75967	11.4266	4.23625e-24	1.25349e-22	43.9769	CHAC1	protein_coding	ChaC glutathione specific gamma-glutamylcyclotransferase 1 [Source:HGNC Symbol;Acc:HGNC:28680]
ENSG00000104522	-0.958854	4.95513	-11.4218	4.38715e-24	1.29605e-22	43.9422	GFUS	protein_coding	GDP-L-fucose synthase [Source:HGNC Symbol;Acc:HGNC:12390]
ENSG00000169223	0.471445	6.04462	11.4193	4.46526e-24	1.317e-22	43.9248	LMAN2	protein_coding	lectin, mannose binding 2 [Source:HGNC Symbol;Acc:HGNC:16986]
ENSG00000257156	-1.1637	-1.02142	-11.4154	4.59611e-24	1.35341e-22	43.8961	ENSG00000257156	NA	NA
ENSG00000104219	-0.65733	6.42487	-11.4134	4.66255e-24	1.37078e-22	43.8819	ZDHHC2	protein_coding	zinc finger DHHC-type palmitoyltransferase 2 [Source:HGNC Symbol;Acc:HGNC:18469]
ENSG00000258572	1.53713	-0.52685	11.4109	4.74792e-24	1.39364e-22	43.8639	SYNE3-AS1	lncRNA	SYNE3 antisense RNA 1 [Source:HGNC Symbol;Acc:HGNC:56940]
ENSG00000137198	-1.44457	6.24126	-11.4022	5.0568e-24	1.48193e-22	43.8015	GMPR	protein_coding	guanosine monophosphate reductase [Source:HGNC Symbol;Acc:HGNC:4376]
ENSG00000112062	0.814742	7.58227	11.396	5.29064e-24	1.54798e-22	43.7567	MAPK14	protein_coding	mitogen-activated protein kinase 14 [Source:HGNC Symbol;Acc:HGNC:6876]
ENSG00000100883	0.352605	5.06269	11.3845	5.74844e-24	1.67924e-22	43.6744	SRP54	protein_coding	signal recognition particle 54 [Source:HGNC Symbol;Acc:HGNC:11301]
ENSG00000183625	-1.28399	4.10979	-11.3791	5.97678e-24	1.74316e-22	43.6358	CCR3	protein_coding	C-C motif chemokine receptor 3 [Source:HGNC Symbol;Acc:HGNC:1604]
ENSG00000179593	2.08574	0.456799	11.3764	6.09717e-24	1.77545e-22	43.616	ALOX15B	protein_coding	arachidonate 15-lipoxygenase type B [Source:HGNC Symbol;Acc:HGNC:434]
ENSG00000197903	0.690205	5.49284	11.3731	6.24354e-24	1.81519e-22	43.5925	H2BC12	protein_coding	H2B clustered histone 12 [Source:HGNC Symbol;Acc:HGNC:13954]
ENSG00000156787	-0.716387	5.59018	-11.3717	6.30751e-24	1.83088e-22	43.5824	TBC1D31	protein_coding	TBC1 domain family member 31 [Source:HGNC Symbol;Acc:HGNC:30888]
ENSG00000273802	0.942887	3.41329	11.3669	6.53337e-24	1.89344e-22	43.5476	H2BC8	protein_coding	H2B clustered histone 8 [Source:HGNC Symbol;Acc:HGNC:4746]
ENSG00000101310	0.440663	5.52856	11.3663	6.56202e-24	1.89874e-22	43.5432	SEC23B	protein_coding	SEC23 homolog B, COPII coat complex component [Source:HGNC Symbol;Acc:HGNC:10702]
ENSG00000160932	1.61579	6.51828	11.364	6.66948e-24	1.92679e-22	43.5271	LY6E	protein_coding	lymphocyte antigen 6 family member E [Source:HGNC Symbol;Acc:HGNC:6727]
ENSG00000183742	1.07802	0.988454	11.3495	7.41049e-24	2.13749e-22	43.4227	MACC1	protein_coding	MET transcriptional regulator MACC1 [Source:HGNC Symbol;Acc:HGNC:30215]
ENSG00000090520	0.577001	3.70941	11.3459	7.60386e-24	2.18982e-22	43.3972	DNAJB11	protein_coding	DnaJ heat shock protein family (Hsp40) member B11 [Source:HGNC Symbol;Acc:HGNC:14889]
ENSG00000124701	-1.38424	-1.28385	-11.3418	7.83466e-24	2.25274e-22	43.3676	APOBEC2	protein_coding	apolipoprotein B mRNA editing enzyme catalytic subunit 2 [Source:HGNC Symbol;Acc:HGNC:605]
ENSG00000260461	-0.55632	2.79766	-11.3406	7.90308e-24	2.26885e-22	43.3589	ENSG00000260461	NA	NA
ENSG00000117859	0.329295	5.60925	11.3303	8.51607e-24	2.44101e-22	43.2849	OSBPL9	protein_coding	oxysterol binding protein like 9 [Source:HGNC Symbol;Acc:HGNC:16386]
ENSG00000100906	0.746948	6.96746	11.314	9.58122e-24	2.74203e-22	43.1681	NFKBIA	protein_coding	NFKB inhibitor alpha [Source:HGNC Symbol;Acc:HGNC:7797]
ENSG00000165775	-0.508745	4.40184	-11.2995	1.06451e-23	3.04176e-22	43.0638	FUNDC2	protein_coding	FUN14 domain containing 2 [Source:HGNC Symbol;Acc:HGNC:24925]
ENSG00000271736	-1.65237	1.88641	-11.2984	1.07277e-23	3.06058e-22	43.0561	LINC02772	lncRNA	long intergenic non-protein coding RNA 2772 [Source:HGNC Symbol;Acc:HGNC:54292]
ENSG00000104147	1.16321	-1.11558	11.2965	1.08718e-23	3.09687e-22	43.0429	OIP5	protein_coding	Opa interacting protein 5 [Source:HGNC Symbol;Acc:HGNC:20300]
ENSG00000198363	1.11391	5.59811	11.294	1.10709e-23	3.14866e-22	43.0249	ASPH	protein_coding	aspartate beta-hydroxylase [Source:HGNC Symbol;Acc:HGNC:757]
ENSG00000180628	-0.685474	8.08387	-11.2777	1.24604e-23	3.53836e-22	42.9078	PCGF5	protein_coding	polycomb group ring finger 5 [Source:HGNC Symbol;Acc:HGNC:28264]
ENSG00000278857	1.62552	-1.33991	11.2691	1.32632e-23	3.76052e-22	42.8459	IGKV1D-12	IG_V_gene	immunoglobulin kappa variable 1D-12 [Source:HGNC Symbol;Acc:HGNC:5746]
ENSG00000149554	1.1139	1.46543	11.26	1.41576e-23	4.00789e-22	42.7812	CHEK1	protein_coding	checkpoint kinase 1 [Source:HGNC Symbol;Acc:HGNC:1925]
ENSG00000138623	-0.799576	3.26972	-11.2582	1.43502e-23	4.05615e-22	42.7678	SEMA7A	protein_coding	semaphorin 7A (JohnMiltonHagen blood group) [Source:HGNC Symbol;Acc:HGNC:10741]
ENSG00000131149	-0.324547	6.53992	-11.2523	1.49689e-23	4.2245e-22	42.726	GSE1	protein_coding	Gse1 coiled-coil protein [Source:HGNC Symbol;Acc:HGNC:28979]
ENSG00000137601	-0.518244	4.87485	-11.2438	1.59228e-23	4.4868e-22	42.6648	NEK1	protein_coding	NIMA related kinase 1 [Source:HGNC Symbol;Acc:HGNC:7744]
ENSG00000184270	0.870396	2.46465	11.2114	2.01153e-23	5.65081e-22	42.4332	H2AC21	protein_coding	H2A clustered histone 21 [Source:HGNC Symbol;Acc:HGNC:20508]
ENSG00000188786	0.585326	6.28934	11.2116	2.00891e-23	5.65081e-22	42.4345	MTF1	protein_coding	metal regulatory transcription factor 1 [Source:HGNC Symbol;Acc:HGNC:7428]
ENSG00000165891	1.34285	0.206253	11.2104	2.02654e-23	5.68425e-22	42.4258	E2F7	protein_coding	E2F transcription factor 7 [Source:HGNC Symbol;Acc:HGNC:23820]
ENSG00000095383	0.669185	4.75577	11.1977	2.22149e-23	6.22154e-22	42.3348	TBC1D2	protein_coding	TBC1 domain family member 2 [Source:HGNC Symbol;Acc:HGNC:18026]
ENSG00000211974	2.37916	-0.86713	11.196	2.24868e-23	6.28806e-22	42.3227	IGHV2-70D	IG_V_gene	immunoglobulin heavy variable 2-70D [Source:HGNC Symbol;Acc:HGNC:49602]
ENSG00000239975	1.7279	-1.22192	11.1907	2.33571e-23	6.52148e-22	42.2851	IGKV1D-33	IG_V_gene	immunoglobulin kappa variable 1D-33 [Source:HGNC Symbol;Acc:HGNC:5753]
ENSG00000112053	1.60463	3.00491	11.181	2.50522e-23	6.98411e-22	42.2157	SLC26A8	protein_coding	solute carrier family 26 member 8 [Source:HGNC Symbol;Acc:HGNC:14468]
ENSG00000142675	1.42532	0.552778	11.1705	2.70293e-23	7.52384e-22	42.1404	CNKSR1	protein_coding	connector enhancer of kinase suppressor of Ras 1 [Source:HGNC Symbol;Acc:HGNC:19700]
ENSG00000113231	-1.50463	-0.890608	-11.1689	2.73526e-23	7.60228e-22	42.1287	PDE8B	protein_coding	phosphodiesterase 8B [Source:HGNC Symbol;Acc:HGNC:8794]
ENSG00000110063	0.618154	3.509	11.1661	2.79055e-23	7.74419e-22	42.1088	DCPS	protein_coding	decapping enzyme, scavenger [Source:HGNC Symbol;Acc:HGNC:29812]
ENSG00000123131	1.01173	2.2539	11.1626	2.86243e-23	7.93165e-22	42.0836	PRDX4	protein_coding	peroxiredoxin 4 [Source:HGNC Symbol;Acc:HGNC:17169]
ENSG00000138413	0.619645	4.6554	11.1585	2.94861e-23	8.15812e-22	42.0542	IDH1	protein_coding	isocitrate dehydrogenase (NADP(+)) 1 [Source:HGNC Symbol;Acc:HGNC:5382]
ENSG00000280407	1.3192	0.973764	11.1557	3.00839e-23	8.31097e-22	42.0343	ENSG00000280407	TEC	TEC
ENSG00000173744	0.483982	6.70758	11.1539	3.04624e-23	8.40286e-22	42.022	AGFG1	protein_coding	ArfGAP with FG repeats 1 [Source:HGNC Symbol;Acc:HGNC:5175]
ENSG00000115163	1.24399	-0.382283	11.15	3.13354e-23	8.63068e-22	41.994	CENPA	protein_coding	centromere protein A [Source:HGNC Symbol;Acc:HGNC:1851]
ENSG00000146278	-0.46149	8.78955	-11.1486	3.16678e-23	8.70912e-22	41.9835	PNRC1	protein_coding	proline rich nuclear receptor coactivator 1 [Source:HGNC Symbol;Acc:HGNC:17278]
ENSG00000175063	1.25203	0.954198	11.1416	3.33022e-23	9.14487e-22	41.9336	UBE2C	protein_coding	ubiquitin conjugating enzyme E2 C [Source:HGNC Symbol;Acc:HGNC:15937]
ENSG00000240445	-1.03032	2.33494	-11.1332	3.5389e-23	9.70337e-22	41.8734	FOXO3B	protein_coding	forkhead box O3B [Source:HGNC Symbol;Acc:HGNC:3822]
ENSG00000125510	0.915121	3.64822	11.1253	3.74395e-23	1.02502e-21	41.8176	OPRL1	protein_coding	opioid related nociceptin receptor 1 [Source:HGNC Symbol;Acc:HGNC:8155]
ENSG00000232216	1.8454	-0.81873	11.1227	3.81578e-23	1.04313e-21	41.7988	IGHV3-43	IG_V_gene	immunoglobulin heavy variable 3-43 [Source:HGNC Symbol;Acc:HGNC:5604]
ENSG00000169902	1.61655	3.55701	11.1177	3.95683e-23	1.08008e-21	41.7628	TPST1	protein_coding	tyrosylprotein sulfotransferase 1 [Source:HGNC Symbol;Acc:HGNC:12020]
ENSG00000115649	-0.68839	6.36811	-11.1163	3.99703e-23	1.08943e-21	41.7528	CNPPD1	protein_coding	cyclin Pas1/PHO80 domain containing 1 [Source:HGNC Symbol;Acc:HGNC:25220]
ENSG00000186205	1.21357	4.99883	11.1157	4.01226e-23	1.09196e-21	41.749	MTARC1	protein_coding	mitochondrial amidoxime reducing component 1 [Source:HGNC Symbol;Acc:HGNC:26189]
ENSG00000112299	1.32448	4.48343	11.1123	4.11374e-23	1.11791e-21	41.7243	VNN1	protein_coding	vanin 1 [Source:HGNC Symbol;Acc:HGNC:12705]
ENSG00000163444	-0.448827	5.57142	-11.1076	4.25354e-23	1.15419e-21	41.6912	TMEM183A	protein_coding	transmembrane protein 183A [Source:HGNC Symbol;Acc:HGNC:20173]
ENSG00000179914	-1.97002	0.98273	-11.0952	4.65226e-23	1.26051e-21	41.6024	ITLN1	protein_coding	intelectin 1 [Source:HGNC Symbol;Acc:HGNC:18259]
ENSG00000164068	-0.784458	6.25454	-11.0869	4.93942e-23	1.33634e-21	41.5431	RNF123	protein_coding	ring finger protein 123 [Source:HGNC Symbol;Acc:HGNC:21148]
ENSG00000196998	-0.705581	5.90234	-11.0686	5.63413e-23	1.52205e-21	41.4127	WDR45	protein_coding	WD repeat domain 45 [Source:HGNC Symbol;Acc:HGNC:28912]
ENSG00000213523	0.495517	4.31441	11.0625	5.88803e-23	1.58829e-21	41.369	SRA1	protein_coding	steroid receptor RNA activator 1 [Source:HGNC Symbol;Acc:HGNC:11281]
ENSG00000148773	0.99562	5.40093	11.06	5.99232e-23	1.61405e-21	41.3516	MKI67	protein_coding	marker of proliferation Ki-67 [Source:HGNC Symbol;Acc:HGNC:7107]
ENSG00000103528	-1.38054	0.275955	-11.0442	6.71512e-23	1.80608e-21	41.2388	SYT17	protein_coding	synaptotagmin 17 [Source:HGNC Symbol;Acc:HGNC:24119]
ENSG00000211935	2.13558	1.21325	11.039	6.97215e-23	1.87246e-21	41.2016	IGHV1-3	IG_V_gene	immunoglobulin heavy variable 1-3 [Source:HGNC Symbol;Acc:HGNC:5552]
ENSG00000105610	-1.78357	3.69169	-11.0364	7.1054e-23	1.90545e-21	41.1828	KLF1	protein_coding	KLF transcription factor 1 [Source:HGNC Symbol;Acc:HGNC:6345]
ENSG00000175931	-1.16262	7.31669	-11.0341	7.22099e-23	1.93362e-21	41.1668	UBE2O	protein_coding	ubiquitin conjugating enzyme E2 O [Source:HGNC Symbol;Acc:HGNC:29554]
ENSG00000134285	0.656117	4.1401	11.017	8.1661e-23	2.18351e-21	41.045	FKBP11	protein_coding	FKBP prolyl isomerase 11 [Source:HGNC Symbol;Acc:HGNC:18624]
ENSG00000203811	1.03868	-1.70924	11.0138	8.35561e-23	2.23092e-21	41.0223	H3C14	protein_coding	H3 clustered histone 14 [Source:HGNC Symbol;Acc:HGNC:20503]
ENSG00000088298	0.474291	4.79124	11.006	8.8358e-23	2.3557e-21	40.9669	EDEM2	protein_coding	ER degradation enhancing alpha-mannosidase like protein 2 [Source:HGNC Symbol;Acc:HGNC:15877]
ENSG00000163751	-1.60873	1.3302	-11.0043	8.94481e-23	2.38129e-21	40.9548	CPA3	protein_coding	carboxypeptidase A3 [Source:HGNC Symbol;Acc:HGNC:2298]
ENSG00000188582	-1.48252	1.53166	-10.9966	9.45317e-23	2.51298e-21	40.9	PAQR9	protein_coding	progestin and adipoQ receptor family member 9 [Source:HGNC Symbol;Acc:HGNC:30131]
ENSG00000137462	0.936735	7.67641	10.9953	9.54655e-23	2.53413e-21	40.8903	TLR2	protein_coding	toll like receptor 2 [Source:HGNC Symbol;Acc:HGNC:11848]
ENSG00000184661	1.24356	0.828675	10.9936	9.66313e-23	2.56136e-21	40.8782	CDCA2	protein_coding	cell division cycle associated 2 [Source:HGNC Symbol;Acc:HGNC:14623]
ENSG00000177462	-1.54153	-0.963707	-10.9884	1.00304e-22	2.65485e-21	40.8413	OR2T8	protein_coding	olfactory receptor family 2 subfamily T member 8 [Source:HGNC Symbol;Acc:HGNC:15020]
ENSG00000166928	-0.957191	2.7904	-10.9697	1.14709e-22	3.03175e-21	40.7083	MS4A14	protein_coding	membrane spanning 4-domains A14 [Source:HGNC Symbol;Acc:HGNC:30706]
ENSG00000006125	-0.370841	7.80857	-10.942	1.39975e-22	3.6942e-21	40.5111	AP2B1	protein_coding	adaptor related protein complex 2 subunit beta 1 [Source:HGNC Symbol;Acc:HGNC:563]
ENSG00000213903	0.79966	5.82183	10.938	1.44005e-22	3.79511e-21	40.483	LTB4R	protein_coding	leukotriene B4 receptor [Source:HGNC Symbol;Acc:HGNC:6713]
ENSG00000143190	0.313017	6.36318	10.937	1.45042e-22	3.81694e-21	40.4759	POU2F1	protein_coding	POU class 2 homeobox 1 [Source:HGNC Symbol;Acc:HGNC:9212]
ENSG00000160957	1.24728	0.80592	10.9323	1.49991e-22	3.94153e-21	40.4427	RECQL4	protein_coding	RecQ like helicase 4 [Source:HGNC Symbol;Acc:HGNC:9949]
ENSG00000133816	-1.02551	8.66905	-10.9317	1.50712e-22	3.95478e-21	40.4379	MICAL2	protein_coding	microtubule associated monooxygenase, calponin and LIM domain containing 2 [Source:HGNC Symbol;Acc:HGNC:24693]
ENSG00000007944	0.560321	5.92243	10.9301	1.52368e-22	3.99252e-21	40.4271	MYLIP	protein_coding	myosin regulatory light chain interacting protein [Source:HGNC Symbol;Acc:HGNC:21155]
ENSG00000189057	1.40757	1.36396	10.9238	1.59401e-22	4.17085e-21	40.3824	FAM111B	protein_coding	FAM111 trypsin like peptidase B [Source:HGNC Symbol;Acc:HGNC:24200]
ENSG00000088179	-0.528371	7.13983	-10.9205	1.63234e-22	4.26505e-21	40.3589	PTPN4	protein_coding	protein tyrosine phosphatase non-receptor type 4 [Source:HGNC Symbol;Acc:HGNC:9656]
ENSG00000270972	1.69332	0.865022	10.9181	1.66128e-22	4.33448e-21	40.3415	ENSG00000270972	lncRNA	novel transcript
ENSG00000076003	0.581539	4.27497	10.915	1.69791e-22	4.42373e-21	40.3199	MCM6	protein_coding	minichromosome maintenance complex component 6 [Source:HGNC Symbol;Acc:HGNC:6949]
ENSG00000171860	1.11158	4.93966	10.9126	1.72761e-22	4.49473e-21	40.3027	C3AR1	protein_coding	complement C3a receptor 1 [Source:HGNC Symbol;Acc:HGNC:1319]
ENSG00000149428	0.632201	6.257	10.9115	1.74146e-22	4.52435e-21	40.2948	HYOU1	protein_coding	hypoxia up-regulated 1 [Source:HGNC Symbol;Acc:HGNC:16931]
ENSG00000130165	-0.725453	5.06449	-10.8923	1.99782e-22	5.18301e-21	40.1587	ELOF1	protein_coding	elongation factor 1 [Source:HGNC Symbol;Acc:HGNC:28691]
ENSG00000164362	1.0611	-1.6763	10.8807	2.17146e-22	5.62551e-21	40.0762	TERT	protein_coding	telomerase reverse transcriptase [Source:HGNC Symbol;Acc:HGNC:11730]
ENSG00000054654	-0.485249	9.17	-10.8764	2.23923e-22	5.7929e-21	40.0457	SYNE2	protein_coding	spectrin repeat containing nuclear envelope protein 2 [Source:HGNC Symbol;Acc:HGNC:17084]
ENSG00000213866	-1.36761	0.644216	-10.8713	2.32342e-22	6.00223e-21	40.0092	YBX1P10	processed_pseudogene	Y-box binding protein 1 pseudogene 10 [Source:HGNC Symbol;Acc:HGNC:42432]
ENSG00000175455	-0.5248	5.07414	-10.8536	2.63687e-22	6.80238e-21	39.8838	CCDC14	protein_coding	coiled-coil domain containing 14 [Source:HGNC Symbol;Acc:HGNC:25766]
ENSG00000181788	-1.09342	8.06314	-10.8524	2.65986e-22	6.85205e-21	39.8752	SIAH2	protein_coding	siah E3 ubiquitin protein ligase 2 [Source:HGNC Symbol;Acc:HGNC:10858]
ENSG00000240505	1.65361	0.942581	10.8425	2.85453e-22	7.34319e-21	39.8053	TNFRSF13B	protein_coding	TNF receptor superfamily member 13B [Source:HGNC Symbol;Acc:HGNC:18153]
ENSG00000124772	0.864726	4.4615	10.8423	2.85944e-22	7.3455e-21	39.8036	CPNE5	protein_coding	copine 5 [Source:HGNC Symbol;Acc:HGNC:2318]
ENSG00000135114	1.55174	4.73806	10.8409	2.88788e-22	7.40818e-21	39.7938	OASL	protein_coding	2'-5'-oligoadenylate synthetase like [Source:HGNC Symbol;Acc:HGNC:8090]
ENSG00000132964	-0.544097	4.3818	-10.8398	2.91025e-22	7.45511e-21	39.7861	CDK8	protein_coding	cyclin dependent kinase 8 [Source:HGNC Symbol;Acc:HGNC:1779]
ENSG00000109099	-1.45967	-0.599407	-10.8328	3.05986e-22	7.82744e-21	39.7365	PMP22	protein_coding	peripheral myelin protein 22 [Source:HGNC Symbol;Acc:HGNC:9118]
ENSG00000265491	-0.289571	5.33564	-10.8319	3.07871e-22	7.86467e-21	39.7304	RNF115	protein_coding	ring finger protein 115 [Source:HGNC Symbol;Acc:HGNC:18154]
ENSG00000105355	0.636044	5.4326	10.8313	3.09231e-22	7.88841e-21	39.726	PLIN3	protein_coding	perilipin 3 [Source:HGNC Symbol;Acc:HGNC:16893]
ENSG00000103363	-0.567472	5.32341	-10.8289	3.14739e-22	8.01775e-21	39.7085	ELOB	protein_coding	elongin B [Source:HGNC Symbol;Acc:HGNC:11619]
ENSG00000184481	-1.01977	7.2283	-10.8263	3.20474e-22	8.1525e-21	39.6906	FOXO4	protein_coding	forkhead box O4 [Source:HGNC Symbol;Acc:HGNC:7139]
ENSG00000136315	1.42177	-0.6592	10.8212	3.32354e-22	8.44299e-21	39.6546	RNASE2CP	lncRNA	ribonuclease A family member 2C, pseudogene [Source:HGNC Symbol;Acc:HGNC:55569]
ENSG00000168496	0.939032	2.47451	10.8202	3.3492e-22	8.49638e-21	39.647	FEN1	protein_coding	flap structure-specific endonuclease 1 [Source:HGNC Symbol;Acc:HGNC:3650]
ENSG00000198919	-0.644486	4.00892	-10.8116	3.55985e-22	9.0183e-21	39.5866	DZIP3	protein_coding	DAZ interacting zinc finger protein 3 [Source:HGNC Symbol;Acc:HGNC:30938]
ENSG00000029153	1.13874	1.02854	10.8095	3.61368e-22	9.14202e-21	39.5717	BMAL2	protein_coding	basic helix-loop-helix ARNT like 2 [Source:HGNC Symbol;Acc:HGNC:18984]
ENSG00000166783	-0.627328	9.2319	-10.804	3.76072e-22	9.50089e-21	39.5322	MARF1	protein_coding	meiosis regulator and mRNA stability factor 1 [Source:HGNC Symbol;Acc:HGNC:29562]
ENSG00000161203	-0.508615	7.50065	-10.8015	3.82868e-22	9.65925e-21	39.5144	AP2M1	protein_coding	adaptor related protein complex 2 subunit mu 1 [Source:HGNC Symbol;Acc:HGNC:564]
ENSG00000197312	-0.387815	6.22795	-10.7997	3.87712e-22	9.76799e-21	39.502	DDI2	protein_coding	DNA damage inducible 1 homolog 2 [Source:HGNC Symbol;Acc:HGNC:24578]
ENSG00000168040	0.541745	4.36599	10.7963	3.97378e-22	9.99777e-21	39.4776	FADD	protein_coding	Fas associated via death domain [Source:HGNC Symbol;Acc:HGNC:3573]
ENSG00000137310	0.74465	2.70959	10.7924	4.08389e-22	1.02607e-20	39.4505	TCF19	protein_coding	transcription factor 19 [Source:HGNC Symbol;Acc:HGNC:11629]
ENSG00000130227	-0.637784	7.61281	-10.7858	4.28236e-22	1.07446e-20	39.4035	XPO7	protein_coding	exportin 7 [Source:HGNC Symbol;Acc:HGNC:14108]
ENSG00000182934	0.322451	6.90834	10.7762	4.5852e-22	1.14887e-20	39.3359	SRPRA	protein_coding	SRP receptor subunit alpha [Source:HGNC Symbol;Acc:HGNC:11307]
ENSG00000124224	0.637048	4.51101	10.7735	4.67465e-22	1.16968e-20	39.3167	PPP4R1L	transcribed_unprocessed_pseudogene	protein phosphatase 4 regulatory subunit 1 like (pseudogene) [Source:HGNC Symbol;Acc:HGNC:15755]
ENSG00000133488	-1.75386	0.987359	-10.7673	4.88853e-22	1.22153e-20	39.2724	SEC14L4	protein_coding	SEC14 like lipid binding 4 [Source:HGNC Symbol;Acc:HGNC:20627]
ENSG00000079393	1.51772	-0.95478	10.7627	5.0488e-22	1.25986e-20	39.2405	DUSP13B	protein_coding	dual specificity phosphatase 13B [Source:HGNC Symbol;Acc:HGNC:19681]
ENSG00000260947	-1.20762	-0.625977	-10.75	5.52883e-22	1.37777e-20	39.1505	ENSG00000260947	lncRNA	novel transcript
ENSG00000211665	1.36616	-1.49669	10.7397	5.95103e-22	1.48097e-20	39.0776	IGLV3-16	IG_V_gene	immunoglobulin lambda variable 3-16 [Source:HGNC Symbol;Acc:HGNC:5901]
ENSG00000183160	1.59618	-0.281166	10.738	6.02168e-22	1.49651e-20	39.0659	TMEM119	protein_coding	transmembrane protein 119 [Source:HGNC Symbol;Acc:HGNC:27884]
ENSG00000068912	0.567944	4.59674	10.7281	6.46578e-22	1.60471e-20	38.9955	ERLEC1	protein_coding	endoplasmic reticulum lectin 1 [Source:HGNC Symbol;Acc:HGNC:25222]
ENSG00000105281	-0.859575	6.18529	-10.7275	6.49209e-22	1.60906e-20	38.9914	SLC1A5	protein_coding	solute carrier family 1 member 5 [Source:HGNC Symbol;Acc:HGNC:10943]
ENSG00000204463	-0.579279	8.24584	-10.7251	6.6055e-22	1.63495e-20	38.9743	BAG6	protein_coding	BAG cochaperone 6 [Source:HGNC Symbol;Acc:HGNC:13919]
ENSG00000204455	-1.21187	-1.1373	-10.7132	7.18767e-22	1.77665e-20	38.8906	TRIM51BP	transcribed_unprocessed_pseudogene	tripartite motif-containing 51B, pseudogene [Source:HGNC Symbol;Acc:HGNC:37145]
ENSG00000149548	-0.772679	3.37197	-10.7028	7.74397e-22	1.91157e-20	38.8168	CCDC15	protein_coding	coiled-coil domain containing 15 [Source:HGNC Symbol;Acc:HGNC:25798]
ENSG00000116678	-0.944838	4.34674	-10.7009	7.84871e-22	1.93482e-20	38.8035	LEPR	protein_coding	leptin receptor [Source:HGNC Symbol;Acc:HGNC:6554]
ENSG00000186603	1.2351	-1.39113	10.7003	7.88338e-22	1.94075e-20	38.7991	HPDL	protein_coding	4-hydroxyphenylpyruvate dioxygenase like [Source:HGNC Symbol;Acc:HGNC:28242]
ENSG00000126775	-0.448542	4.38738	-10.6978	8.02518e-22	1.97301e-20	38.7815	ATG14	protein_coding	autophagy related 14 [Source:HGNC Symbol;Acc:HGNC:19962]
ENSG00000206199	-1.42819	-0.131615	-10.6843	8.83306e-22	2.16872e-20	38.6865	ANKUB1	protein_coding	ankyrin repeat and ubiquitin domain containing 1 [Source:HGNC Symbol;Acc:HGNC:29642]
ENSG00000171316	0.540681	6.6078	10.6821	8.97055e-22	2.19952e-20	38.6712	CHD7	protein_coding	chromodomain helicase DNA binding protein 7 [Source:HGNC Symbol;Acc:HGNC:20626]
ENSG00000173334	0.794249	5.23221	10.6804	9.08498e-22	2.22461e-20	38.6587	TRIB1	protein_coding	tribbles pseudokinase 1 [Source:HGNC Symbol;Acc:HGNC:16891]
ENSG00000051620	0.507095	5.95554	10.6744	9.48013e-22	2.31826e-20	38.6165	HEBP2	protein_coding	heme binding protein 2 [Source:HGNC Symbol;Acc:HGNC:15716]
ENSG00000136048	0.721926	3.92759	10.6673	9.97377e-22	2.43573e-20	38.5662	DRAM1	protein_coding	DNA damage regulated autophagy modulator 1 [Source:HGNC Symbol;Acc:HGNC:25645]
ENSG00000119777	0.407882	5.16653	10.6572	1.07173e-21	2.61382e-20	38.495	TMEM214	protein_coding	transmembrane protein 214 [Source:HGNC Symbol;Acc:HGNC:25983]
ENSG00000230615	-1.4371	1.67319	-10.6548	1.09e-21	2.65484e-20	38.4783	ENSG00000230615	lncRNA	novel transcript
ENSG00000007968	-1.14452	6.75172	-10.6542	1.09439e-21	2.66199e-20	38.4743	E2F2	protein_coding	E2F transcription factor 2 [Source:HGNC Symbol;Acc:HGNC:3114]
ENSG00000090020	0.48332	5.8835	10.6506	1.12259e-21	2.72698e-20	38.4491	SLC9A1	protein_coding	solute carrier family 9 member A1 [Source:HGNC Symbol;Acc:HGNC:11071]
ENSG00000128011	0.744388	3.7054	10.6446	1.17169e-21	2.84247e-20	38.4067	LRFN1	protein_coding	leucine rich repeat and fibronectin type III domain containing 1 [Source:HGNC Symbol;Acc:HGNC:29290]
ENSG00000176896	-0.611041	4.43011	-10.6431	1.1847e-21	2.87022e-20	38.3958	TCEANC	protein_coding	transcription elongation factor A N-terminal and central domain containing [Source:HGNC Symbol;Acc:HGNC:28277]
ENSG00000138629	-0.535174	5.13588	-10.6392	1.21822e-21	2.94755e-20	38.3681	UBL7	protein_coding	ubiquitin like 7 [Source:HGNC Symbol;Acc:HGNC:28221]
ENSG00000127334	-0.545075	6.70666	-10.6367	1.2393e-21	2.99459e-20	38.3512	DYRK2	protein_coding	dual specificity tyrosine phosphorylation regulated kinase 2 [Source:HGNC Symbol;Acc:HGNC:3093]
ENSG00000135074	0.657453	7.46205	10.627	1.32827e-21	3.20534e-20	38.2825	ADAM19	protein_coding	ADAM metallopeptidase domain 19 [Source:HGNC Symbol;Acc:HGNC:197]
ENSG00000211952	1.43422	-1.57692	10.6207	1.38889e-21	3.34723e-20	38.2383	IGHV4-28	IG_V_gene	immunoglobulin heavy variable 4-28 [Source:HGNC Symbol;Acc:HGNC:5645]
ENSG00000172936	0.55347	7.62855	10.6166	1.43031e-21	3.44252e-20	38.2092	MYD88	protein_coding	MYD88 innate immune signal transduction adaptor [Source:HGNC Symbol;Acc:HGNC:7562]
ENSG00000157368	-1.19754	-1.3785	-10.6073	1.52777e-21	3.67225e-20	38.1439	IL34	protein_coding	interleukin 34 [Source:HGNC Symbol;Acc:HGNC:28529]
ENSG00000182158	0.511021	6.29929	10.606	1.54269e-21	3.70328e-20	38.1343	CREB3L2	protein_coding	cAMP responsive element binding protein 3 like 2 [Source:HGNC Symbol;Acc:HGNC:23720]
ENSG00000250138	1.29742	4.62721	10.5943	1.67596e-21	4.01791e-20	38.0523	ENSG00000250138	protein_coding	novel protein
ENSG00000182481	0.635126	3.79165	10.578	1.88114e-21	4.50392e-20	37.9379	KPNA2	protein_coding	karyopherin subunit alpha 2 [Source:HGNC Symbol;Acc:HGNC:6395]
ENSG00000040199	-0.600111	5.34024	-10.5617	2.11323e-21	5.05299e-20	37.8227	PHLPP2	protein_coding	PH domain and leucine rich repeat protein phosphatase 2 [Source:HGNC Symbol;Acc:HGNC:29149]
ENSG00000259268	1.36145	-1.20338	10.5562	2.19661e-21	5.24552e-20	37.7844	ENSG00000259268	lncRNA	novel transcript
ENSG00000185909	1.25904	2.72028	10.5542	2.22786e-21	5.31321e-20	37.7704	KLHDC8B	protein_coding	kelch domain containing 8B [Source:HGNC Symbol;Acc:HGNC:28557]
ENSG00000169826	0.597437	6.45349	10.5342	2.56763e-21	6.11556e-20	37.6299	CSGALNACT2	protein_coding	chondroitin sulfate N-acetylgalactosaminyltransferase 2 [Source:HGNC Symbol;Acc:HGNC:24292]
ENSG00000186081	-1.39051	-1.03975	-10.5279	2.68518e-21	6.38725e-20	37.5855	KRT5	protein_coding	keratin 5 [Source:HGNC Symbol;Acc:HGNC:6442]
ENSG00000101003	1.07415	0.787857	10.5263	2.71602e-21	6.45222e-20	37.5742	GINS1	protein_coding	GINS complex subunit 1 [Source:HGNC Symbol;Acc:HGNC:28980]
ENSG00000158715	-1.09182	2.3915	-10.519	2.86025e-21	6.78605e-20	37.523	SLC45A3	protein_coding	solute carrier family 45 member 3 [Source:HGNC Symbol;Acc:HGNC:8642]
ENSG00000116406	0.364308	6.53495	10.5179	2.88185e-21	6.82847e-20	37.5156	EDEM3	protein_coding	ER degradation enhancing alpha-mannosidase like protein 3 [Source:HGNC Symbol;Acc:HGNC:16787]
ENSG00000177868	-0.956096	3.5628	-10.5177	2.88565e-21	6.82864e-20	37.5142	SVBP	protein_coding	small vasohibin binding protein [Source:HGNC Symbol;Acc:HGNC:29204]
ENSG00000185236	-0.509882	6.32054	-10.5133	2.97723e-21	7.03624e-20	37.4833	RAB11B	protein_coding	RAB11B, member RAS oncogene family [Source:HGNC Symbol;Acc:HGNC:9761]
ENSG00000161888	1.2464	0.305983	10.5036	3.18943e-21	7.52804e-20	37.4151	SPC24	protein_coding	SPC24 component of NDC80 kinetochore complex [Source:HGNC Symbol;Acc:HGNC:26913]
ENSG00000147649	0.380966	6.93442	10.5034	3.19487e-21	7.53118e-20	37.4135	MTDH	protein_coding	metadherin [Source:HGNC Symbol;Acc:HGNC:29608]
ENSG00000166855	-0.294542	5.56461	-10.4966	3.35241e-21	7.89239e-20	37.3658	CLPX	protein_coding	caseinolytic mitochondrial matrix peptidase chaperone subunit X [Source:HGNC Symbol;Acc:HGNC:2088]
ENSG00000163754	0.698286	5.21906	10.4925	3.44981e-21	8.11125e-20	37.3375	GYG1	protein_coding	glycogenin 1 [Source:HGNC Symbol;Acc:HGNC:4699]
ENSG00000204613	-1.38289	3.83553	-10.4901	3.51052e-21	8.24342e-20	37.3202	TRIM10	protein_coding	tripartite motif containing 10 [Source:HGNC Symbol;Acc:HGNC:10072]
ENSG00000187554	1.01995	4.73333	10.4863	3.60643e-21	8.45779e-20	37.2935	TLR5	protein_coding	toll like receptor 5 [Source:HGNC Symbol;Acc:HGNC:11851]
ENSG00000100731	0.522831	8.49581	10.4851	3.63573e-21	8.51561e-20	37.2855	PCNX1	protein_coding	pecanex 1 [Source:HGNC Symbol;Acc:HGNC:19740]
ENSG00000177674	0.693561	5.86895	10.4847	3.64663e-21	8.53023e-20	37.2825	AGTRAP	protein_coding	angiotensin II receptor associated protein [Source:HGNC Symbol;Acc:HGNC:13539]
ENSG00000182518	-0.891006	1.87651	-10.4844	3.65464e-21	8.53806e-20	37.2803	VCF2	protein_coding	VCP nuclear cofactor family member 2 [Source:HGNC Symbol;Acc:HGNC:25085]
ENSG00000128050	0.503441	4.40907	10.483	3.69212e-21	8.61463e-20	37.2702	PAICS	protein_coding	phosphoribosylaminoimidazole carboxylase and phosphoribosylaminoimidazolesuccinocarboxamide synthase [Source:HGNC Symbol;Acc:HGNC:8587]
ENSG00000123352	0.958111	2.80407	10.4804	3.75944e-21	8.75193e-20	37.2524	SPATS2	protein_coding	spermatogenesis associated serine rich 2 [Source:HGNC Symbol;Acc:HGNC:18650]
ENSG00000187244	-1.97918	1.56627	-10.4804	3.76052e-21	8.75193e-20	37.2521	BCAM	protein_coding	basal cell adhesion molecule (Lutheran blood group) [Source:HGNC Symbol;Acc:HGNC:6722]
ENSG00000143162	-0.7547	6.6963	-10.4795	3.78431e-21	8.79613e-20	37.2458	CREG1	protein_coding	cellular repressor of E1A stimulated genes 1 [Source:HGNC Symbol;Acc:HGNC:2351]
ENSG00000121807	0.868241	6.56981	10.4746	3.91785e-21	9.09498e-20	37.2115	CCR2	protein_coding	C-C motif chemokine receptor 2 [Source:HGNC Symbol;Acc:HGNC:1603]
ENSG00000049656	0.524512	5.49816	10.4743	3.9243e-21	9.09842e-20	37.2099	CLPTM1L	protein_coding	CLPTM1 like [Source:HGNC Symbol;Acc:HGNC:24308]
ENSG00000233236	-1.40147	-1.25353	-10.4723	3.98168e-21	9.21979e-20	37.1955	LINC02573	lncRNA	long intergenic non-protein coding RNA 2573 [Source:HGNC Symbol;Acc:HGNC:53730]
ENSG00000179218	0.573298	7.93572	10.4657	4.17177e-21	9.64775e-20	37.1493	CALR	protein_coding	calreticulin [Source:HGNC Symbol;Acc:HGNC:1455]
ENSG00000139572	1.43437	0.772797	10.4621	4.27932e-21	9.88399e-20	37.1241	GPR84	protein_coding	G protein-coupled receptor 84 [Source:HGNC Symbol;Acc:HGNC:4535]
ENSG00000157445	-1.22012	1.30678	-10.4609	4.31594e-21	9.95601e-20	37.1157	CACNA2D3	protein_coding	calcium voltage-gated channel auxiliary subunit alpha2delta 3 [Source:HGNC Symbol;Acc:HGNC:15460]
ENSG00000138246	0.344506	6.8191	10.4606	4.32577e-21	9.96614e-20	37.1134	DNAJC13	protein_coding	DnaJ heat shock protein family (Hsp40) member C13 [Source:HGNC Symbol;Acc:HGNC:30343]
ENSG00000166428	-1.06852	3.52132	-10.4577	4.41575e-21	1.01607e-19	37.093	PLD4	protein_coding	phospholipase D family member 4 [Source:HGNC Symbol;Acc:HGNC:23792]
ENSG00000188107	1.40697	0.410505	10.4515	4.61256e-21	1.06002e-19	37.0499	EYS	protein_coding	eyes shut homolog [Source:HGNC Symbol;Acc:HGNC:21555]
ENSG00000233836	-1.12325	2.13422	-10.4493	4.68571e-21	1.07548e-19	37.0343	ENSG00000233836	transcribed_unprocessed_pseudogene	zinc finger protein 726 pseudogene 1
ENSG00000131171	-0.502299	7.45926	-10.4482	4.72033e-21	1.08207e-19	37.027	SH3BGRL	protein_coding	SH3 domain binding glutamate rich protein like [Source:HGNC Symbol;Acc:HGNC:10823]
ENSG00000183019	1.49798	3.00716	10.4417	4.9446e-21	1.13207e-19	36.9811	MCEMP1	protein_coding	mast cell expressed membrane protein 1 [Source:HGNC Symbol;Acc:HGNC:27291]
ENSG00000155749	-1.04317	5.52718	-10.4358	5.15585e-21	1.17896e-19	36.9396	FLACC1	protein_coding	flagellum associated containing coiled-coil domains 1 [Source:HGNC Symbol;Acc:HGNC:14439]
ENSG00000105173	1.10433	0.374086	10.4349	5.18753e-21	1.18472e-19	36.9336	CCNE1	protein_coding	cyclin E1 [Source:HGNC Symbol;Acc:HGNC:1589]
ENSG00000198848	1.54437	3.59067	10.4344	5.20553e-21	1.18735e-19	36.9301	CES1	protein_coding	carboxylesterase 1 [Source:HGNC Symbol;Acc:HGNC:1863]
ENSG00000157637	0.442294	6.67682	10.4282	5.43836e-21	1.23892e-19	36.8868	SLC38A10	protein_coding	solute carrier family 38 member 10 [Source:HGNC Symbol;Acc:HGNC:28237]
ENSG00000145088	0.790239	2.9919	10.4261	5.52159e-21	1.25632e-19	36.8718	EAF2	protein_coding	ELL associated factor 2 [Source:HGNC Symbol;Acc:HGNC:23115]
ENSG00000186654	-0.740689	4.28197	-10.4253	5.55122e-21	1.26149e-19	36.8665	PRR5	protein_coding	proline rich 5 [Source:HGNC Symbol;Acc:HGNC:31682]
ENSG00000030110	0.613322	4.51869	10.4202	5.7541e-21	1.30597e-19	36.831	BAK1	protein_coding	BCL2 antagonist/killer 1 [Source:HGNC Symbol;Acc:HGNC:949]
ENSG00000113648	0.443967	7.67986	10.4112	6.13441e-21	1.39057e-19	36.7676	MACROH2A1	protein_coding	macroH2A.1 histone [Source:HGNC Symbol;Acc:HGNC:4740]
ENSG00000134690	1.12462	1.18016	10.3995	6.66282e-21	1.50848e-19	36.6858	CDCA8	protein_coding	cell division cycle associated 8 [Source:HGNC Symbol;Acc:HGNC:14629]
ENSG00000211672	1.17067	-1.71332	10.3975	6.75555e-21	1.52759e-19	36.6721	IGLV4-3	IG_V_gene	immunoglobulin lambda variable 4-3 [Source:HGNC Symbol;Acc:HGNC:5919]
ENSG00000267288	1.27723	0.215573	10.3973	6.76886e-21	1.52871e-19	36.6702	HEXIM2-AS2	lncRNA	HEXIM2 antisense RNA 2 [Source:HGNC Symbol;Acc:HGNC:56693]
ENSG00000180376	-0.581353	4.89264	-10.3906	7.09431e-21	1.60024e-19	36.6237	CCDC66	protein_coding	coiled-coil domain containing 66 [Source:HGNC Symbol;Acc:HGNC:27709]
ENSG00000128245	0.536109	6.3178	10.3819	7.54463e-21	1.69792e-19	36.5627	YWHAH	protein_coding	tyrosine 3-monooxygenase/tryptophan 5-monooxygenase activation protein eta [Source:HGNC Symbol;Acc:HGNC:12853]
ENSG00000154822	-0.408999	7.14627	-10.3819	7.54592e-21	1.69792e-19	36.5626	PLCL2	protein_coding	phospholipase C like 2 [Source:HGNC Symbol;Acc:HGNC:9064]
ENSG00000229961	-1.55171	0.064045	-10.3747	7.93861e-21	1.78409e-19	36.5124	ENSG00000229961	transcribed_unprocessed_pseudogene	novel SLAM family member pseudogene
ENSG00000140044	0.818931	4.8258	10.3718	8.10149e-21	1.81847e-19	36.4923	JDP2	protein_coding	Jun dimerization protein 2 [Source:HGNC Symbol;Acc:HGNC:17546]
ENSG00000176142	0.393769	4.33059	10.3627	8.64156e-21	1.93732e-19	36.4284	TMEM39A	protein_coding	transmembrane protein 39A [Source:HGNC Symbol;Acc:HGNC:25600]
ENSG00000135506	0.3816	7.50161	10.3623	8.66221e-21	1.93957e-19	36.426	OS9	protein_coding	OS9 endoplasmic reticulum lectin [Source:HGNC Symbol;Acc:HGNC:16994]
ENSG00000005882	-0.464082	3.98862	-10.3599	8.81284e-21	1.97089e-19	36.4089	PDK2	protein_coding	pyruvate dehydrogenase kinase 2 [Source:HGNC Symbol;Acc:HGNC:8810]
ENSG00000171314	0.457559	6.02045	10.3571	8.98504e-21	2.00695e-19	36.3898	PGAM1	protein_coding	phosphoglycerate mutase 1 [Source:HGNC Symbol;Acc:HGNC:8888]
ENSG00000087274	-0.301575	8.23404	-10.3413	1.00436e-20	2.24067e-19	36.2795	ADD1	protein_coding	adducin 1 [Source:HGNC Symbol;Acc:HGNC:243]
ENSG00000163818	-0.596487	3.09718	-10.3241	1.13384e-20	2.52646e-19	36.1595	LZTFL1	protein_coding	leucine zipper transcription factor like 1 [Source:HGNC Symbol;Acc:HGNC:6741]
ENSG00000134910	0.542071	5.78647	10.3213	1.15664e-20	2.57412e-19	36.1398	STT3A	protein_coding	STT3 oligosaccharyltransferase complex catalytic subunit A [Source:HGNC Symbol;Acc:HGNC:6172]
ENSG00000257017	1.72119	1.99759	10.3187	1.1779e-20	2.61827e-19	36.1218	HP	protein_coding	haptoglobin [Source:HGNC Symbol;Acc:HGNC:5141]
ENSG00000108953	0.278073	6.84778	10.3051	1.2963e-20	2.87793e-19	36.027	YWHAE	protein_coding	tyrosine 3-monooxygenase/tryptophan 5-monooxygenase activation protein epsilon [Source:HGNC Symbol;Acc:HGNC:12851]
ENSG00000266980	1.3222	-0.659489	10.3002	1.3417e-20	2.97513e-19	35.9929	ENSG00000266980	lncRNA	novel transcript, antisense to UNK
ENSG00000155659	1.92137	1.07499	10.2988	1.35516e-20	3.00134e-19	35.983	VSIG4	protein_coding	V-set and immunoglobulin domain containing 4 [Source:HGNC Symbol;Acc:HGNC:17032]
ENSG00000124508	0.4739	4.31107	10.2934	1.40781e-20	3.11418e-19	35.9453	BTN2A2	protein_coding	butyrophilin subfamily 2 member A2 [Source:HGNC Symbol;Acc:HGNC:1137]
ENSG00000107036	0.30987	6.237	10.2909	1.43286e-20	3.16578e-19	35.9278	RIC1	protein_coding	RIC1 homolog, RAB6A GEF complex partner 1 [Source:HGNC Symbol;Acc:HGNC:17686]
ENSG00000100811	-0.221886	7.04838	-10.2904	1.43783e-20	3.17293e-19	35.9244	YY1	protein_coding	YY1 transcription factor [Source:HGNC Symbol;Acc:HGNC:12856]
ENSG00000167861	1.20095	1.14562	10.288	1.46269e-20	3.22391e-19	35.9074	HID1	protein_coding	HID1 domain containing [Source:HGNC Symbol;Acc:HGNC:15736]
ENSG00000135821	-0.76342	9.37481	-10.28	1.54731e-20	3.40631e-19	35.8518	GLUL	protein_coding	glutamate-ammonia ligase [Source:HGNC Symbol;Acc:HGNC:4341]
ENSG00000049860	0.468146	5.77257	10.2584	1.80126e-20	3.9606e-19	35.7013	HEXB	protein_coding	hexosaminidase subunit beta [Source:HGNC Symbol;Acc:HGNC:4879]
ENSG00000120690	0.372789	7.86867	10.2499	1.91162e-20	4.19823e-19	35.6425	ELF1	protein_coding	E74 like ETS transcription factor 1 [Source:HGNC Symbol;Acc:HGNC:3316]
ENSG00000121073	0.414295	3.90234	10.2476	1.94343e-20	4.25788e-19	35.6262	SLC35B1	protein_coding	solute carrier family 35 member B1 [Source:HGNC Symbol;Acc:HGNC:20798]
ENSG00000259293	1.40676	-0.402292	10.2476	1.94237e-20	4.25788e-19	35.6267	LIPC-AS1	lncRNA	LIPC antisense RNA 1 [Source:HGNC Symbol;Acc:HGNC:52294]
ENSG00000022840	-1.02536	9.75445	-10.2428	2.00981e-20	4.39805e-19	35.5929	RNF10	protein_coding	ring finger protein 10 [Source:HGNC Symbol;Acc:HGNC:10055]
ENSG00000140563	0.672257	7.37982	10.2388	2.06721e-20	4.51826e-19	35.565	MCTP2	protein_coding	multiple C2 and transmembrane domain containing 2 [Source:HGNC Symbol;Acc:HGNC:25636]
ENSG00000107521	-0.673299	7.03603	-10.2382	2.0761e-20	4.53228e-19	35.5608	HPS1	protein_coding	HPS1 biogenesis of lysosomal organelles complex 3 subunit 1 [Source:HGNC Symbol;Acc:HGNC:5163]
ENSG00000051180	1.22974	-0.0170612	10.2354	2.11623e-20	4.6144e-19	35.5418	RAD51	protein_coding	RAD51 recombinase [Source:HGNC Symbol;Acc:HGNC:9817]
ENSG00000116260	0.575889	5.6028	10.2263	2.25604e-20	4.91339e-19	35.4785	QSOX1	protein_coding	quiescin sulfhydryl oxidase 1 [Source:HGNC Symbol;Acc:HGNC:9756]
ENSG00000143891	0.765658	3.60203	10.2159	2.42692e-20	5.27927e-19	35.4063	GALM	protein_coding	galactose mutarotase [Source:HGNC Symbol;Acc:HGNC:24063]
ENSG00000100596	0.571476	7.37686	10.2151	2.44201e-20	5.30579e-19	35.4001	SPTLC2	protein_coding	serine palmitoyltransferase long chain base subunit 2 [Source:HGNC Symbol;Acc:HGNC:11278]
ENSG00000117411	1.13847	0.806048	10.2038	2.64236e-20	5.73429e-19	35.3221	B4GALT2	protein_coding	beta-1,4-galactosyltransferase 2 [Source:HGNC Symbol;Acc:HGNC:925]
ENSG00000205639	-1.14164	4.12316	-10.2025	2.66782e-20	5.7827e-19	35.3126	MFSD2B	protein_coding	MFSD2 lysolipid transporter B, sphingolipid [Source:HGNC Symbol;Acc:HGNC:37207]
ENSG00000172775	0.285108	5.98682	10.1984	2.74523e-20	5.94345e-19	35.2843	PSME3IP1	protein_coding	proteasome activator subunit 3 interacting protein 1 [Source:HGNC Symbol;Acc:HGNC:29856]
ENSG00000181350	-0.886395	2.9218	-10.1957	2.79669e-20	6.04771e-19	35.2659	LRRC75A	protein_coding	leucine rich repeat containing 75A [Source:HGNC Symbol;Acc:HGNC:32403]
ENSG00000237111	1.44342	0.593138	10.1948	2.81589e-20	6.08206e-19	35.2591	IGHJ3P	IG_J_pseudogene	immunoglobulin heavy joining 3P (pseudogene) [Source:HGNC Symbol;Acc:HGNC:5537]
ENSG00000159256	-0.566477	7.58016	-10.1915	2.88133e-20	6.21607e-19	35.2364	MORC3	protein_coding	MORC family CW-type zinc finger 3 [Source:HGNC Symbol;Acc:HGNC:23572]
ENSG00000211652	2.2564	0.485836	10.19	2.91088e-20	6.27244e-19	35.2263	IGLV7-43	IG_V_gene	immunoglobulin lambda variable 7-43 [Source:HGNC Symbol;Acc:HGNC:5929]
ENSG00000188487	1.34148	-0.811889	10.1888	2.93575e-20	6.3186e-19	35.2179	INSC	protein_coding	INSC spindle orientation adaptor protein [Source:HGNC Symbol;Acc:HGNC:33116]
ENSG00000197063	0.569196	4.5019	10.1874	2.9651e-20	6.37427e-19	35.208	MAFG	protein_coding	MAF bZIP transcription factor G [Source:HGNC Symbol;Acc:HGNC:6781]
ENSG00000178538	-1.34671	0.704764	-10.1835	3.04704e-20	6.54273e-19	35.1811	CA8	protein_coding	carbonic anhydrase 8 [Source:HGNC Symbol;Acc:HGNC:1382]
ENSG00000111540	-0.35454	7.41964	-10.1831	3.05541e-20	6.55303e-19	35.1784	RAB5B	protein_coding	RAB5B, member RAS oncogene family [Source:HGNC Symbol;Acc:HGNC:9784]
ENSG00000147874	-0.318815	5.05619	-10.1814	3.0916e-20	6.6229e-19	35.1667	HAUS6	protein_coding	HAUS augmin like complex subunit 6 [Source:HGNC Symbol;Acc:HGNC:25948]
ENSG00000089169	1.61475	2.81607	10.1789	3.1481e-20	6.73604e-19	35.1488	RPH3A	protein_coding	rabphilin 3A [Source:HGNC Symbol;Acc:HGNC:17056]
ENSG00000188897	1.05758	6.58772	10.1787	3.15234e-20	6.73726e-19	35.1474	ENSG00000188897	protein_coding	novel lipoprotein amino terminal region containing protein
ENSG00000277443	0.753468	7.21711	10.1728	3.28415e-20	7.01079e-19	35.1069	MARCKS	protein_coding	myristoylated alanine rich protein kinase C substrate [Source:HGNC Symbol;Acc:HGNC:6759]
ENSG00000132646	0.736182	3.93367	10.1712	3.32104e-20	7.08127e-19	35.0959	PCNA	protein_coding	proliferating cell nuclear antigen [Source:HGNC Symbol;Acc:HGNC:8729]
ENSG00000136205	0.53803	5.52628	10.1681	3.39583e-20	7.23234e-19	35.0738	TNS3	protein_coding	tensin 3 [Source:HGNC Symbol;Acc:HGNC:21616]
ENSG00000241244	1.54409	-1.02924	10.1653	3.46149e-20	7.3636e-19	35.0549	IGKV1D-16	IG_V_gene	immunoglobulin kappa variable 1D-16 [Source:HGNC Symbol;Acc:HGNC:5748]
ENSG00000080839	-0.417198	5.34794	-10.1611	3.56596e-20	7.55951e-19	35.0254	RBL1	protein_coding	RB transcriptional corepressor like 1 [Source:HGNC Symbol;Acc:HGNC:9893]
ENSG00000139890	1.03581	2.92776	10.1614	3.55865e-20	7.55951e-19	35.0275	REM2	protein_coding	RRAD and GEM like GTPase 2 [Source:HGNC Symbol;Acc:HGNC:20248]
ENSG00000163687	-1.2182	-0.816497	-10.1611	3.5658e-20	7.55951e-19	35.0255	DNASE1L3	protein_coding	deoxyribonuclease 1L3 [Source:HGNC Symbol;Acc:HGNC:2959]
ENSG00000162949	1.41115	-1.33798	10.1556	3.70542e-20	7.84606e-19	34.9875	CAPN13	protein_coding	calpain 13 [Source:HGNC Symbol;Acc:HGNC:16663]
ENSG00000109501	1.0807	1.43272	10.1519	3.80349e-20	8.04443e-19	34.9616	WFS1	protein_coding	wolframin ER transmembrane glycoprotein [Source:HGNC Symbol;Acc:HGNC:12762]
ENSG00000170439	1.62157	-1.29491	10.1501	3.85207e-20	8.13778e-19	34.9491	TMT1B	protein_coding	thiol methyltransferase 1B [Source:HGNC Symbol;Acc:HGNC:28276]
ENSG00000250644	1.19214	0.576658	10.1462	3.95895e-20	8.35392e-19	34.922	ENSG00000250644	protein_coding	novel protein
ENSG00000138942	0.354013	4.96464	10.1411	4.10117e-20	8.64407e-19	34.887	RNF185	protein_coding	ring finger protein 185 [Source:HGNC Symbol;Acc:HGNC:26783]
ENSG00000075413	-0.500283	7.3209	-10.1348	4.28716e-20	9.02571e-19	34.8432	MARK3	protein_coding	microtubule affinity regulating kinase 3 [Source:HGNC Symbol;Acc:HGNC:6897]
ENSG00000211654	1.38145	-1.61342	10.1219	4.69101e-20	9.86459e-19	34.7541	IGLV5-37	IG_V_gene	immunoglobulin lambda variable 5-37 [Source:HGNC Symbol;Acc:HGNC:5922]
ENSG00000185630	-0.996489	5.13802	-10.12	4.75437e-20	9.98637e-19	34.7408	PBX1	protein_coding	PBX homeobox 1 [Source:HGNC Symbol;Acc:HGNC:8632]
ENSG00000188486	0.730441	3.26588	10.1181	4.81899e-20	1.01105e-18	34.7274	H2AX	protein_coding	H2A.X variant histone [Source:HGNC Symbol;Acc:HGNC:4739]
ENSG00000103512	0.459006	4.8282	10.1152	4.91746e-20	1.03053e-18	34.7074	NOMO1	protein_coding	NODAL modulator 1 [Source:HGNC Symbol;Acc:HGNC:30060]
ENSG00000068971	-0.754106	4.82689	-10.1143	4.94934e-20	1.03602e-18	34.701	PPP2R5B	protein_coding	protein phosphatase 2 regulatory subunit B'beta [Source:HGNC Symbol;Acc:HGNC:9310]
ENSG00000003400	0.477187	5.75966	10.1122	5.02284e-20	1.05021e-18	34.6864	CASP10	protein_coding	caspase 10 [Source:HGNC Symbol;Acc:HGNC:1500]
ENSG00000123416	0.394522	6.91536	10.1114	5.05044e-20	1.05358e-18	34.681	TUBA1B	protein_coding	tubulin alpha 1b [Source:HGNC Symbol;Acc:HGNC:18809]
ENSG00000143367	0.965779	1.72767	10.1115	5.04596e-20	1.05358e-18	34.6819	TUFT1	protein_coding	tuftelin 1 [Source:HGNC Symbol;Acc:HGNC:12422]
ENSG00000149346	0.390998	3.9641	10.1098	5.10765e-20	1.0643e-18	34.6699	SLX4IP	protein_coding	SLX4 interacting protein [Source:HGNC Symbol;Acc:HGNC:16225]
ENSG00000138073	0.444518	4.69683	10.1081	5.16678e-20	1.07539e-18	34.6585	PREB	protein_coding	prolactin regulatory element binding [Source:HGNC Symbol;Acc:HGNC:9356]
ENSG00000137210	-0.446572	3.77048	-10.1044	5.30392e-20	1.10269e-18	34.6326	TMEM14B	protein_coding	transmembrane protein 14B [Source:HGNC Symbol;Acc:HGNC:21384]
ENSG00000167815	-0.886165	5.64142	-10.1004	5.45465e-20	1.13274e-18	34.6048	PRDX2	protein_coding	peroxiredoxin 2 [Source:HGNC Symbol;Acc:HGNC:9353]
ENSG00000244242	1.04511	-1.00719	10.0813	6.23153e-20	1.2926e-18	34.4731	IFITM10	protein_coding	interferon induced transmembrane protein 10 [Source:HGNC Symbol;Acc:HGNC:40022]
ENSG00000136840	-0.911252	5.29253	-10.0795	6.31241e-20	1.3079e-18	34.4603	ST6GALNAC4	protein_coding	ST6 N-acetylgalactosaminide alpha-2,6-sialyltransferase 4 [Source:HGNC Symbol;Acc:HGNC:17846]
ENSG00000213719	0.451553	7.74092	10.0784	6.36243e-20	1.31677e-18	34.4525	CLIC1	protein_coding	chloride intracellular channel 1 [Source:HGNC Symbol;Acc:HGNC:2062]
ENSG00000101194	0.739065	2.6925	10.0737	6.57145e-20	1.3585e-18	34.4205	SLC17A9	protein_coding	solute carrier family 17 member 9 [Source:HGNC Symbol;Acc:HGNC:16192]
ENSG00000130522	-0.540502	7.28792	-10.0734	6.5847e-20	1.3597e-18	34.4185	JUND	protein_coding	JunD proto-oncogene, AP-1 transcription factor subunit [Source:HGNC Symbol;Acc:HGNC:6206]
ENSG00000160299	-0.36902	6.17453	-10.0698	6.75399e-20	1.39309e-18	34.3934	PCNT	protein_coding	pericentrin [Source:HGNC Symbol;Acc:HGNC:16068]
ENSG00000112242	0.560355	5.87645	10.0693	6.78009e-20	1.3969e-18	34.3896	E2F3	protein_coding	E2F transcription factor 3 [Source:HGNC Symbol;Acc:HGNC:3115]
ENSG00000162769	-0.472926	4.20397	-10.0582	7.32627e-20	1.50773e-18	34.3129	FLVCR1	protein_coding	FLVCR choline and heme transporter 1 [Source:HGNC Symbol;Acc:HGNC:24682]
ENSG00000175197	0.721641	3.1608	10.0556	7.45941e-20	1.53341e-18	34.2951	DDIT3	protein_coding	DNA damage inducible transcript 3 [Source:HGNC Symbol;Acc:HGNC:2726]
ENSG00000180316	1.08719	2.26545	10.0552	7.48007e-20	1.53593e-18	34.2924	PNPLA1	protein_coding	patatin like domain 1, omega-hydroxyceramide transacylase [Source:HGNC Symbol;Acc:HGNC:21246]
ENSG00000196358	1.03834	5.43596	10.0529	7.60112e-20	1.55904e-18	34.2765	NTNG2	protein_coding	netrin G2 [Source:HGNC Symbol;Acc:HGNC:14288]
ENSG00000169504	0.563523	5.67738	10.0491	7.80335e-20	1.59873e-18	34.2505	CLIC4	protein_coding	chloride intracellular channel 4 [Source:HGNC Symbol;Acc:HGNC:13518]
ENSG00000168003	0.557239	4.92101	10.0459	7.98176e-20	1.63345e-18	34.2281	SLC3A2	protein_coding	solute carrier family 3 member 2 [Source:HGNC Symbol;Acc:HGNC:11026]
ENSG00000011590	1.32793	0.807787	10.0433	8.12564e-20	1.66104e-18	34.2105	ZBTB32	protein_coding	zinc finger and BTB domain containing 32 [Source:HGNC Symbol;Acc:HGNC:16763]
ENSG00000140455	0.344897	7.32197	10.0406	8.27948e-20	1.6906e-18	34.1919	USP3	protein_coding	ubiquitin specific peptidase 3 [Source:HGNC Symbol;Acc:HGNC:12626]
ENSG00000258732	-1.25591	0.221988	-10.0402	8.30726e-20	1.69439e-18	34.1886	ENSG00000258732	transcribed_unprocessed_pseudogene	arginine-glutamic acid dipeptide (RE) repeats (RERE) pseudogene
ENSG00000132357	0.667523	4.56161	10.0302	8.90304e-20	1.81203e-18	34.12	CARD6	protein_coding	caspase recruitment domain family member 6 [Source:HGNC Symbol;Acc:HGNC:16394]
ENSG00000135334	0.436176	6.17888	10.0302	8.90384e-20	1.81203e-18	34.12	AKIRIN2	protein_coding	akirin 2 [Source:HGNC Symbol;Acc:HGNC:21407]
ENSG00000174437	0.323647	6.76013	10.0292	8.96489e-20	1.82243e-18	34.1132	ATP2A2	protein_coding	ATPase sarcoplasmic/endoplasmic reticulum Ca2+ transporting 2 [Source:HGNC Symbol;Acc:HGNC:812]
ENSG00000275527	-1.71715	1.51392	-10.0262	9.15549e-20	1.85911e-18	34.0924	CLK3-AS1	lncRNA	CLK3 antisense RNA 1 [Source:HGNC Symbol;Acc:HGNC:58198]
ENSG00000196747	1.18384	2.68321	10.0241	9.29465e-20	1.88528e-18	34.0775	H2AC13	protein_coding	H2A clustered histone 13 [Source:HGNC Symbol;Acc:HGNC:4725]
ENSG00000283399	-1.40698	0.327312	-10.0224	9.40015e-20	1.90457e-18	34.0663	ENSG00000283399	unprocessed_pseudogene	novel acyl-CoA synthetase medium-chain family member pseudogene
ENSG00000132376	-0.432787	5.84101	-10.0214	9.46819e-20	1.91624e-18	34.0592	INPP5K	protein_coding	inositol polyphosphate-5-phosphatase K [Source:HGNC Symbol;Acc:HGNC:33882]
ENSG00000100865	0.32511	4.00709	10.0189	9.63683e-20	1.94821e-18	34.0417	CINP	protein_coding	cyclin dependent kinase 2 interacting protein [Source:HGNC Symbol;Acc:HGNC:23789]
ENSG00000012171	1.21618	-0.0662986	10.0155	9.86681e-20	1.99251e-18	34.0184	SEMA3B	protein_coding	semaphorin 3B [Source:HGNC Symbol;Acc:HGNC:10724]
ENSG00000242534	1.55118	-0.813468	10.0074	1.04421e-19	2.10637e-18	33.9623	IGKV2D-28	IG_V_gene	immunoglobulin kappa variable 2D-28 [Source:HGNC Symbol;Acc:HGNC:5799]
ENSG00000122696	-0.501126	3.9205	-10.0035	1.07244e-19	2.16092e-18	33.9359	SLC25A51	protein_coding	solute carrier family 25 member 51 [Source:HGNC Symbol;Acc:HGNC:23323]
ENSG00000151694	0.433233	5.8916	9.99904	1.1066e-19	2.22731e-18	33.9049	ADAM17	protein_coding	ADAM metallopeptidase domain 17 [Source:HGNC Symbol;Acc:HGNC:195]
ENSG00000029993	1.18974	0.523727	9.98208	1.24541e-19	2.50395e-18	33.7879	HMGB3	protein_coding	high mobility group box 3 [Source:HGNC Symbol;Acc:HGNC:5004]
ENSG00000164054	0.726035	7.90266	9.98001	1.26351e-19	2.53754e-18	33.7737	SHISA5	protein_coding	shisa family member 5 [Source:HGNC Symbol;Acc:HGNC:30376]
ENSG00000151474	-1.1704	4.01289	-9.9758	1.30102e-19	2.61002e-18	33.7447	FRMD4A	protein_coding	FERM domain containing 4A [Source:HGNC Symbol;Acc:HGNC:25491]
ENSG00000171840	-0.924769	4.35508	-9.97106	1.34472e-19	2.69473e-18	33.712	NINJ2	protein_coding	ninjurin 2 [Source:HGNC Symbol;Acc:HGNC:7825]
ENSG00000136938	-0.679824	6.96419	-9.97083	1.34688e-19	2.69611e-18	33.7105	ANP32B	protein_coding	acidic nuclear phosphoprotein 32 family member B [Source:HGNC Symbol;Acc:HGNC:16677]
ENSG00000091490	0.765518	6.27076	9.96143	1.43796e-19	2.87528e-18	33.6457	SEL1L3	protein_coding	SEL1L family member 3 [Source:HGNC Symbol;Acc:HGNC:29108]
ENSG00000174371	1.06498	0.56307	9.96123	1.43992e-19	2.87607e-18	33.6444	EXO1	protein_coding	exonuclease 1 [Source:HGNC Symbol;Acc:HGNC:3511]
ENSG00000163220	0.965687	10.6096	9.9594	1.45838e-19	2.90977e-18	33.6318	S100A9	protein_coding	S100 calcium binding protein A9 [Source:HGNC Symbol;Acc:HGNC:10499]
ENSG00000217159	1.19823	-1.33845	9.9591	1.46139e-19	2.9126e-18	33.6297	LARP1P1	processed_pseudogene	LARP1 pseudogene 1 [Source:HGNC Symbol;Acc:HGNC:23183]
ENSG00000163902	0.381199	6.92193	9.95833	1.46932e-19	2.92523e-18	33.6244	RPN1	protein_coding	ribophorin I [Source:HGNC Symbol;Acc:HGNC:10381]
ENSG00000114923	-1.09475	-0.533508	-9.95428	1.5113e-19	3.00554e-18	33.5965	SLC4A3	protein_coding	solute carrier family 4 member 3 [Source:HGNC Symbol;Acc:HGNC:11029]
ENSG00000092621	1.17692	1.04864	9.95361	1.51837e-19	3.01632e-18	33.5919	PHGDH	protein_coding	phosphoglycerate dehydrogenase [Source:HGNC Symbol;Acc:HGNC:8923]
ENSG00000198830	0.339103	6.47071	9.95342	1.5203e-19	3.01688e-18	33.5906	HMGN2	protein_coding	high mobility group nucleosomal binding domain 2 [Source:HGNC Symbol;Acc:HGNC:4986]
ENSG00000171954	-1.38853	0.891843	-9.95165	1.53919e-19	3.05105e-18	33.5784	CYP4F22	protein_coding	cytochrome P450 family 4 subfamily F member 22 [Source:HGNC Symbol;Acc:HGNC:26820]
ENSG00000140264	-0.630351	7.89276	-9.9491	1.56672e-19	3.10227e-18	33.5609	SERF2	protein_coding	small EDRK-rich factor 2 [Source:HGNC Symbol;Acc:HGNC:10757]
ENSG00000186583	1.27214	-0.528543	9.94666	1.59358e-19	3.15205e-18	33.5441	SPATC1	protein_coding	spermatogenesis and centriole associated 1 [Source:HGNC Symbol;Acc:HGNC:30510]
ENSG00000100284	0.532885	5.58168	9.94566	1.60463e-19	3.17049e-18	33.5372	TOM1	protein_coding	target of myb1 membrane trafficking protein [Source:HGNC Symbol;Acc:HGNC:11982]
ENSG00000106771	-0.393492	6.44514	-9.94157	1.651e-19	3.25858e-18	33.509	TMEM245	protein_coding	transmembrane protein 245 [Source:HGNC Symbol;Acc:HGNC:1363]
ENSG00000256347	-1.09661	-0.921475	-9.9395	1.67493e-19	3.30227e-18	33.4948	OR8R1P	unprocessed_pseudogene	olfactory receptor family 8 subfamily R member 1 pseudogene [Source:HGNC Symbol;Acc:HGNC:15318]
ENSG00000224041	1.64879	-0.897437	9.93929	1.67733e-19	3.30344e-18	33.4934	IGKV3D-15	IG_V_gene	immunoglobulin kappa variable 3D-15 [Source:HGNC Symbol;Acc:HGNC:5824]
ENSG00000129195	1.00475	-1.59761	9.93542	1.72307e-19	3.38987e-18	33.4668	PIMREG	protein_coding	PICALM interacting mitotic regulator [Source:HGNC Symbol;Acc:HGNC:25483]
ENSG00000115155	2.6446	1.22637	9.9284	1.80927e-19	3.55564e-18	33.4185	OTOF	protein_coding	otoferlin [Source:HGNC Symbol;Acc:HGNC:8515]
ENSG00000163827	-1.36122	0.401569	-9.92796	1.8148e-19	3.5627e-18	33.4155	LRRC2	protein_coding	leucine rich repeat containing 2 [Source:HGNC Symbol;Acc:HGNC:14676]
ENSG00000162063	0.816688	2.34404	9.92454	1.85839e-19	3.64436e-18	33.392	CCNF	protein_coding	cyclin F [Source:HGNC Symbol;Acc:HGNC:1591]
ENSG00000275898	1.06136	-1.20543	9.91724	1.9552e-19	3.83011e-18	33.3417	ENSG00000275898	lncRNA	novel transcript
ENSG00000122218	0.269846	7.49429	9.91493	1.98683e-19	3.88375e-18	33.3259	COPA	protein_coding	COPI coat complex subunit alpha [Source:HGNC Symbol;Acc:HGNC:2230]
ENSG00000169174	1.39206	-1.90826	9.91498	1.98613e-19	3.88375e-18	33.3262	PCSK9	protein_coding	proprotein convertase subtilisin/kexin type 9 [Source:HGNC Symbol;Acc:HGNC:20001]
ENSG00000115902	0.918719	3.70467	9.91363	2.00481e-19	3.91473e-18	33.317	SLC1A4	protein_coding	solute carrier family 1 member 4 [Source:HGNC Symbol;Acc:HGNC:10942]
ENSG00000172817	-1.13497	-1.02145	-9.90848	2.07789e-19	4.05309e-18	33.2815	CYP7B1	protein_coding	cytochrome P450 family 7 subfamily B member 1 [Source:HGNC Symbol;Acc:HGNC:2652]
ENSG00000101577	-0.553051	8.01621	-9.9081	2.08337e-19	4.05947e-18	33.2789	LPIN2	protein_coding	lipin 2 [Source:HGNC Symbol;Acc:HGNC:14450]
ENSG00000142089	1.60719	6.90518	9.90619	2.11108e-19	4.10909e-18	33.2659	IFITM3	protein_coding	interferon induced transmembrane protein 3 [Source:HGNC Symbol;Acc:HGNC:5414]
ENSG00000099860	0.63601	4.86783	9.90286	2.16049e-19	4.20079e-18	33.243	GADD45B	protein_coding	growth arrest and DNA damage inducible beta [Source:HGNC Symbol;Acc:HGNC:4096]
ENSG00000175449	-0.900828	2.1694	-9.90232	2.16865e-19	4.21219e-18	33.2392	RFESD	protein_coding	Rieske Fe-S domain containing [Source:HGNC Symbol;Acc:HGNC:29587]
ENSG00000158578	-1.70074	10.067	-9.90101	2.18842e-19	4.24608e-18	33.2303	ALAS2	protein_coding	5'-aminolevulinate synthase 2 [Source:HGNC Symbol;Acc:HGNC:397]
ENSG00000101412	1.14925	1.82261	9.90034	2.19861e-19	4.26135e-18	33.2257	E2F1	protein_coding	E2F transcription factor 1 [Source:HGNC Symbol;Acc:HGNC:3113]
ENSG00000206337	0.434966	6.73557	9.89655	2.25735e-19	4.37056e-18	33.1996	HCP5	lncRNA	HLA complex P5 [Source:HGNC Symbol;Acc:HGNC:21659]
ENSG00000070182	-1.31843	6.94141	-9.89352	2.30528e-19	4.45865e-18	33.1788	SPTB	protein_coding	spectrin beta, erythrocytic [Source:HGNC Symbol;Acc:HGNC:11274]
ENSG00000186431	0.951935	5.14722	9.89276	2.31744e-19	4.47745e-18	33.1736	FCAR	protein_coding	Fc alpha receptor [Source:HGNC Symbol;Acc:HGNC:3608]
ENSG00000182853	-0.996211	-1.49837	-9.89191	2.33116e-19	4.49922e-18	33.1678	VMO1	protein_coding	vitelline membrane outer layer 1 homolog [Source:HGNC Symbol;Acc:HGNC:30387]
ENSG00000236320	-0.952652	3.9424	-9.89131	2.34087e-19	4.5132e-18	33.1637	SLFN14	protein_coding	schlafen family member 14 [Source:HGNC Symbol;Acc:HGNC:32689]
ENSG00000102057	0.934839	1.54268	9.88874	2.38298e-19	4.58955e-18	33.146	KCND1	protein_coding	potassium voltage-gated channel subfamily D member 1 [Source:HGNC Symbol;Acc:HGNC:6237]
ENSG00000155307	0.832041	5.26257	9.88302	2.47944e-19	4.77031e-18	33.1068	SAMSN1	protein_coding	SAM domain, SH3 domain and nuclear localization signals 1 [Source:HGNC Symbol;Acc:HGNC:10528]
ENSG00000155304	0.516735	4.67775	9.88282	2.48295e-19	4.77206e-18	33.1054	HSPA13	protein_coding	heat shock protein family A (Hsp70) member 13 [Source:HGNC Symbol;Acc:HGNC:11375]
ENSG00000183597	-0.647548	6.412	-9.88023	2.52803e-19	4.85361e-18	33.0876	TANGO2	protein_coding	transport and golgi organization 2 homolog [Source:HGNC Symbol;Acc:HGNC:25439]
ENSG00000104903	-0.782157	6.30712	-9.87926	2.5451e-19	4.88126e-18	33.0809	LYL1	protein_coding	LYL1 basic helix-loop-helix family member [Source:HGNC Symbol;Acc:HGNC:6734]
ENSG00000138069	0.401985	5.88699	9.87258	2.6657e-19	5.10721e-18	33.0351	RAB1A	protein_coding	RAB1A, member RAS oncogene family [Source:HGNC Symbol;Acc:HGNC:9758]
ENSG00000238005	1.06192	2.47474	9.87096	2.6959e-19	5.15968e-18	33.024	LNCATV	lncRNA	lncRNA negative regulator of antiviral signaling [Source:HGNC Symbol;Acc:HGNC:54478]
ENSG00000198624	0.282033	7.31006	9.8544	3.02383e-19	5.78126e-18	32.9104	CCDC69	protein_coding	coiled-coil domain containing 69 [Source:HGNC Symbol;Acc:HGNC:24487]
ENSG00000163349	-0.472026	8.97201	-9.84317	3.26858e-19	6.24268e-18	32.8334	HIPK1	protein_coding	homeodomain interacting protein kinase 1 [Source:HGNC Symbol;Acc:HGNC:19006]
ENSG00000214688	0.859976	3.49489	9.84094	3.31957e-19	6.33347e-18	32.8181	C10orf105	protein_coding	chromosome 10 open reading frame 105 [Source:HGNC Symbol;Acc:HGNC:20304]
ENSG00000113387	0.386716	6.05771	9.83595	3.43623e-19	6.54923e-18	32.784	SUB1	protein_coding	SUB1 regulator of transcription [Source:HGNC Symbol;Acc:HGNC:19985]
ENSG00000005108	-1.10539	-0.854899	-9.83263	3.51626e-19	6.69478e-18	32.7612	THSD7A	protein_coding	thrombospondin type 1 domain containing 7A [Source:HGNC Symbol;Acc:HGNC:22207]
ENSG00000196220	-0.885702	1.78585	-9.83142	3.54581e-19	6.74403e-18	32.7529	SRGAP3	protein_coding	SLIT-ROBO Rho GTPase activating protein 3 [Source:HGNC Symbol;Acc:HGNC:19744]
ENSG00000196531	-0.38648	7.66555	-9.83028	3.57399e-19	6.79057e-18	32.7451	NACA	protein_coding	nascent polypeptide associated complex subunit alpha [Source:HGNC Symbol;Acc:HGNC:7629]
ENSG00000282600	1.28019	-1.64171	9.82947	3.59401e-19	6.82155e-18	32.7395	IGHV3-69-1	IG_V_pseudogene	immunoglobulin heavy variable 3-69-1 (pseudogene) [Source:HGNC Symbol;Acc:HGNC:5631]
ENSG00000175544	-1.10574	-0.0794148	-9.81977	3.84371e-19	7.28793e-18	32.6731	CABP4	protein_coding	calcium binding protein 4 [Source:HGNC Symbol;Acc:HGNC:1386]
ENSG00000109805	1.01563	2.03607	9.81961	3.84777e-19	7.28809e-18	32.6721	NCAPG	protein_coding	non-SMC condensin I complex subunit G [Source:HGNC Symbol;Acc:HGNC:24304]
ENSG00000170515	-0.426846	5.5544	-9.81893	3.86615e-19	7.31534e-18	32.6674	PA2G4	protein_coding	proliferation-associated 2G4 [Source:HGNC Symbol;Acc:HGNC:8550]
ENSG00000074800	0.485789	7.86171	9.81702	3.91747e-19	7.40097e-18	32.6543	ENO1	protein_coding	enolase 1 [Source:HGNC Symbol;Acc:HGNC:3350]
ENSG00000214274	1.05725	-0.568618	9.81695	3.91949e-19	7.40097e-18	32.6538	ANG	protein_coding	angiogenin [Source:HGNC Symbol;Acc:HGNC:483]
ENSG00000236956	-1.54598	-0.181564	-9.81478	3.97863e-19	7.5049e-18	32.639	NF1P8	transcribed_unprocessed_pseudogene	neurofibromin 1 pseudogene 8 [Source:HGNC Symbol;Acc:HGNC:7767]
ENSG00000183598	1.16122	1.82262	9.80763	4.18035e-19	7.8773e-18	32.5901	H3C13	protein_coding	H3 clustered histone 13 [Source:HGNC Symbol;Acc:HGNC:25311]
ENSG00000064601	0.565243	7.32554	9.80707	4.1968e-19	7.90017e-18	32.5862	CTSA	protein_coding	cathepsin A [Source:HGNC Symbol;Acc:HGNC:9251]
ENSG00000211930	1.02312	-1.57945	9.80609	4.22523e-19	7.94551e-18	32.5795	IGHD3-3	IG_D_gene	immunoglobulin heavy diversity 3-3 [Source:HGNC Symbol;Acc:HGNC:5498]
ENSG00000128595	0.439617	4.82796	9.80299	4.31674e-19	8.10926e-18	32.5583	CALU	protein_coding	calumenin [Source:HGNC Symbol;Acc:HGNC:1458]
ENSG00000051108	0.348594	6.11712	9.80033	4.39713e-19	8.25183e-18	32.5401	HERPUD1	protein_coding	homocysteine inducible ER protein with ubiquitin like domain 1 [Source:HGNC Symbol;Acc:HGNC:13744]
ENSG00000163564	-0.584895	5.27056	-9.79505	4.56072e-19	8.55008e-18	32.5039	PYHIN1	protein_coding	pyrin and HIN domain family member 1 [Source:HGNC Symbol;Acc:HGNC:28894]
ENSG00000104946	-0.422098	5.08719	-9.79461	4.57444e-19	8.56702e-18	32.501	TBC1D17	protein_coding	TBC1 domain family member 17 [Source:HGNC Symbol;Acc:HGNC:25699]
ENSG00000132963	0.490788	4.16352	9.7927	4.63535e-19	8.66663e-18	32.4879	POMP	protein_coding	proteasome maturation protein [Source:HGNC Symbol;Acc:HGNC:20330]
ENSG00000214960	-0.895544	1.53273	-9.79264	4.63709e-19	8.66663e-18	32.4875	CRPPA	protein_coding	CDP-L-ribitol pyrophosphorylase A [Source:HGNC Symbol;Acc:HGNC:37276]
ENSG00000143641	0.379609	5.5367	9.79168	4.6681e-19	8.71569e-18	32.4809	GALNT2	protein_coding	polypeptide N-acetylgalactosaminyltransferase 2 [Source:HGNC Symbol;Acc:HGNC:4124]
ENSG00000122203	-0.356703	5.36573	-9.7841	4.91911e-19	9.17499e-18	32.4291	KIAA1191	protein_coding	KIAA1191 [Source:HGNC Symbol;Acc:HGNC:29209]
ENSG00000105204	-0.402771	4.45886	-9.77462	5.25239e-19	9.78665e-18	32.3643	DYRK1B	protein_coding	dual specificity tyrosine phosphorylation regulated kinase 1B [Source:HGNC Symbol;Acc:HGNC:3092]
ENSG00000162298	0.443442	5.94586	9.77071	5.39603e-19	1.00441e-17	32.3376	SYVN1	protein_coding	synoviolin 1 [Source:HGNC Symbol;Acc:HGNC:20738]
ENSG00000117394	-0.525584	5.798	-9.7692	5.4528e-19	1.01394e-17	32.3272	SLC2A1	protein_coding	solute carrier family 2 member 1 [Source:HGNC Symbol;Acc:HGNC:11005]
ENSG00000198087	-0.552378	5.83798	-9.76335	5.67749e-19	1.05465e-17	32.2873	CD2AP	protein_coding	CD2 associated protein [Source:HGNC Symbol;Acc:HGNC:14258]
ENSG00000157020	0.392411	4.90332	9.75885	5.8567e-19	1.08684e-17	32.2566	SEC13	protein_coding	SEC13 homolog, nuclear pore and COPII coat complex component [Source:HGNC Symbol;Acc:HGNC:10697]
ENSG00000253214	1.26291	-0.274316	9.75688	5.93688e-19	1.10061e-17	32.2431	ENSG00000253214	lncRNA	novel transcript
ENSG00000100714	0.440424	4.34479	9.75458	6.03223e-19	1.11715e-17	32.2274	MTHFD1	protein_coding	methylenetetrahydrofolate dehydrogenase, cyclohydrolase and formyltetrahydrofolate synthetase 1 [Source:HGNC Symbol;Acc:HGNC:7432]
ENSG00000161791	-0.460052	5.70389	-9.75372	6.06806e-19	1.12265e-17	32.2215	FMNL3	protein_coding	formin like 3 [Source:HGNC Symbol;Acc:HGNC:23698]
ENSG00000105707	1.23807	-1.19686	9.74678	6.36584e-19	1.17656e-17	32.1741	HPN	protein_coding	hepsin [Source:HGNC Symbol;Acc:HGNC:5155]
ENSG00000102096	0.460795	7.10996	9.74584	6.40727e-19	1.18302e-17	32.1677	PIM2	protein_coding	Pim-2 proto-oncogene, serine/threonine kinase [Source:HGNC Symbol;Acc:HGNC:8987]
ENSG00000142534	-0.438221	8.95048	-9.74155	6.59962e-19	1.21721e-17	32.1385	RPS11	protein_coding	ribosomal protein S11 [Source:HGNC Symbol;Acc:HGNC:10384]
ENSG00000143119	0.377011	8.49021	9.74142	6.60576e-19	1.21721e-17	32.1375	CD53	protein_coding	CD53 molecule [Source:HGNC Symbol;Acc:HGNC:1686]
ENSG00000211685	2.05506	-0.490955	9.74016	6.66336e-19	1.22659e-17	32.129	IGLC7	IG_C_gene	immunoglobulin lambda constant 7 [Source:HGNC Symbol;Acc:HGNC:5861]
ENSG00000111186	1.15274	-0.142599	9.73653	6.83229e-19	1.25643e-17	32.1042	WNT5B	protein_coding	Wnt family member 5B [Source:HGNC Symbol;Acc:HGNC:16265]
ENSG00000114850	0.442561	6.19661	9.73293	7.00414e-19	1.28674e-17	32.0796	SSR3	protein_coding	signal sequence receptor subunit 3 [Source:HGNC Symbol;Acc:HGNC:11325]
ENSG00000132170	1.33177	-0.65774	9.73081	7.10729e-19	1.30438e-17	32.0652	PPARG	protein_coding	peroxisome proliferator activated receptor gamma [Source:HGNC Symbol;Acc:HGNC:9236]
ENSG00000165392	-0.407324	4.43595	-9.72621	7.3365e-19	1.3451e-17	32.0338	WRN	protein_coding	WRN RecQ like helicase [Source:HGNC Symbol;Acc:HGNC:12791]
ENSG00000251692	-1.1052	-0.835048	-9.72594	7.35047e-19	1.34631e-17	32.0319	PTX4	protein_coding	pentraxin 4 [Source:HGNC Symbol;Acc:HGNC:14171]
ENSG00000158615	0.247409	7.08264	9.72291	7.50568e-19	1.37337e-17	32.0112	PPP1R15B	protein_coding	protein phosphatase 1 regulatory subunit 15B [Source:HGNC Symbol;Acc:HGNC:14951]
ENSG00000111665	1.14368	0.077678	9.72096	7.60734e-19	1.39058e-17	31.9979	CDCA3	protein_coding	cell division cycle associated 3 [Source:HGNC Symbol;Acc:HGNC:14624]
ENSG00000161800	0.495918	3.18314	9.71851	7.73653e-19	1.41278e-17	31.9813	RACGAP1	protein_coding	Rac GTPase activating protein 1 [Source:HGNC Symbol;Acc:HGNC:9804]
ENSG00000076043	-0.557292	3.44554	-9.71582	7.88167e-19	1.43786e-17	31.9629	REXO2	protein_coding	RNA exonuclease 2 [Source:HGNC Symbol;Acc:HGNC:17851]
ENSG00000216937	-0.601021	4.70857	-9.71352	8.00726e-19	1.45931e-17	31.9473	CCDC7	protein_coding	coiled-coil domain containing 7 [Source:HGNC Symbol;Acc:HGNC:26533]
ENSG00000171320	1.13658	0.542989	9.70736	8.35458e-19	1.5211e-17	31.9053	ESCO2	protein_coding	establishment of sister chromatid cohesion N-acetyltransferase 2 [Source:HGNC Symbol;Acc:HGNC:27230]
ENSG00000042493	0.668228	5.28305	9.70573	8.44944e-19	1.53684e-17	31.8941	CAPG	protein_coding	capping actin protein, gelsolin like [Source:HGNC Symbol;Acc:HGNC:1474]
ENSG00000234232	1.00792	-1.71518	9.6885	9.51376e-19	1.72871e-17	31.7768	PDE4DIPP7	transcribed_unprocessed_pseudogene	PDE4DIP pseudogene 7 [Source:HGNC Symbol;Acc:HGNC:55098]
ENSG00000197992	-1.15013	-0.193037	-9.68627	9.6614e-19	1.7538e-17	31.7616	CLEC9A	protein_coding	C-type lectin domain containing 9A [Source:HGNC Symbol;Acc:HGNC:26705]
ENSG00000137474	1.14769	1.78315	9.67917	1.01451e-18	1.83978e-17	31.7132	MYO7A	protein_coding	myosin VIIA [Source:HGNC Symbol;Acc:HGNC:7606]
ENSG00000277075	0.764341	4.15431	9.67429	1.04918e-18	1.90076e-17	31.68	H2AC8	protein_coding	H2A clustered histone 8 [Source:HGNC Symbol;Acc:HGNC:4724]
ENSG00000212743	1.20895	2.66186	9.6673	1.10087e-18	1.99244e-17	31.6325	LINC02656	lncRNA	long intergenic non-protein coding RNA 2656 [Source:HGNC Symbol;Acc:HGNC:54142]
ENSG00000151364	1.47006	-1.68247	9.66141	1.14638e-18	2.07277e-17	31.5924	KCTD14	protein_coding	potassium channel tetramerization domain containing 14 [Source:HGNC Symbol;Acc:HGNC:23295]
ENSG00000088325	0.959961	2.88766	9.66123	1.14787e-18	2.07342e-17	31.5911	TPX2	protein_coding	TPX2 microtubule nucleation factor [Source:HGNC Symbol;Acc:HGNC:1249]
ENSG00000119812	0.463064	3.94001	9.66002	1.1574e-18	2.08857e-17	31.5829	FAM98A	protein_coding	family with sequence similarity 98 member A [Source:HGNC Symbol;Acc:HGNC:24520]
ENSG00000182557	-1.1911	1.9983	-9.65886	1.16667e-18	2.10322e-17	31.5751	SPNS3	protein_coding	SPNS lysolipid transporter 3, sphingosine-1-phosphate (putative) [Source:HGNC Symbol;Acc:HGNC:28433]
ENSG00000181222	0.274712	8.2364	9.65742	1.17832e-18	2.12213e-17	31.5652	POLR2A	protein_coding	RNA polymerase II subunit A [Source:HGNC Symbol;Acc:HGNC:9187]
ENSG00000185697	-0.766279	5.29915	-9.65252	1.21868e-18	2.19266e-17	31.5319	MYBL1	protein_coding	MYB proto-oncogene like 1 [Source:HGNC Symbol;Acc:HGNC:7547]
ENSG00000112276	1.07393	-1.73649	9.64991	1.24074e-18	2.23017e-17	31.5142	POPDC1	protein_coding	popeye domain cAMP effector 1 [Source:HGNC Symbol;Acc:HGNC:1152]
ENSG00000130558	-1.58467	0.532215	-9.64914	1.24732e-18	2.2398e-17	31.509	OLFM1	protein_coding	olfactomedin 1 [Source:HGNC Symbol;Acc:HGNC:17187]
ENSG00000144591	0.431137	3.925	9.64459	1.28699e-18	2.30877e-17	31.478	GMPPA	protein_coding	GDP-mannose pyrophosphorylase A [Source:HGNC Symbol;Acc:HGNC:22923]
ENSG00000128272	0.294929	6.58745	9.6436	1.2958e-18	2.32229e-17	31.4713	ATF4	protein_coding	activating transcription factor 4 [Source:HGNC Symbol;Acc:HGNC:786]
ENSG00000267453	-1.18286	-1.23775	-9.63742	1.35201e-18	2.42066e-17	31.4293	CLEC4OP	transcribed_unprocessed_pseudogene	C-type lectin domain family 4 member O, pseudogene [Source:HGNC Symbol;Acc:HGNC:52651]
ENSG00000247934	-0.945399	1.85618	-9.63588	1.36637e-18	2.44399e-17	31.4188	ENSG00000247934	lncRNA	novel transcript, antisense to CCDC91
ENSG00000211670	1.53842	0.726073	9.62987	1.42404e-18	2.54466e-17	31.3779	IGLV3-9	IG_V_gene	immunoglobulin lambda variable 3-9 [Source:HGNC Symbol;Acc:HGNC:5918]
ENSG00000170027	0.365062	6.56714	9.62959	1.42671e-18	2.54695e-17	31.3761	YWHAG	protein_coding	tyrosine 3-monooxygenase/tryptophan 5-monooxygenase activation protein gamma [Source:HGNC Symbol;Acc:HGNC:12852]
ENSG00000253818	1.14332	-1.69262	9.61971	1.52695e-18	2.72323e-17	31.309	IGLV1-41	IG_V_pseudogene	immunoglobulin lambda variable 1-41 (pseudogene) [Source:HGNC Symbol;Acc:HGNC:5878]
ENSG00000197771	0.361665	6.24531	9.60489	1.69047e-18	3.01194e-17	31.2084	MCMBP	protein_coding	minichromosome maintenance complex binding protein [Source:HGNC Symbol;Acc:HGNC:25782]
ENSG00000068305	0.410458	6.36678	9.60303	1.71218e-18	3.04764e-17	31.1957	MEF2A	protein_coding	myocyte enhancer factor 2A [Source:HGNC Symbol;Acc:HGNC:6993]
ENSG00000162407	1.17808	-0.261289	9.60164	1.72863e-18	3.07394e-17	31.1863	PLPP3	protein_coding	phospholipid phosphatase 3 [Source:HGNC Symbol;Acc:HGNC:9229]
ENSG00000254789	1.68609	1.29055	9.59321	1.83153e-18	3.25376e-17	31.1291	ENSG00000254789	lncRNA	novel transcript
ENSG00000168615	0.656468	4.48922	9.58814	1.89628e-18	3.36553e-17	31.0948	ADAM9	protein_coding	ADAM metallopeptidase domain 9 [Source:HGNC Symbol;Acc:HGNC:216]
ENSG00000166562	0.965199	3.39353	9.58501	1.9375e-18	3.43535e-17	31.0735	SEC11C	protein_coding	SEC11 homolog C, signal peptidase complex subunit [Source:HGNC Symbol;Acc:HGNC:23400]
ENSG00000119669	0.692115	6.07257	9.58347	1.95807e-18	3.46847e-17	31.0631	IRF2BPL	protein_coding	interferon regulatory factor 2 binding protein like [Source:HGNC Symbol;Acc:HGNC:14282]
ENSG00000196792	-0.406567	5.45872	-9.58025	2.00174e-18	3.54241e-17	31.0413	STRN3	protein_coding	striatin 3 [Source:HGNC Symbol;Acc:HGNC:15720]
ENSG00000274376	-1.32811	0.475344	-9.57861	2.02444e-18	3.57912e-17	31.0301	ADAMTS7P1	transcribed_unprocessed_pseudogene	ADAMTS7 pseudogene 1 [Source:HGNC Symbol;Acc:HGNC:49407]
ENSG00000235419	0.852843	-1.91	9.57811	2.03139e-18	3.58794e-17	31.0267	ENSG00000235419	lncRNA	novel transcript, antisense to SP100
ENSG00000105223	0.445243	5.76875	9.57625	2.05745e-18	3.63047e-17	31.0141	PLD3	protein_coding	phospholipase D family member 3 [Source:HGNC Symbol;Acc:HGNC:17158]
ENSG00000112759	-0.956061	3.17848	-9.57591	2.06227e-18	3.63547e-17	31.0118	SLC29A1	protein_coding	solute carrier family 29 member 1 (Augustine blood group) [Source:HGNC Symbol;Acc:HGNC:11003]
ENSG00000136689	0.959939	5.60288	9.57348	2.09693e-18	3.69302e-17	30.9953	IL1RN	protein_coding	interleukin 1 receptor antagonist [Source:HGNC Symbol;Acc:HGNC:6000]
ENSG00000163958	1.67584	-0.0358708	9.56891	2.16356e-18	3.80671e-17	30.9644	ZDHHC19	protein_coding	zinc finger DHHC-type palmitoyltransferase 19 [Source:HGNC Symbol;Acc:HGNC:20713]
ENSG00000064419	0.295882	6.17939	9.56405	2.23692e-18	3.932e-17	30.9314	TNPO3	protein_coding	transportin 3 [Source:HGNC Symbol;Acc:HGNC:17103]
ENSG00000173064	-0.475239	7.76245	-9.56231	2.2636e-18	3.97508e-17	30.9197	HECTD4	protein_coding	HECT domain E3 ubiquitin protein ligase 4 [Source:HGNC Symbol;Acc:HGNC:26611]
ENSG00000138160	0.72672	3.22325	9.56034	2.29437e-18	4.02525e-17	30.9064	KIF11	protein_coding	kinesin family member 11 [Source:HGNC Symbol;Acc:HGNC:6388]
ENSG00000103091	-0.343392	4.72854	-9.5585	2.32362e-18	4.07267e-17	30.8938	WDR59	protein_coding	WD repeat domain 59 [Source:HGNC Symbol;Acc:HGNC:25706]
ENSG00000143228	0.868129	0.592618	9.55476	2.38388e-18	4.1743e-17	30.8685	NUF2	protein_coding	NUF2 component of NDC80 kinetochore complex [Source:HGNC Symbol;Acc:HGNC:14621]
ENSG00000167705	-0.955077	4.46338	-9.55459	2.38665e-18	4.17516e-17	30.8674	RILP	protein_coding	Rab interacting lysosomal protein [Source:HGNC Symbol;Acc:HGNC:30266]
ENSG00000164292	-0.776331	3.69172	-9.5523	2.42427e-18	4.23692e-17	30.8519	RHOBTB3	protein_coding	Rho related BTB domain containing 3 [Source:HGNC Symbol;Acc:HGNC:18757]
ENSG00000103194	0.376152	6.76301	9.55123	2.44216e-18	4.26411e-17	30.8447	USP10	protein_coding	ubiquitin specific peptidase 10 [Source:HGNC Symbol;Acc:HGNC:12608]
ENSG00000278637	1.14262	0.671873	9.55077	2.44983e-18	4.27344e-17	30.8415	H4C1	protein_coding	H4 clustered histone 1 [Source:HGNC Symbol;Acc:HGNC:4781]
ENSG00000141068	-0.439087	5.56743	-9.55041	2.45596e-18	4.28006e-17	30.8391	KSR1	protein_coding	kinase suppressor of ras 1 [Source:HGNC Symbol;Acc:HGNC:6465]
ENSG00000224228	-0.957208	-1.39167	-9.54847	2.48872e-18	4.33303e-17	30.826	ENSG00000224228	NA	NA
ENSG00000006007	-0.564127	6.28682	-9.54532	2.54298e-18	4.42329e-17	30.8047	GDE1	protein_coding	glycerophosphodiester phosphodiesterase 1 [Source:HGNC Symbol;Acc:HGNC:29644]
ENSG00000172262	-0.302065	5.03662	-9.54386	2.56859e-18	4.46359e-17	30.7948	ZNF131	protein_coding	zinc finger protein 131 [Source:HGNC Symbol;Acc:HGNC:12915]
ENSG00000244116	1.56392	-0.749612	9.5419	2.60325e-18	4.51954e-17	30.7815	IGKV2-28	IG_V_gene	immunoglobulin kappa variable 2-28 [Source:HGNC Symbol;Acc:HGNC:5783]
ENSG00000113758	0.609729	3.65661	9.5372	2.68842e-18	4.66298e-17	30.7497	DBN1	protein_coding	drebrin 1 [Source:HGNC Symbol;Acc:HGNC:2695]
ENSG00000255328	1.49266	2.14357	9.53645	2.7022e-18	4.68245e-17	30.7446	ENSG00000255328	NA	NA
ENSG00000181481	0.528733	4.51547	9.53326	2.76191e-18	4.7814e-17	30.723	RNF135	protein_coding	ring finger protein 135 [Source:HGNC Symbol;Acc:HGNC:21158]
ENSG00000146535	-0.655434	5.88378	-9.53243	2.7775e-18	4.80385e-17	30.7174	GNA12	protein_coding	G protein subunit alpha 12 [Source:HGNC Symbol;Acc:HGNC:4380]
ENSG00000253239	1.07773	-1.70154	9.53192	2.78724e-18	4.81614e-17	30.714	IGLVI-70	IG_V_pseudogene	immunoglobulin lambda variable (I)-70 (pseudogene) [Source:HGNC Symbol;Acc:HGNC:5940]
ENSG00000111602	0.662467	3.16075	9.5269	2.8847e-18	4.97515e-17	30.68	TIMELESS	protein_coding	timeless circadian regulator [Source:HGNC Symbol;Acc:HGNC:11813]
ENSG00000163932	0.502202	7.46719	9.52697	2.88333e-18	4.97515e-17	30.6805	PRKCD	protein_coding	protein kinase C delta [Source:HGNC Symbol;Acc:HGNC:9399]
ENSG00000153827	-0.33658	8.94543	-9.52391	2.9443e-18	5.07317e-17	30.6598	TRIP12	protein_coding	thyroid hormone receptor interactor 12 [Source:HGNC Symbol;Acc:HGNC:12306]
ENSG00000157216	-0.514571	6.4223	-9.52311	2.96044e-18	5.09618e-17	30.6544	SSBP3	protein_coding	single stranded DNA binding protein 3 [Source:HGNC Symbol;Acc:HGNC:15674]
ENSG00000164087	0.970926	0.441222	9.52023	3.01928e-18	5.1926e-17	30.6349	POC1A	protein_coding	POC1 centriolar protein A [Source:HGNC Symbol;Acc:HGNC:24488]
ENSG00000215244	1.09477	3.65895	9.51504	3.12851e-18	5.3754e-17	30.5998	LINC02649	lncRNA	long intergenic non-protein coding RNA 2649 [Source:HGNC Symbol;Acc:HGNC:54134]
ENSG00000116337	-0.615103	6.81622	-9.51439	3.14234e-18	5.39411e-17	30.5954	AMPD2	protein_coding	adenosine monophosphate deaminase 2 [Source:HGNC Symbol;Acc:HGNC:469]
ENSG00000028839	-0.465652	4.54159	-9.49729	3.53201e-18	6.05733e-17	30.4799	TBPL1	protein_coding	TATA-box binding protein like 1 [Source:HGNC Symbol;Acc:HGNC:11589]
ENSG00000180185	-0.672181	2.94553	-9.48712	3.78604e-18	6.48691e-17	30.4112	FAHD1	protein_coding	fumarylacetoacetate hydrolase domain containing 1 [Source:HGNC Symbol;Acc:HGNC:14169]
ENSG00000131203	-1.45383	1.06081	-9.48151	3.93396e-18	6.73405e-17	30.3733	IDO1	protein_coding	indoleamine 2,3-dioxygenase 1 [Source:HGNC Symbol;Acc:HGNC:6059]
ENSG00000085831	-1.19755	-0.43849	-9.47458	4.1244e-18	7.05345e-17	30.3266	TTC39A	protein_coding	tetratricopeptide repeat domain 39A [Source:HGNC Symbol;Acc:HGNC:18657]
ENSG00000079246	0.199411	7.65258	9.47175	4.2051e-18	7.18476e-17	30.3074	XRCC5	protein_coding	X-ray repair cross complementing 5 [Source:HGNC Symbol;Acc:HGNC:12833]
ENSG00000099901	0.436506	3.81509	9.46628	4.36488e-18	7.4508e-17	30.2706	RANBP1	protein_coding	RAN binding protein 1 [Source:HGNC Symbol;Acc:HGNC:9847]
ENSG00000166171	-1.23185	1.31459	-9.46591	4.37599e-18	7.46281e-17	30.2681	DPCD	protein_coding	deleted in primary ciliary dyskinesia homolog (mouse) [Source:HGNC Symbol;Acc:HGNC:24542]
ENSG00000168894	0.376452	4.10493	9.46561	4.38502e-18	7.47126e-17	30.266	RNF181	protein_coding	ring finger protein 181 [Source:HGNC Symbol;Acc:HGNC:28037]
ENSG00000185164	0.519189	4.15396	9.46148	4.51034e-18	7.67765e-17	30.2382	NOMO2	protein_coding	NODAL modulator 2 [Source:HGNC Symbol;Acc:HGNC:22652]
ENSG00000131242	-0.352687	6.41022	-9.46017	4.55067e-18	7.73909e-17	30.2294	RAB11FIP4	protein_coding	RAB11 family interacting protein 4 [Source:HGNC Symbol;Acc:HGNC:30267]
ENSG00000283602	1.14645	1.69719	9.4576	4.63119e-18	7.86873e-17	30.212	ENSG00000283602	transcribed_unitary_pseudogene	novel pseudogene
ENSG00000164713	0.618117	6.00217	9.45648	4.66659e-18	7.92153e-17	30.2045	BRI3	protein_coding	brain protein I3 [Source:HGNC Symbol;Acc:HGNC:1109]
ENSG00000103319	-0.399665	4.6265	-9.45418	4.74063e-18	8.03976e-17	30.189	EEF2K	protein_coding	eukaryotic elongation factor 2 kinase [Source:HGNC Symbol;Acc:HGNC:24615]
ENSG00000147689	-1.8029	-0.631612	-9.45349	4.76293e-18	8.0701e-17	30.1843	FAM83A	protein_coding	family with sequence similarity 83 member A [Source:HGNC Symbol;Acc:HGNC:28210]
ENSG00000123095	1.35389	0.858955	9.45268	4.78928e-18	8.10725e-17	30.1789	BHLHE41	protein_coding	basic helix-loop-helix family member e41 [Source:HGNC Symbol;Acc:HGNC:16617]
ENSG00000166803	1.01395	-0.777725	9.44963	4.88989e-18	8.26991e-17	30.1583	PCLAF	protein_coding	PCNA clamp associated factor [Source:HGNC Symbol;Acc:HGNC:28961]
ENSG00000253276	0.630442	4.48668	9.44928	4.90167e-18	8.28219e-17	30.1559	CCDC71L	protein_coding	coiled-coil domain containing 71 like [Source:HGNC Symbol;Acc:HGNC:26685]
ENSG00000063241	0.73353	2.0616	9.4484	4.93114e-18	8.32431e-17	30.15	ISOC2	protein_coding	isochorismatase domain containing 2 [Source:HGNC Symbol;Acc:HGNC:26278]
ENSG00000056558	-0.547895	5.46153	-9.44668	4.98921e-18	8.41459e-17	30.1384	TRAF1	protein_coding	TNF receptor associated factor 1 [Source:HGNC Symbol;Acc:HGNC:12031]
ENSG00000104973	-0.647522	6.69331	-9.4421	5.1474e-18	8.6734e-17	30.1076	MED25	protein_coding	mediator complex subunit 25 [Source:HGNC Symbol;Acc:HGNC:28845]
ENSG00000025039	0.704083	4.82884	9.43804	5.2918e-18	8.90851e-17	30.0802	RRAGD	protein_coding	Ras related GTP binding D [Source:HGNC Symbol;Acc:HGNC:19903]
ENSG00000128228	1.15615	2.02836	9.43467	5.41504e-18	9.10761e-17	30.0575	SDF2L1	protein_coding	stromal cell derived factor 2 like 1 [Source:HGNC Symbol;Acc:HGNC:10676]
ENSG00000271304	1.18846	-1.25665	9.42594	5.74666e-18	9.65651e-17	29.9987	DPRXP2	transcribed_processed_pseudogene	divergent-paired related homeobox pseudogene 2 [Source:HGNC Symbol;Acc:HGNC:32168]
ENSG00000146918	0.527582	3.25946	9.42526	5.77356e-18	9.69281e-17	29.9941	NCAPG2	protein_coding	non-SMC condensin II complex subunit G2 [Source:HGNC Symbol;Acc:HGNC:21904]
ENSG00000163362	1.0153	-1.54138	9.42307	5.86001e-18	9.82893e-17	29.9794	INAVA	protein_coding	innate immunity activator [Source:HGNC Symbol;Acc:HGNC:25599]
ENSG00000172965	0.601416	4.69137	9.42259	5.87937e-18	9.85238e-17	29.9762	MIR4435-2HG	lncRNA	MIR4435-2 host gene [Source:HGNC Symbol;Acc:HGNC:35163]
ENSG00000163083	1.61718	-0.238742	9.41249	6.29801e-18	1.05443e-16	29.9082	INHBB	protein_coding	inhibin subunit beta B [Source:HGNC Symbol;Acc:HGNC:6067]
ENSG00000107566	0.621923	4.57014	9.40427	6.66049e-18	1.1141e-16	29.8529	ERLIN1	protein_coding	ER lipid raft associated 1 [Source:HGNC Symbol;Acc:HGNC:16947]
ENSG00000149054	1.28639	-0.738988	9.4024	6.74558e-18	1.1273e-16	29.8403	ZNF215	protein_coding	zinc finger protein 215 [Source:HGNC Symbol;Acc:HGNC:13007]
ENSG00000131446	0.40659	7.51482	9.40049	6.83377e-18	1.141e-16	29.8275	MGAT1	protein_coding	alpha-1,3-mannosyl-glycoprotein 2-beta-N-acetylglucosaminyltransferase [Source:HGNC Symbol;Acc:HGNC:7044]
ENSG00000183049	-0.546266	6.6631	-9.39824	6.9391e-18	1.15753e-16	29.8124	CAMK1D	protein_coding	calcium/calmodulin dependent protein kinase ID [Source:HGNC Symbol;Acc:HGNC:19341]
ENSG00000122966	0.678913	2.42424	9.39577	7.05701e-18	1.17613e-16	29.7957	CIT	protein_coding	citron rho-interacting serine/threonine kinase [Source:HGNC Symbol;Acc:HGNC:1985]
ENSG00000110619	0.319229	5.40129	9.39439	7.12364e-18	1.18615e-16	29.7864	CARS1	protein_coding	cysteinyl-tRNA synthetase 1 [Source:HGNC Symbol;Acc:HGNC:1493]
ENSG00000134153	0.417788	4.09098	9.38971	7.35386e-18	1.22337e-16	29.755	EMC7	protein_coding	ER membrane protein complex subunit 7 [Source:HGNC Symbol;Acc:HGNC:24301]
ENSG00000169896	0.611477	8.33659	9.38508	7.58891e-18	1.26133e-16	29.7239	ITGAM	protein_coding	integrin subunit alpha M [Source:HGNC Symbol;Acc:HGNC:6149]
ENSG00000110344	0.220189	6.68015	9.38363	7.66432e-18	1.27271e-16	29.7141	UBE4A	protein_coding	ubiquitination factor E4A [Source:HGNC Symbol;Acc:HGNC:12499]
ENSG00000186185	1.08645	1.43794	9.37989	7.86153e-18	1.30427e-16	29.689	KIF18B	protein_coding	kinesin family member 18B [Source:HGNC Symbol;Acc:HGNC:27102]
ENSG00000065000	0.229608	6.7764	9.3775	7.99036e-18	1.32445e-16	29.673	AP3D1	protein_coding	adaptor related protein complex 3 subunit delta 1 [Source:HGNC Symbol;Acc:HGNC:568]
ENSG00000078674	-0.242879	7.43964	-9.37556	8.09673e-18	1.34087e-16	29.6599	PCM1	protein_coding	pericentriolar material 1 [Source:HGNC Symbol;Acc:HGNC:8727]
ENSG00000123728	0.379841	5.82663	9.37497	8.12897e-18	1.34499e-16	29.656	RAP2C	protein_coding	RAP2C, member of RAS oncogene family [Source:HGNC Symbol;Acc:HGNC:21165]
ENSG00000211900	1.37534	0.99711	9.36549	8.6696e-18	1.43314e-16	29.5923	IGHJ6	IG_J_gene	immunoglobulin heavy joining 6 [Source:HGNC Symbol;Acc:HGNC:5540]
ENSG00000211595	1.17271	-0.727794	9.36135	8.9172e-18	1.47275e-16	29.5645	IGKJ3	IG_J_gene	immunoglobulin kappa joining 3 [Source:HGNC Symbol;Acc:HGNC:5721]
ENSG00000134057	1.00919	1.65309	9.36059	8.96306e-18	1.47899e-16	29.5594	CCNB1	protein_coding	cyclin B1 [Source:HGNC Symbol;Acc:HGNC:1579]
ENSG00000112297	0.309304	7.39474	9.35976	9.01373e-18	1.48601e-16	29.5539	CRYBG1	protein_coding	crystallin beta-gamma domain containing 1 [Source:HGNC Symbol;Acc:HGNC:356]
ENSG00000225523	1.37692	-1.38808	9.3532	9.42454e-18	1.55234e-16	29.5098	IGKV6D-21	IG_V_gene	immunoglobulin kappa variable 6D-21 (non-functional) [Source:HGNC Symbol;Acc:HGNC:5837]
ENSG00000073969	0.354004	4.74532	9.35235	9.47909e-18	1.55992e-16	29.5041	NSF	protein_coding	N-ethylmaleimide sensitive factor, vesicle fusing ATPase [Source:HGNC Symbol;Acc:HGNC:8016]
ENSG00000123908	-0.431021	8.00087	-9.34686	9.83888e-18	1.61767e-16	29.4673	AGO2	protein_coding	argonaute RISC catalytic component 2 [Source:HGNC Symbol;Acc:HGNC:3263]
ENSG00000059804	0.758109	8.0561	9.34653	9.86124e-18	1.6199e-16	29.465	SLC2A3	protein_coding	solute carrier family 2 member 3 [Source:HGNC Symbol;Acc:HGNC:11007]
ENSG00000213373	1.26759	0.160044	9.34068	1.02609e-17	1.68404e-16	29.4258	LINC00671	lncRNA	long intergenic non-protein coding RNA 671 [Source:HGNC Symbol;Acc:HGNC:44339]
ENSG00000172057	-0.448382	5.73511	-9.33854	1.0411e-17	1.70715e-16	29.4114	ORMDL3	protein_coding	ORMDL sphingolipid biosynthesis regulator 3 [Source:HGNC Symbol;Acc:HGNC:16038]
ENSG00000163374	-0.446618	6.78222	-9.33245	1.08501e-17	1.77755e-16	29.3706	YY1AP1	protein_coding	YY1 associated protein 1 [Source:HGNC Symbol;Acc:HGNC:30935]
ENSG00000129636	0.279427	5.15932	9.33133	1.09329e-17	1.78951e-16	29.3631	ITFG1	protein_coding	integrin alpha FG-GAP repeat containing 1 [Source:HGNC Symbol;Acc:HGNC:30697]
ENSG00000086730	0.536272	6.70879	9.33006	1.10272e-17	1.80334e-16	29.3546	LAT2	protein_coding	linker for activation of T cells family member 2 [Source:HGNC Symbol;Acc:HGNC:12749]
ENSG00000168004	-1.25187	-0.577623	-9.32951	1.10687e-17	1.80851e-16	29.3509	PLAAT5	protein_coding	phospholipase A and acyltransferase 5 [Source:HGNC Symbol;Acc:HGNC:24978]
ENSG00000114867	0.283704	7.77893	9.32331	1.1544e-17	1.88282e-16	29.3093	EIF4G1	protein_coding	eukaryotic translation initiation factor 4 gamma 1 [Source:HGNC Symbol;Acc:HGNC:3296]
ENSG00000211959	2.43753	1.29209	9.3234	1.15369e-17	1.88282e-16	29.31	IGHV4-39	IG_V_gene	immunoglobulin heavy variable 4-39 [Source:HGNC Symbol;Acc:HGNC:5651]
ENSG00000142687	0.458265	6.37334	9.32141	1.16935e-17	1.9055e-16	29.2966	KIAA0319L	protein_coding	KIAA0319 like [Source:HGNC Symbol;Acc:HGNC:30071]
ENSG00000166523	1.04937	6.00551	9.31837	1.1937e-17	1.94346e-16	29.2763	CLEC4E	protein_coding	C-type lectin domain family 4 member E [Source:HGNC Symbol;Acc:HGNC:14555]
ENSG00000224091	-1.36832	0.76621	-9.31791	1.19746e-17	1.94785e-16	29.2732	ENSG00000224091	lncRNA	novel transcript
ENSG00000121236	1.38266	-0.409565	9.31374	1.23176e-17	2.0017e-16	29.2452	TRIM6	protein_coding	tripartite motif containing 6 [Source:HGNC Symbol;Acc:HGNC:16277]
ENSG00000170909	0.680522	5.30908	9.31362	1.23275e-17	2.0017e-16	29.2445	OSCAR	protein_coding	osteoclast associated Ig-like receptor [Source:HGNC Symbol;Acc:HGNC:29960]
ENSG00000117298	0.613397	7.73345	9.30386	1.31702e-17	2.13663e-16	29.1791	ECE1	protein_coding	endothelin converting enzyme 1 [Source:HGNC Symbol;Acc:HGNC:3146]
ENSG00000260361	1.15604	0.467263	9.30107	1.34221e-17	2.17558e-16	29.1604	ENSG00000260361	lncRNA	novel transcript
ENSG00000148730	-0.301082	8.17712	-9.29752	1.37486e-17	2.22653e-16	29.1366	EIF4EBP2	protein_coding	eukaryotic translation initiation factor 4E binding protein 2 [Source:HGNC Symbol;Acc:HGNC:3289]
ENSG00000165507	1.24853	-0.546794	9.29698	1.37986e-17	2.23264e-16	29.1331	DEPP1	protein_coding	DEPP autophagy regulator 1 [Source:HGNC Symbol;Acc:HGNC:23355]
ENSG00000132694	0.537426	6.41341	9.29516	1.39703e-17	2.25844e-16	29.1208	ARHGEF11	protein_coding	Rho guanine nucleotide exchange factor 11 [Source:HGNC Symbol;Acc:HGNC:14580]
ENSG00000141179	-0.684258	4.7919	-9.29433	1.40485e-17	2.26907e-16	29.1153	PCTP	protein_coding	phosphatidylcholine transfer protein [Source:HGNC Symbol;Acc:HGNC:8752]
ENSG00000089127	1.26929	6.03763	9.2941	1.4071e-17	2.2707e-16	29.1137	OAS1	protein_coding	2'-5'-oligoadenylate synthetase 1 [Source:HGNC Symbol;Acc:HGNC:8086]
ENSG00000119326	-1.04231	3.20455	-9.29131	1.43387e-17	2.31186e-16	29.0951	CTNNAL1	protein_coding	catenin alpha like 1 [Source:HGNC Symbol;Acc:HGNC:2512]
ENSG00000159479	0.318668	3.96933	9.2836	1.5107e-17	2.43359e-16	29.0435	MED8	protein_coding	mediator complex subunit 8 [Source:HGNC Symbol;Acc:HGNC:19971]
ENSG00000211664	1.47324	-0.642866	9.28343	1.51252e-17	2.43438e-16	29.0423	IGLV2-18	IG_V_gene	immunoglobulin lambda variable 2-18 [Source:HGNC Symbol;Acc:HGNC:5889]
ENSG00000213934	-2.30293	4.32346	-9.27853	1.56344e-17	2.51413e-16	29.0096	HBG1	protein_coding	hemoglobin subunit gamma 1 [Source:HGNC Symbol;Acc:HGNC:4831]
ENSG00000023330	0.406416	4.95007	9.27542	1.59675e-17	2.56544e-16	28.9888	ALAS1	protein_coding	5'-aminolevulinate synthase 1 [Source:HGNC Symbol;Acc:HGNC:396]
ENSG00000165030	0.778249	5.08708	9.27403	1.61177e-17	2.58731e-16	28.9795	NFIL3	protein_coding	nuclear factor, interleukin 3 regulated [Source:HGNC Symbol;Acc:HGNC:7787]
ENSG00000137571	1.11748	-0.369656	9.27387	1.61351e-17	2.58784e-16	28.9785	SLCO5A1	protein_coding	solute carrier organic anion transporter family member 5A1 [Source:HGNC Symbol;Acc:HGNC:19046]
ENSG00000086506	-1.31856	3.40715	-9.26924	1.6649e-17	2.66792e-16	28.9475	HBQ1	protein_coding	hemoglobin subunit theta 1 [Source:HGNC Symbol;Acc:HGNC:4833]
ENSG00000106105	0.3351	5.22599	9.26568	1.70545e-17	2.7305e-16	28.9237	GARS1	protein_coding	glycyl-tRNA synthetase 1 [Source:HGNC Symbol;Acc:HGNC:4162]
ENSG00000104218	-0.493096	4.69572	-9.26509	1.71236e-17	2.73918e-16	28.9197	CSPP1	protein_coding	centrosome and spindle pole associated protein 1 [Source:HGNC Symbol;Acc:HGNC:26193]
ENSG00000198858	-0.841773	9.6436	-9.26422	1.72245e-17	2.75291e-16	28.9139	R3HDM4	protein_coding	R3H domain containing 4 [Source:HGNC Symbol;Acc:HGNC:28270]
ENSG00000251456	1.19078	-1.55343	9.26354	1.73033e-17	2.76309e-16	28.9094	ENSG00000251456	lncRNA	novel transcript
ENSG00000196668	0.737447	3.02308	9.25625	1.81775e-17	2.90017e-16	28.8607	LINC00173	lncRNA	long intergenic non-protein coding RNA 173 [Source:HGNC Symbol;Acc:HGNC:33791]
ENSG00000092853	0.885721	2.307	9.25571	1.82447e-17	2.90835e-16	28.8571	CLSPN	protein_coding	claspin [Source:HGNC Symbol;Acc:HGNC:19715]
ENSG00000242472	1.34862	1.49626	9.25485	1.83506e-17	2.92269e-16	28.8513	IGHJ5	IG_J_gene	immunoglobulin heavy joining 5 [Source:HGNC Symbol;Acc:HGNC:5539]
ENSG00000007080	-0.463823	3.87895	-9.25378	1.84834e-17	2.94128e-16	28.8442	CCDC124	protein_coding	coiled-coil domain containing 124 [Source:HGNC Symbol;Acc:HGNC:25171]
ENSG00000088827	2.33392	4.17309	9.25163	1.87551e-17	2.97988e-16	28.8298	SIGLEC1	protein_coding	sialic acid binding Ig like lectin 1 [Source:HGNC Symbol;Acc:HGNC:11127]
ENSG00000145685	0.698247	4.78649	9.2516	1.87584e-17	2.97988e-16	28.8296	LHFPL2	protein_coding	LHFPL tetraspan subfamily member 2 [Source:HGNC Symbol;Acc:HGNC:6588]
ENSG00000166946	-0.533529	6.92285	-9.2496	1.90135e-17	3.01777e-16	28.8163	CCNDBP1	protein_coding	cyclin D1 binding protein 1 [Source:HGNC Symbol;Acc:HGNC:1587]
ENSG00000176619	0.474042	4.0877	9.24891	1.91022e-17	3.02923e-16	28.8117	LMNB2	protein_coding	lamin B2 [Source:HGNC Symbol;Acc:HGNC:6638]
ENSG00000169413	0.577672	4.88671	9.24512	1.95981e-17	3.10517e-16	28.7864	RNASE6	protein_coding	ribonuclease A family member 6 [Source:HGNC Symbol;Acc:HGNC:10048]
ENSG00000118564	0.56383	7.91689	9.24391	1.97596e-17	3.12806e-16	28.7783	FBXL5	protein_coding	F-box and leucine rich repeat protein 5 [Source:HGNC Symbol;Acc:HGNC:13602]
ENSG00000035681	0.301317	5.58652	9.23119	2.15321e-17	3.40572e-16	28.6934	NSMAF	protein_coding	neutral sphingomyelinase activation associated factor [Source:HGNC Symbol;Acc:HGNC:8017]
ENSG00000130985	0.267204	7.68874	9.23053	2.16278e-17	3.4179e-16	28.689	UBA1	protein_coding	ubiquitin like modifier activating enzyme 1 [Source:HGNC Symbol;Acc:HGNC:12469]
ENSG00000106070	1.25187	3.49921	9.22984	2.17296e-17	3.43102e-16	28.6844	GRB10	protein_coding	growth factor receptor bound protein 10 [Source:HGNC Symbol;Acc:HGNC:4564]
ENSG00000186871	1.0791	-0.370054	9.22732	2.21021e-17	3.48684e-16	28.6676	ERCC6L	protein_coding	ERCC excision repair 6 like, spindle assembly checkpoint helicase [Source:HGNC Symbol;Acc:HGNC:20794]
ENSG00000044459	-0.701474	4.08493	-9.22578	2.2333e-17	3.52024e-16	28.6573	CNTLN	protein_coding	centlein [Source:HGNC Symbol;Acc:HGNC:23432]
ENSG00000175746	-1.3886	1.84594	-9.22484	2.24756e-17	3.53966e-16	28.651	LINC02915	lncRNA	long intergenic non-protein coding RNA 2915 [Source:HGNC Symbol;Acc:HGNC:33797]
ENSG00000134452	0.277094	5.77944	9.22165	2.29635e-17	3.6134e-16	28.6298	FBH1	protein_coding	F-box DNA helicase 1 [Source:HGNC Symbol;Acc:HGNC:13620]
ENSG00000244038	0.48576	6.04828	9.22032	2.31712e-17	3.64295e-16	28.6209	DDOST	protein_coding	dolichyl-diphosphooligosaccharide--protein glycosyltransferase non-catalytic subunit [Source:HGNC Symbol;Acc:HGNC:2728]
ENSG00000168297	0.456089	5.81204	9.21978	2.32554e-17	3.65305e-16	28.6173	PXK	protein_coding	PX domain containing serine/threonine kinase like [Source:HGNC Symbol;Acc:HGNC:23326]
ENSG00000262074	1.06869	-1.37052	9.21715	2.36722e-17	3.71533e-16	28.5998	SNORD3B-2	snoRNA	small nucleolar RNA, C/D box 3B-2 [Source:HGNC Symbol;Acc:HGNC:33190]
ENSG00000112312	0.795241	1.38565	9.21616	2.38307e-17	3.73702e-16	28.5932	GMNN	protein_coding	geminin DNA replication inhibitor [Source:HGNC Symbol;Acc:HGNC:17493]
ENSG00000116685	0.405954	5.58751	9.21076	2.47153e-17	3.87242e-16	28.5572	KIAA2013	protein_coding	KIAA2013 [Source:HGNC Symbol;Acc:HGNC:28513]
ENSG00000135503	0.508653	4.82716	9.2075	2.52653e-17	3.95521e-16	28.5354	ACVR1B	protein_coding	activin A receptor type 1B [Source:HGNC Symbol;Acc:HGNC:172]
ENSG00000151743	0.648531	3.50641	9.20518	2.5663e-17	4.01404e-16	28.52	AMN1	protein_coding	antagonist of mitotic exit network 1 homolog [Source:HGNC Symbol;Acc:HGNC:27281]
ENSG00000135069	1.01309	1.49807	9.20369	2.59225e-17	4.05117e-16	28.51	PSAT1	protein_coding	phosphoserine aminotransferase 1 [Source:HGNC Symbol;Acc:HGNC:19129]
ENSG00000130305	0.362389	3.96185	9.201	2.63962e-17	4.12168e-16	28.4921	NSUN5	protein_coding	NOP2/Sun RNA methyltransferase 5 [Source:HGNC Symbol;Acc:HGNC:16385]
ENSG00000159128	0.511068	7.19138	9.20031	2.65203e-17	4.13753e-16	28.4875	IFNGR2	protein_coding	interferon gamma receptor 2 [Source:HGNC Symbol;Acc:HGNC:5440]
ENSG00000172432	0.448284	5.82876	9.19634	2.72404e-17	4.24625e-16	28.461	GTPBP2	protein_coding	GTP binding protein 2 [Source:HGNC Symbol;Acc:HGNC:4670]
ENSG00000112029	0.638957	2.5203	9.19183	2.80799e-17	4.37339e-16	28.4311	FBXO5	protein_coding	F-box protein 5 [Source:HGNC Symbol;Acc:HGNC:13584]
ENSG00000158856	-1.09932	9.38148	-9.19141	2.81603e-17	4.38219e-16	28.4282	DMTN	protein_coding	dematin actin binding protein [Source:HGNC Symbol;Acc:HGNC:3382]
ENSG00000141867	-0.406303	8.31635	-9.18639	2.91294e-17	4.52914e-16	28.3948	BRD4	protein_coding	bromodomain containing 4 [Source:HGNC Symbol;Acc:HGNC:13575]
ENSG00000128918	1.22232	1.41741	9.18557	2.92911e-17	4.55043e-16	28.3893	ALDH1A2	protein_coding	aldehyde dehydrogenase 1 family member A2 [Source:HGNC Symbol;Acc:HGNC:15472]
ENSG00000103534	-1.21689	0.497307	-9.18071	3.02654e-17	4.69781e-16	28.357	TMC5	protein_coding	transmembrane channel like 5 [Source:HGNC Symbol;Acc:HGNC:22999]
ENSG00000154127	0.379356	5.84423	9.17923	3.05691e-17	4.74093e-16	28.3471	UBASH3B	protein_coding	ubiquitin associated and SH3 domain containing B [Source:HGNC Symbol;Acc:HGNC:29884]
ENSG00000173786	0.572502	4.98596	9.17891	3.06341e-17	4.74699e-16	28.345	CNP	protein_coding	2',3'-cyclic nucleotide 3' phosphodiesterase [Source:HGNC Symbol;Acc:HGNC:2158]
ENSG00000158186	-1.07109	1.67616	-9.17334	3.18053e-17	4.92431e-16	28.308	MRAS	protein_coding	muscle RAS oncogene homolog [Source:HGNC Symbol;Acc:HGNC:7227]
ENSG00000163053	1.2507	0.14251	9.17049	3.24222e-17	5.01558e-16	28.289	SLC16A14	protein_coding	solute carrier family 16 member 14 [Source:HGNC Symbol;Acc:HGNC:26417]
ENSG00000114999	-0.321467	4.72547	-9.16934	3.26747e-17	5.05037e-16	28.2813	TTL	protein_coding	tubulin tyrosine ligase [Source:HGNC Symbol;Acc:HGNC:21586]
ENSG00000071553	0.345948	6.25503	9.1679	3.29926e-17	5.09522e-16	28.2718	ATP6AP1	protein_coding	ATPase H+ transporting accessory protein 1 [Source:HGNC Symbol;Acc:HGNC:868]
ENSG00000096060	1.03094	7.58066	9.16335	3.40199e-17	5.24945e-16	28.2415	FKBP5	protein_coding	FKBP prolyl isomerase 5 [Source:HGNC Symbol;Acc:HGNC:3721]
ENSG00000142039	0.305598	5.49753	9.16204	3.43197e-17	5.29125e-16	28.2328	CCDC97	protein_coding	coiled-coil domain containing 97 [Source:HGNC Symbol;Acc:HGNC:28289]
ENSG00000035862	0.54436	7.23445	9.15804	3.5256e-17	5.43103e-16	28.2062	TIMP2	protein_coding	TIMP metallopeptidase inhibitor 2 [Source:HGNC Symbol;Acc:HGNC:11821]
ENSG00000187323	0.874356	-2.0882	9.15785	3.53011e-17	5.4334e-16	28.205	DCC	protein_coding	DCC netrin 1 receptor [Source:HGNC Symbol;Acc:HGNC:2701]
ENSG00000102401	0.389995	4.46277	9.15576	3.58029e-17	5.50601e-16	28.191	ARMCX3	protein_coding	armadillo repeat containing X-linked 3 [Source:HGNC Symbol;Acc:HGNC:24065]
ENSG00000004766	-0.333972	4.8571	-9.1532	3.64229e-17	5.59667e-16	28.1741	VPS50	protein_coding	VPS50 subunit of EARP/GARPII complex [Source:HGNC Symbol;Acc:HGNC:25956]
ENSG00000109332	-0.38636	8.72378	-9.13541	4.10545e-17	6.30305e-16	28.0558	UBE2D3	protein_coding	ubiquitin conjugating enzyme E2 D3 [Source:HGNC Symbol;Acc:HGNC:12476]
ENSG00000173890	0.671957	4.17879	9.13149	4.21491e-17	6.46568e-16	28.0298	GPR160	protein_coding	G protein-coupled receptor 160 [Source:HGNC Symbol;Acc:HGNC:23693]
ENSG00000175928	1.21164	2.20808	9.13097	4.22981e-17	6.48311e-16	28.0263	LRRN1	protein_coding	leucine rich repeat neuronal 1 [Source:HGNC Symbol;Acc:HGNC:20980]
ENSG00000185291	-1.0928	2.28251	-9.12813	4.31124e-17	6.6024e-16	28.0075	IL3RA	protein_coding	interleukin 3 receptor subunit alpha [Source:HGNC Symbol;Acc:HGNC:6012]
ENSG00000135362	-0.750263	5.47559	-9.12455	4.41604e-17	6.75724e-16	27.9838	PRR5L	protein_coding	proline rich 5 like [Source:HGNC Symbol;Acc:HGNC:25878]
ENSG00000175567	-0.348629	8.00473	-9.12399	4.43289e-17	6.77736e-16	27.98	UCP2	protein_coding	uncoupling protein 2 [Source:HGNC Symbol;Acc:HGNC:12518]
ENSG00000166887	0.242305	6.46997	9.12201	4.49205e-17	6.86208e-16	27.9669	VPS39	protein_coding	VPS39 subunit of HOPS complex [Source:HGNC Symbol;Acc:HGNC:20593]
ENSG00000162368	-0.3171	6.71283	-9.1154	4.69611e-17	7.16783e-16	27.923	CMPK1	protein_coding	cytidine/uridine monophosphate kinase 1 [Source:HGNC Symbol;Acc:HGNC:18170]
ENSG00000164850	1.4532	0.207139	9.11419	4.73463e-17	7.22061e-16	27.915	GPER1	protein_coding	G protein-coupled estrogen receptor 1 [Source:HGNC Symbol;Acc:HGNC:4485]
ENSG00000280213	1.0121	0.196531	9.11396	4.74193e-17	7.22572e-16	27.9134	UCKL1-AS1	lncRNA	UCKL1 antisense RNA 1 [Source:HGNC Symbol;Acc:HGNC:31967]
ENSG00000268555	-1.45203	3.78019	-9.11105	4.83537e-17	7.36199e-16	27.8942	ENSG00000268555	lncRNA	novel transcript
ENSG00000244703	-1.14182	0.64309	-9.10887	4.90677e-17	7.46448e-16	27.8797	CD46P1	unprocessed_pseudogene	CD46 molecule pseudogene 1 [Source:HGNC Symbol;Acc:HGNC:6959]
ENSG00000167434	1.36357	2.79922	9.10722	4.96127e-17	7.54112e-16	27.8688	CA4	protein_coding	carbonic anhydrase 4 [Source:HGNC Symbol;Acc:HGNC:1375]
ENSG00000100290	1.00228	-0.40897	9.10237	5.12548e-17	7.78427e-16	27.8366	BIK	protein_coding	BCL2 interacting killer [Source:HGNC Symbol;Acc:HGNC:1051]
ENSG00000223648	1.13183	-1.63211	9.09777	5.28639e-17	8.022e-16	27.8061	IGHV3-64	IG_V_gene	immunoglobulin heavy variable 3-64 [Source:HGNC Symbol;Acc:HGNC:5617]
ENSG00000106803	0.541731	3.83605	9.09126	5.5223e-17	8.37305e-16	27.763	SEC61B	protein_coding	SEC61 translocon subunit beta [Source:HGNC Symbol;Acc:HGNC:16993]
ENSG00000065328	1.00072	1.4486	9.09095	5.53371e-17	8.38342e-16	27.7609	MCM10	protein_coding	minichromosome maintenance 10 replication initiation factor [Source:HGNC Symbol;Acc:HGNC:18043]
ENSG00000170482	1.06283	-1.0104	9.08997	5.5703e-17	8.43187e-16	27.7544	SLC23A1	protein_coding	solute carrier family 23 member 1 [Source:HGNC Symbol;Acc:HGNC:10974]
ENSG00000143771	0.438254	4.89056	9.08811	5.64023e-17	8.53068e-16	27.7421	CNIH4	protein_coding	cornichon family member 4 [Source:HGNC Symbol;Acc:HGNC:25013]
ENSG00000175003	0.92371	2.62114	9.08769	5.65599e-17	8.54745e-16	27.7393	SLC22A1	protein_coding	solute carrier family 22 member 1 [Source:HGNC Symbol;Acc:HGNC:10963]
ENSG00000187742	-0.280723	6.52229	-9.0862	5.71273e-17	8.62607e-16	27.7295	SECISBP2	protein_coding	SECIS binding protein 2 [Source:HGNC Symbol;Acc:HGNC:30972]
ENSG00000112304	0.422196	2.78972	9.08589	5.72469e-17	8.63702e-16	27.7274	ACOT13	protein_coding	acyl-CoA thioesterase 13 [Source:HGNC Symbol;Acc:HGNC:20999]
ENSG00000171155	0.384042	3.52179	9.08347	5.8186e-17	8.77148e-16	27.7113	C1GALT1C1	protein_coding	C1GALT1 specific chaperone 1 [Source:HGNC Symbol;Acc:HGNC:24338]
ENSG00000162736	0.344535	6.61852	9.08296	5.83833e-17	8.79399e-16	27.708	NCSTN	protein_coding	nicastrin [Source:HGNC Symbol;Acc:HGNC:17091]
ENSG00000109787	-0.361643	8.37703	-9.08093	5.91857e-17	8.90021e-16	27.6945	KLF3	protein_coding	KLF transcription factor 3 [Source:HGNC Symbol;Acc:HGNC:16516]
ENSG00000111249	-1.22176	0.201097	-9.08104	5.91384e-17	8.90021e-16	27.6953	CUX2	protein_coding	cut like homeobox 2 [Source:HGNC Symbol;Acc:HGNC:19347]
ENSG00000106992	-1.00165	0.622232	-9.07983	5.96228e-17	8.95858e-16	27.6872	AK1	protein_coding	adenylate kinase 1 [Source:HGNC Symbol;Acc:HGNC:361]
ENSG00000082805	0.2949	5.49185	9.07727	6.06523e-17	9.1058e-16	27.6703	ERC1	protein_coding	ELKS/RAB6-interacting/CAST family member 1 [Source:HGNC Symbol;Acc:HGNC:17072]
ENSG00000204130	-0.408387	4.03923	-9.0735	6.22059e-17	9.33139e-16	27.6454	RUFY2	protein_coding	RUN and FYVE domain containing 2 [Source:HGNC Symbol;Acc:HGNC:19761]
ENSG00000162062	0.918352	-1.43098	9.06501	6.5848e-17	9.86965e-16	27.5892	TEDC2	protein_coding	tubulin epsilon and delta complex 2 [Source:HGNC Symbol;Acc:HGNC:25849]
ENSG00000125912	0.423662	5.43047	9.06428	6.61704e-17	9.90988e-16	27.5843	NCLN	protein_coding	nicalin [Source:HGNC Symbol;Acc:HGNC:26923]
ENSG00000239961	-1.43541	1.05523	-9.05753	6.92314e-17	1.03598e-15	27.5397	LILRA4	protein_coding	leukocyte immunoglobulin like receptor A4 [Source:HGNC Symbol;Acc:HGNC:15503]
ENSG00000128383	0.862097	6.74915	9.05184	7.19221e-17	1.07537e-15	27.502	APOBEC3A	protein_coding	apolipoprotein B mRNA editing enzyme catalytic subunit 3A [Source:HGNC Symbol;Acc:HGNC:17343]
ENSG00000269887	-1.18743	0.894411	-9.04695	7.43166e-17	1.11026e-15	27.4697	ENSG00000269887	lncRNA	novel transcript, sense intronic to PBX1
ENSG00000121316	0.805736	7.25381	9.04112	7.72696e-17	1.15344e-15	27.4312	PLBD1	protein_coding	phospholipase B domain containing 1 [Source:HGNC Symbol;Acc:HGNC:26215]
ENSG00000125257	-0.637157	5.89246	-9.04014	7.77816e-17	1.16014e-15	27.4247	ABCC4	protein_coding	ATP binding cassette subfamily C member 4 (PEL blood group) [Source:HGNC Symbol;Acc:HGNC:55]
ENSG00000108106	0.539801	3.20965	9.03896	7.83951e-17	1.16834e-15	27.4169	UBE2S	protein_coding	ubiquitin conjugating enzyme E2 S [Source:HGNC Symbol;Acc:HGNC:17895]
ENSG00000232150	-0.950034	-0.93585	-9.03623	7.98411e-17	1.18892e-15	27.3988	ST13P4	transcribed_processed_pseudogene	ST13, Hsp70 interacting protein pseudogene 4 [Source:HGNC Symbol;Acc:HGNC:18487]
ENSG00000156482	-0.458172	8.17269	-9.03408	8.1e-17	1.2052e-15	27.3846	RPL30	protein_coding	ribosomal protein L30 [Source:HGNC Symbol;Acc:HGNC:10333]
ENSG00000166508	0.402072	5.04526	9.03348	8.13258e-17	1.20906e-15	27.3807	MCM7	protein_coding	minichromosome maintenance complex component 7 [Source:HGNC Symbol;Acc:HGNC:6950]
ENSG00000124256	0.861458	5.29405	9.02862	8.4014e-17	1.24801e-15	27.3485	ZBP1	protein_coding	Z-DNA binding protein 1 [Source:HGNC Symbol;Acc:HGNC:16176]
ENSG00000162390	-1.07355	0.750577	-9.02757	8.46056e-17	1.25578e-15	27.3416	ACOT11	protein_coding	acyl-CoA thioesterase 11 [Source:HGNC Symbol;Acc:HGNC:18156]
ENSG00000108671	0.238245	5.39895	9.02548	8.57932e-17	1.27238e-15	27.3278	PSMD11	protein_coding	proteasome 26S subunit, non-ATPase 11 [Source:HGNC Symbol;Acc:HGNC:9556]
ENSG00000204177	-0.773122	2.41563	-9.02055	8.86686e-17	1.31396e-15	27.2953	BMS1P1	transcribed_unprocessed_pseudogene	BMS1 pseudogene 1 [Source:HGNC Symbol;Acc:HGNC:23649]
ENSG00000153823	-0.986278	3.3999	-9.01959	8.92411e-17	1.32137e-15	27.2889	PID1	protein_coding	phosphotyrosine interaction domain containing 1 [Source:HGNC Symbol;Acc:HGNC:26084]
ENSG00000100711	-0.399891	3.47605	-9.01479	9.21491e-17	1.36333e-15	27.2573	ZFYVE21	protein_coding	zinc finger FYVE-type containing 21 [Source:HGNC Symbol;Acc:HGNC:20760]
ENSG00000178814	1.27097	2.3327	9.00787	9.65089e-17	1.42668e-15	27.2116	OPLAH	protein_coding	5-oxoprolinase, ATP-hydrolysing [Source:HGNC Symbol;Acc:HGNC:8149]
ENSG00000143546	0.913442	9.41586	9.00036	1.01478e-16	1.49892e-15	27.162	S100A8	protein_coding	S100 calcium binding protein A8 [Source:HGNC Symbol;Acc:HGNC:10498]
ENSG00000104142	0.366561	4.96898	8.99918	1.02281e-16	1.50958e-15	27.1542	VPS18	protein_coding	VPS18 core subunit of CORVET and HOPS complexes [Source:HGNC Symbol;Acc:HGNC:15972]
ENSG00000186193	1.13625	1.28109	8.98992	1.08807e-16	1.60459e-15	27.0932	SAPCD2	protein_coding	suppressor APC domain containing 2 [Source:HGNC Symbol;Acc:HGNC:28055]
ENSG00000211584	-0.735794	5.21481	-8.98623	1.11513e-16	1.64318e-15	27.0689	SLC48A1	protein_coding	solute carrier family 48 member 1 [Source:HGNC Symbol;Acc:HGNC:26035]
ENSG00000197993	-1.2028	2.90612	-8.98409	1.13122e-16	1.66555e-15	27.0548	KEL	protein_coding	Kell metallo-endopeptidase (Kell blood group) [Source:HGNC Symbol;Acc:HGNC:6308]
ENSG00000160271	-0.42239	5.93511	-8.97698	1.18614e-16	1.74501e-15	27.0079	RALGDS	protein_coding	ral guanine nucleotide dissociation stimulator [Source:HGNC Symbol;Acc:HGNC:9842]
ENSG00000112212	-1.23223	-0.375022	-8.97621	1.19225e-16	1.7526e-15	27.0029	TSPO2	protein_coding	translocator protein 2 [Source:HGNC Symbol;Acc:HGNC:21256]
ENSG00000169021	0.334659	4.6266	8.9726	1.22132e-16	1.79388e-15	26.9791	UQCRFS1	protein_coding	ubiquinol-cytochrome c reductase, Rieske iron-sulfur polypeptide 1 [Source:HGNC Symbol;Acc:HGNC:12587]
ENSG00000145332	0.539652	5.33636	8.97243	1.2227e-16	1.79447e-15	26.978	KLHL8	protein_coding	kelch like family member 8 [Source:HGNC Symbol;Acc:HGNC:18644]
ENSG00000107643	-0.276891	4.69839	-8.9677	1.2619e-16	1.85052e-15	26.9468	MAPK8	protein_coding	mitogen-activated protein kinase 8 [Source:HGNC Symbol;Acc:HGNC:6881]
ENSG00000231233	1.11367	0.849567	8.96546	1.28088e-16	1.87685e-15	26.9321	CFAP58-DT	lncRNA	CFAP58 divergent transcript [Source:HGNC Symbol;Acc:HGNC:45243]
ENSG00000275221	0.925156	1.47373	8.96496	1.28514e-16	1.88158e-15	26.9288	H2AC15	protein_coding	H2A clustered histone 15 [Source:HGNC Symbol;Acc:HGNC:4726]
ENSG00000214253	-0.610968	5.04762	-8.96464	1.28791e-16	1.88414e-15	26.9267	FIS1	protein_coding	fission, mitochondrial 1 [Source:HGNC Symbol;Acc:HGNC:21689]
ENSG00000177294	1.38922	-0.733313	8.95838	1.34281e-16	1.96288e-15	26.8854	FBXO39	protein_coding	F-box protein 39 [Source:HGNC Symbol;Acc:HGNC:28565]
ENSG00000172469	0.61419	4.1474	8.9551	1.37245e-16	2.0046e-15	26.8639	MANEA	protein_coding	mannosidase endo-alpha [Source:HGNC Symbol;Acc:HGNC:21072]
ENSG00000204421	1.04185	-1.52036	8.95152	1.40564e-16	2.05145e-15	26.8403	LY6G6C	protein_coding	lymphocyte antigen 6 family member G6C [Source:HGNC Symbol;Acc:HGNC:13936]
ENSG00000104131	-0.331277	5.12937	-8.94913	1.42815e-16	2.08264e-15	26.8246	EIF3J	protein_coding	eukaryotic translation initiation factor 3 subunit J [Source:HGNC Symbol;Acc:HGNC:3270]
ENSG00000033100	0.372672	5.80251	8.94855	1.43368e-16	2.08904e-15	26.8208	CHPF2	protein_coding	chondroitin polymerizing factor 2 [Source:HGNC Symbol;Acc:HGNC:29270]
ENSG00000156414	1.14735	2.68749	8.94789	1.44002e-16	2.09661e-15	26.8164	TDRD9	protein_coding	tudor domain containing 9 [Source:HGNC Symbol;Acc:HGNC:20122]
ENSG00000117118	0.336348	4.77678	8.94706	1.44802e-16	2.10659e-15	26.811	SDHB	protein_coding	succinate dehydrogenase complex iron sulfur subunit B [Source:HGNC Symbol;Acc:HGNC:10681]
ENSG00000226751	1.05617	-1.32185	8.94122	1.50546e-16	2.18668e-15	26.7725	ENSG00000226751	NA	NA
ENSG00000268119	-1.34306	2.35546	-8.9413	1.50465e-16	2.18668e-15	26.7731	ENSG00000268119	lncRNA	novel transcript
ENSG00000143889	0.4098	4.96777	8.94018	1.51586e-16	2.20003e-15	26.7658	HNRNPLL	protein_coding	heterogeneous nuclear ribonucleoprotein L like [Source:HGNC Symbol;Acc:HGNC:25127]
ENSG00000167244	-1.4679	0.326164	-8.93891	1.52879e-16	2.21705e-15	26.7574	IGF2	protein_coding	insulin like growth factor 2 [Source:HGNC Symbol;Acc:HGNC:5466]
ENSG00000182180	-0.362414	4.99069	-8.93878	1.53007e-16	2.21715e-15	26.7565	MRPS16	protein_coding	mitochondrial ribosomal protein S16 [Source:HGNC Symbol;Acc:HGNC:14048]
ENSG00000170458	0.743107	7.19021	8.93756	1.54258e-16	2.23352e-15	26.7485	CD14	protein_coding	CD14 molecule [Source:HGNC Symbol;Acc:HGNC:1628]
ENSG00000161036	0.582587	4.01726	8.93137	1.60745e-16	2.3256e-15	26.7078	LRWD1	protein_coding	leucine rich repeats and WD repeat domain containing 1 [Source:HGNC Symbol;Acc:HGNC:21769]
ENSG00000113108	0.499464	3.64035	8.92478	1.67957e-16	2.42802e-15	26.6645	APBB3	protein_coding	amyloid beta precursor protein binding family B member 3 [Source:HGNC Symbol;Acc:HGNC:20708]
ENSG00000130177	-0.334875	5.23456	-8.91986	1.73546e-16	2.50684e-15	26.6322	CDC16	protein_coding	cell division cycle 16 [Source:HGNC Symbol;Acc:HGNC:1720]
ENSG00000226738	0.929583	-1.97097	8.91844	1.75193e-16	2.52864e-15	26.6228	ENSG00000226738	NA	NA
ENSG00000144468	-0.465438	6.50205	-8.91812	1.75564e-16	2.53199e-15	26.6208	RHBDD1	protein_coding	rhomboid domain containing 1 [Source:HGNC Symbol;Acc:HGNC:23081]
ENSG00000038532	-0.288246	6.18045	-8.91303	1.81608e-16	2.61709e-15	26.5873	CLEC16A	protein_coding	C-type lectin domain containing 16A [Source:HGNC Symbol;Acc:HGNC:29013]
ENSG00000107679	-0.459357	5.2495	-8.90979	1.85562e-16	2.67197e-15	26.5661	PLEKHA1	protein_coding	pleckstrin homology domain containing A1 [Source:HGNC Symbol;Acc:HGNC:14335]
ENSG00000147604	-0.443013	8.15941	-8.90483	1.91777e-16	2.7593e-15	26.5335	RPL7	protein_coding	ribosomal protein L7 [Source:HGNC Symbol;Acc:HGNC:10363]
ENSG00000259772	1.18366	0.319333	8.90457	1.92113e-16	2.76196e-15	26.5318	LINC03034	lncRNA	long intergenic non-protein coding RNA 3034 [Source:HGNC Symbol;Acc:HGNC:54360]
ENSG00000020922	-0.23587	5.1083	-8.90281	1.94369e-16	2.79221e-15	26.5203	MRE11	protein_coding	MRE11 homolog, double strand break repair nuclease [Source:HGNC Symbol;Acc:HGNC:7230]
ENSG00000105711	0.988084	2.13199	8.90157	1.9599e-16	2.81328e-15	26.5121	SCN1B	protein_coding	sodium voltage-gated channel beta subunit 1 [Source:HGNC Symbol;Acc:HGNC:10586]
ENSG00000084073	0.332273	5.29878	8.89218	2.08596e-16	2.99189e-15	26.4505	ZMPSTE24	protein_coding	zinc metallopeptidase STE24 [Source:HGNC Symbol;Acc:HGNC:12877]
ENSG00000071537	0.292694	7.42622	8.89027	2.11263e-16	3.02777e-15	26.438	SEL1L	protein_coding	SEL1L adaptor subunit of SYVN1 ubiquitin ligase [Source:HGNC Symbol;Acc:HGNC:10717]
ENSG00000141452	-0.301213	5.34333	-8.88568	2.17802e-16	3.11904e-15	26.4079	RMC1	protein_coding	regulator of MON1-CCZ1 [Source:HGNC Symbol;Acc:HGNC:24326]
ENSG00000160883	0.731815	6.48393	8.88302	2.21691e-16	3.17226e-15	26.3904	HK3	protein_coding	hexokinase 3 [Source:HGNC Symbol;Acc:HGNC:4925]
ENSG00000103005	0.505837	5.61724	8.87923	2.27328e-16	3.25038e-15	26.3656	USB1	protein_coding	U6 snRNA biogenesis phosphodiesterase 1 [Source:HGNC Symbol;Acc:HGNC:25792]
ENSG00000166068	-0.858507	2.56409	-8.87893	2.27787e-16	3.2544e-15	26.3637	SPRED1	protein_coding	sprouty related EVH1 domain containing 1 [Source:HGNC Symbol;Acc:HGNC:20249]
ENSG00000211593	1.19953	-0.38951	8.87744	2.30054e-16	3.28423e-15	26.3539	IGKJ5	IG_J_gene	immunoglobulin kappa joining 5 [Source:HGNC Symbol;Acc:HGNC:5723]
ENSG00000162733	1.02276	-0.265837	8.87386	2.35585e-16	3.36057e-15	26.3304	DDR2	protein_coding	discoidin domain receptor tyrosine kinase 2 [Source:HGNC Symbol;Acc:HGNC:2731]
ENSG00000260979	-1.10564	0.306004	-8.873	2.36935e-16	3.37721e-15	26.3248	USP7-AS1	lncRNA	USP7 antisense RNA 1 [Source:HGNC Symbol;Acc:HGNC:55379]
ENSG00000156298	-1.54837	0.720074	-8.86682	2.46848e-16	3.51576e-15	26.2843	TSPAN7	protein_coding	tetraspanin 7 [Source:HGNC Symbol;Acc:HGNC:11854]
ENSG00000175348	-0.325658	5.19375	-8.86022	2.57891e-16	3.67019e-15	26.2411	TMEM9B	protein_coding	TMEM9 domain family member B [Source:HGNC Symbol;Acc:HGNC:1168]
ENSG00000108389	0.259516	5.94574	8.85918	2.59679e-16	3.69277e-15	26.2343	MTMR4	protein_coding	myotubularin related protein 4 [Source:HGNC Symbol;Acc:HGNC:7452]
ENSG00000054523	0.59616	6.51906	8.85495	2.67062e-16	3.79481e-15	26.2066	KIF1B	protein_coding	kinesin family member 1B [Source:HGNC Symbol;Acc:HGNC:16636]
ENSG00000100024	1.13972	1.44758	8.8517	2.72886e-16	3.87456e-15	26.1853	UPB1	protein_coding	beta-ureidopropionase 1 [Source:HGNC Symbol;Acc:HGNC:16297]
ENSG00000164329	-0.251603	6.7171	-8.85127	2.7366e-16	3.88253e-15	26.1825	TENT2	protein_coding	terminal nucleotidyltransferase 2 [Source:HGNC Symbol;Acc:HGNC:26776]
ENSG00000165669	-0.247839	4.88012	-8.84771	2.80205e-16	3.97232e-15	26.1592	FAM204A	protein_coding	family with sequence similarity 204 member A [Source:HGNC Symbol;Acc:HGNC:25794]
ENSG00000184988	0.322165	4.57482	8.845	2.85281e-16	4.04116e-15	26.1415	TMEM106A	protein_coding	transmembrane protein 106A [Source:HGNC Symbol;Acc:HGNC:28288]
ENSG00000159339	0.8587	6.25465	8.84399	2.87184e-16	4.06497e-15	26.1349	PADI4	protein_coding	peptidyl arginine deiminase 4 [Source:HGNC Symbol;Acc:HGNC:18368]
ENSG00000100433	-0.98917	-1.22941	-8.8425	2.90045e-16	4.10229e-15	26.1251	KCNK10	protein_coding	potassium two pore domain channel subfamily K member 10 [Source:HGNC Symbol;Acc:HGNC:6273]
ENSG00000174776	-0.852163	1.1997	-8.84215	2.90723e-16	4.1087e-15	26.1228	WDR49	protein_coding	WD repeat domain 49 [Source:HGNC Symbol;Acc:HGNC:26587]
ENSG00000144815	0.352426	5.77258	8.8407	2.93519e-16	4.14503e-15	26.1134	NXPE3	protein_coding	neurexophilin and PC-esterase domain family member 3 [Source:HGNC Symbol;Acc:HGNC:28238]
ENSG00000116127	-0.358426	6.20924	-8.83919	2.96472e-16	4.1835e-15	26.1035	ALMS1	protein_coding	ALMS1 centrosome and basal body associated protein [Source:HGNC Symbol;Acc:HGNC:428]
ENSG00000116985	0.958188	1.51711	8.83177	3.11409e-16	4.39089e-15	26.055	BMP8B	protein_coding	bone morphogenetic protein 8b [Source:HGNC Symbol;Acc:HGNC:1075]
ENSG00000235750	0.485832	7.31413	8.8292	3.16758e-16	4.46287e-15	26.0382	KIAA0040	protein_coding	KIAA0040 [Source:HGNC Symbol;Acc:HGNC:28950]
ENSG00000241163	-0.668527	3.6385	-8.82891	3.17351e-16	4.46779e-15	26.0363	LINC00877	lncRNA	long intergenic non-protein coding RNA 877 [Source:HGNC Symbol;Acc:HGNC:27706]
ENSG00000068354	-0.317016	4.81785	-8.82669	3.2205e-16	4.53046e-15	26.0218	TBC1D25	protein_coding	TBC1 domain family member 25 [Source:HGNC Symbol;Acc:HGNC:8092]
ENSG00000164611	0.875722	1.7925	8.82594	3.23654e-16	4.54953e-15	26.0169	PTTG1	protein_coding	PTTG1 regulator of sister chromatid separation, securin [Source:HGNC Symbol;Acc:HGNC:9690]
ENSG00000198380	0.369659	5.17966	8.82049	3.35552e-16	4.71317e-15	25.9813	GFPT1	protein_coding	glutamine--fructose-6-phosphate transaminase 1 [Source:HGNC Symbol;Acc:HGNC:4241]
ENSG00000198482	-0.265733	4.63704	-8.81385	3.50622e-16	4.92107e-15	25.9379	ZNF808	protein_coding	zinc finger protein 808 [Source:HGNC Symbol;Acc:HGNC:33230]
ENSG00000144320	-0.381901	5.82272	-8.81109	3.57095e-16	5.00678e-15	25.9198	LNPK	protein_coding	lunapark, ER junction formation factor [Source:HGNC Symbol;Acc:HGNC:21610]
ENSG00000223725	-0.973141	0.701008	-8.81101	3.57276e-16	5.00678e-15	25.9193	MYOSLID-AS1	lncRNA	MYOSLID antisense RNA 1 [Source:HGNC Symbol;Acc:HGNC:54063]
ENSG00000133477	-1.15473	-0.132825	-8.80936	3.61201e-16	5.05792e-15	25.9085	FAM83F	protein_coding	family with sequence similarity 83 member F [Source:HGNC Symbol;Acc:HGNC:25148]
ENSG00000133392	1.03288	-0.989374	8.80831	3.63708e-16	5.08913e-15	25.9017	MYH11	protein_coding	myosin heavy chain 11 [Source:HGNC Symbol;Acc:HGNC:7569]
ENSG00000140941	-0.450078	7.17198	-8.8081	3.64223e-16	5.09245e-15	25.9003	MAP1LC3B	protein_coding	microtubule associated protein 1 light chain 3 beta [Source:HGNC Symbol;Acc:HGNC:13352]
ENSG00000130821	-1.11958	7.23426	-8.80286	3.7707e-16	5.26805e-15	25.8661	SLC6A8	protein_coding	solute carrier family 6 member 8 [Source:HGNC Symbol;Acc:HGNC:11055]
ENSG00000129255	0.390584	3.6766	8.80206	3.79065e-16	5.29189e-15	25.8609	MPDU1	protein_coding	mannose-P-dolichol utilization defect 1 [Source:HGNC Symbol;Acc:HGNC:7207]
ENSG00000130487	0.937829	2.82423	8.80163	3.80139e-16	5.30284e-15	25.8581	KLHDC7B	protein_coding	kelch domain containing 7B [Source:HGNC Symbol;Acc:HGNC:25145]
ENSG00000204178	-0.304397	5.02197	-8.79951	3.85517e-16	5.37377e-15	25.8442	MACO1	protein_coding	macoilin 1 [Source:HGNC Symbol;Acc:HGNC:25572]
ENSG00000167232	-0.489656	6.18668	-8.79643	3.93429e-16	5.47988e-15	25.8242	ZNF91	protein_coding	zinc finger protein 91 [Source:HGNC Symbol;Acc:HGNC:13166]
ENSG00000204791	1.07106	-1.20552	8.79429	3.99033e-16	5.55371e-15	25.8102	SMPD5	transcribed_unitary_pseudogene	sphingomyelin phosphodiesterase 5 (pseudogene) [Source:HGNC Symbol;Acc:HGNC:52275]
ENSG00000196227	0.296352	5.26765	8.78874	4.1396e-16	5.7571e-15	25.774	FAM217B	protein_coding	family with sequence similarity 217 member B [Source:HGNC Symbol;Acc:HGNC:16170]
ENSG00000175203	0.249927	5.08624	8.77859	4.42659e-16	6.15154e-15	25.7078	DCTN2	protein_coding	dynactin subunit 2 [Source:HGNC Symbol;Acc:HGNC:2712]
ENSG00000149781	0.450323	7.60527	8.77759	4.45602e-16	6.18775e-15	25.7013	FERMT3	protein_coding	FERM domain containing kindlin 3 [Source:HGNC Symbol;Acc:HGNC:23151]
ENSG00000205837	1.15105	-1.53539	8.77609	4.50036e-16	6.24459e-15	25.6915	LINC00487	lncRNA	long intergenic non-protein coding RNA 487 [Source:HGNC Symbol;Acc:HGNC:42947]
ENSG00000179915	-1.18971	-0.344256	-8.77363	4.57394e-16	6.34189e-15	25.6755	NRXN1	protein_coding	neurexin 1 [Source:HGNC Symbol;Acc:HGNC:8008]
ENSG00000196950	-0.398154	5.07844	-8.76782	4.75287e-16	6.585e-15	25.6376	SLC39A10	protein_coding	solute carrier family 39 member 10 [Source:HGNC Symbol;Acc:HGNC:20861]
ENSG00000112077	-1.15958	1.79919	-8.7497	5.35608e-16	7.41512e-15	25.5197	RHAG	protein_coding	Rh associated glycoprotein [Source:HGNC Symbol;Acc:HGNC:10006]
ENSG00000070961	-0.339557	7.22768	-8.74249	5.61702e-16	7.77049e-15	25.4728	ATP2B1	protein_coding	ATPase plasma membrane Ca2+ transporting 1 [Source:HGNC Symbol;Acc:HGNC:814]
ENSG00000163735	-0.927451	3.78111	-8.73926	5.73781e-16	7.93161e-15	25.4518	CXCL5	protein_coding	C-X-C motif chemokine ligand 5 [Source:HGNC Symbol;Acc:HGNC:10642]
ENSG00000107951	-0.343924	4.49062	-8.73864	5.76117e-16	7.95789e-15	25.4477	MTPAP	protein_coding	mitochondrial poly(A) polymerase [Source:HGNC Symbol;Acc:HGNC:25532]
ENSG00000239571	1.47865	-1.36353	8.73392	5.94325e-16	8.2032e-15	25.417	IGKV2D-30	IG_V_gene	immunoglobulin kappa variable 2D-30 [Source:HGNC Symbol;Acc:HGNC:5801]
ENSG00000215784	0.868958	-1.5223	8.72368	6.35813e-16	8.76924e-15	25.3504	FAM72D	protein_coding	family with sequence similarity 72 member D [Source:HGNC Symbol;Acc:HGNC:33593]
ENSG00000253368	-0.950702	-0.96836	-8.723	6.38645e-16	8.80167e-15	25.3461	TRNP1	protein_coding	TMF1 regulated nuclear protein 1 [Source:HGNC Symbol;Acc:HGNC:34348]
ENSG00000151012	0.973479	1.26668	8.72235	6.41384e-16	8.83277e-15	25.3418	SLC7A11	protein_coding	solute carrier family 7 member 11 [Source:HGNC Symbol;Acc:HGNC:11059]
ENSG00000269220	0.560848	2.86627	8.7202	6.5055e-16	8.95227e-15	25.3278	LINC00528	lncRNA	long intergenic non-protein coding RNA 528 [Source:HGNC Symbol;Acc:HGNC:26875]
ENSG00000139496	0.304185	6.22032	8.71723	6.63402e-16	9.12228e-15	25.3085	NUP58	protein_coding	nucleoporin 58 [Source:HGNC Symbol;Acc:HGNC:20261]
ENSG00000151726	0.95817	8.88157	8.7106	6.92965e-16	9.52164e-15	25.2655	ACSL1	protein_coding	acyl-CoA synthetase long chain family member 1 [Source:HGNC Symbol;Acc:HGNC:3569]
ENSG00000089597	0.299534	7.37384	8.70918	6.99459e-16	9.60367e-15	25.2563	GANAB	protein_coding	glucosidase II alpha subunit [Source:HGNC Symbol;Acc:HGNC:4138]
ENSG00000107789	-0.511278	3.76596	-8.70775	7.06105e-16	9.68765e-15	25.247	MINPP1	protein_coding	multiple inositol-polyphosphate phosphatase 1 [Source:HGNC Symbol;Acc:HGNC:7102]
ENSG00000138018	0.404712	4.41476	8.69558	7.64949e-16	1.04871e-14	25.168	SELENOI	protein_coding	selenoprotein I [Source:HGNC Symbol;Acc:HGNC:29361]
ENSG00000270959	0.751485	1.15866	8.69249	7.80603e-16	1.06937e-14	25.148	LPP-AS2	lncRNA	LPP antisense RNA 2 [Source:HGNC Symbol;Acc:HGNC:27952]
ENSG00000196189	0.610742	6.95597	8.67923	8.51695e-16	1.16589e-14	25.062	SEMA4A	protein_coding	semaphorin 4A [Source:HGNC Symbol;Acc:HGNC:10729]
ENSG00000100599	0.339713	7.74707	8.67708	8.63833e-16	1.18163e-14	25.048	RIN3	protein_coding	Ras and Rab interactor 3 [Source:HGNC Symbol;Acc:HGNC:18751]
ENSG00000146094	0.669213	7.5038	8.66712	9.22185e-16	1.2605e-14	24.9835	DOK3	protein_coding	docking protein 3 [Source:HGNC Symbol;Acc:HGNC:24583]
ENSG00000211893	1.57294	5.72779	8.66065	9.62188e-16	1.3142e-14	24.9416	IGHG2	IG_C_gene	immunoglobulin heavy constant gamma 2 (G2m marker) [Source:HGNC Symbol;Acc:HGNC:5526]
ENSG00000272405	0.84564	-1.77754	8.65897	9.72897e-16	1.32784e-14	24.9307	ENSG00000272405	lncRNA	novel transcript, antisense to BCAN
ENSG00000164938	0.426883	7.03511	8.65257	1.01462e-15	1.38374e-14	24.8893	TP53INP1	protein_coding	tumor protein p53 inducible nuclear protein 1 [Source:HGNC Symbol;Acc:HGNC:18022]
ENSG00000270882	1.03896	-0.663872	8.64897	1.03883e-15	1.41571e-14	24.866	H4C14	protein_coding	H4 clustered histone 14 [Source:HGNC Symbol;Acc:HGNC:4794]
ENSG00000167992	-1.22339	4.1839	-8.64477	1.06782e-15	1.45413e-14	24.8388	VWCE	protein_coding	von Willebrand factor C and EGF domains [Source:HGNC Symbol;Acc:HGNC:26487]
ENSG00000100784	-0.54118	6.17717	-8.64164	1.08996e-15	1.48318e-14	24.8186	RPS6KA5	protein_coding	ribosomal protein S6 kinase A5 [Source:HGNC Symbol;Acc:HGNC:10434]
ENSG00000118113	2.14762	2.74674	8.63957	1.10486e-15	1.50235e-14	24.8052	MMP8	protein_coding	matrix metallopeptidase 8 [Source:HGNC Symbol;Acc:HGNC:7175]
ENSG00000109743	0.673979	5.47063	8.6346	1.14148e-15	1.55098e-14	24.773	BST1	protein_coding	bone marrow stromal cell antigen 1 [Source:HGNC Symbol;Acc:HGNC:1118]
ENSG00000010327	0.806519	6.49034	8.63113	1.16768e-15	1.58542e-14	24.7506	STAB1	protein_coding	stabilin 1 [Source:HGNC Symbol;Acc:HGNC:18628]
ENSG00000183696	0.596232	4.81421	8.62932	1.18162e-15	1.60315e-14	24.7389	UPP1	protein_coding	uridine phosphorylase 1 [Source:HGNC Symbol;Acc:HGNC:12576]
ENSG00000141293	-0.425911	5.06846	-8.6275	1.19582e-15	1.62121e-14	24.7271	SKAP1	protein_coding	src kinase associated phosphoprotein 1 [Source:HGNC Symbol;Acc:HGNC:15605]
ENSG00000196565	-2.17433	6.5406	-8.62321	1.22988e-15	1.66615e-14	24.6994	HBG2	protein_coding	hemoglobin subunit gamma 2 [Source:HGNC Symbol;Acc:HGNC:4832]
ENSG00000160446	0.445123	4.08852	8.62287	1.2326e-15	1.66861e-14	24.6972	ZDHHC12	protein_coding	zinc finger DHHC-type palmitoyltransferase 12 [Source:HGNC Symbol;Acc:HGNC:19159]
ENSG00000070614	0.543734	6.6995	8.62164	1.24259e-15	1.68089e-14	24.6893	NDST1	protein_coding	N-deacetylase and N-sulfotransferase 1 [Source:HGNC Symbol;Acc:HGNC:7680]
ENSG00000281990	1.74662	-1.41275	8.61775	1.27464e-15	1.72297e-14	24.6641	IGHV1-69-2	IG_V_gene	immunoglobulin heavy variable 1-69-2 [Source:HGNC Symbol;Acc:HGNC:5562]
ENSG00000154920	0.779495	-0.840495	8.61593	1.28996e-15	1.7424e-14	24.6524	EME1	protein_coding	essential meiotic structure-specific endonuclease 1 [Source:HGNC Symbol;Acc:HGNC:24965]
ENSG00000120733	0.232369	7.56017	8.61041	1.33735e-15	1.80508e-14	24.6168	KDM3B	protein_coding	lysine demethylase 3B [Source:HGNC Symbol;Acc:HGNC:1337]
ENSG00000173120	0.225017	8.09852	8.60953	1.34514e-15	1.81426e-14	24.611	KDM2A	protein_coding	lysine demethylase 2A [Source:HGNC Symbol;Acc:HGNC:13606]
ENSG00000115604	1.1502	4.70495	8.60373	1.39715e-15	1.88302e-14	24.5736	IL18R1	protein_coding	interleukin 18 receptor 1 [Source:HGNC Symbol;Acc:HGNC:5988]
ENSG00000035499	0.977703	0.653852	8.60143	1.41827e-15	1.91008e-14	24.5588	DEPDC1B	protein_coding	DEP domain containing 1B [Source:HGNC Symbol;Acc:HGNC:24902]
ENSG00000211642	1.6487	-0.520683	8.6008	1.42416e-15	1.9166e-14	24.5547	IGLV10-54	IG_V_gene	immunoglobulin lambda variable 10-54 [Source:HGNC Symbol;Acc:HGNC:5884]
ENSG00000172269	0.374196	3.65388	8.60056	1.4264e-15	1.91821e-14	24.5532	DPAGT1	protein_coding	dolichyl-phosphate N-acetylglucosaminephosphotransferase 1 [Source:HGNC Symbol;Acc:HGNC:2995]
ENSG00000121060	0.602336	7.62589	8.59805	1.44997e-15	1.94847e-14	24.537	TRIM25	protein_coding	tripartite motif containing 25 [Source:HGNC Symbol;Acc:HGNC:12932]
ENSG00000118496	-0.332241	5.39117	-8.59713	1.4588e-15	1.9589e-14	24.531	FBXO30	protein_coding	F-box protein 30 [Source:HGNC Symbol;Acc:HGNC:15600]
ENSG00000105726	0.389979	5.7963	8.59334	1.49541e-15	2.0062e-14	24.5066	ATP13A1	protein_coding	ATPase 13A1 [Source:HGNC Symbol;Acc:HGNC:24215]
ENSG00000275888	1.05015	0.240329	8.59325	1.49622e-15	2.0062e-14	24.506	ENSG00000275888	lncRNA	novel transcript, antisense to CSNK1D
ENSG00000105701	-0.910138	10.214	-8.59026	1.52579e-15	2.04436e-14	24.4867	FKBP8	protein_coding	FKBP prolyl isomerase 8 [Source:HGNC Symbol;Acc:HGNC:3724]
ENSG00000117724	0.598097	3.39681	8.58947	1.53372e-15	2.05348e-14	24.4816	CENPF	protein_coding	centromere protein F [Source:HGNC Symbol;Acc:HGNC:1857]
ENSG00000124783	0.2788	7.53534	8.58883	1.54014e-15	2.06057e-14	24.4775	SSR1	protein_coding	signal sequence receptor subunit 1 [Source:HGNC Symbol;Acc:HGNC:11323]
ENSG00000013563	0.337155	4.54572	8.58787	1.54978e-15	2.07195e-14	24.4713	DNASE1L1	protein_coding	deoxyribonuclease 1 like 1 [Source:HGNC Symbol;Acc:HGNC:2957]
ENSG00000165280	0.338423	7.10595	8.58533	1.57571e-15	2.10508e-14	24.455	VCP	protein_coding	valosin containing protein [Source:HGNC Symbol;Acc:HGNC:12666]
ENSG00000155926	0.530425	8.14334	8.58371	1.59252e-15	2.12573e-14	24.4445	SLA	protein_coding	Src like adaptor [Source:HGNC Symbol;Acc:HGNC:10902]
ENSG00000173848	0.637664	3.25185	8.58362	1.59349e-15	2.12573e-14	24.4439	NET1	protein_coding	neuroepithelial cell transforming 1 [Source:HGNC Symbol;Acc:HGNC:14592]
ENSG00000116991	0.943354	5.16749	8.5807	1.62419e-15	2.16511e-14	24.4251	SIPA1L2	protein_coding	signal induced proliferation associated 1 like 2 [Source:HGNC Symbol;Acc:HGNC:23800]
ENSG00000167645	0.415562	3.97464	8.58034	1.62795e-15	2.16855e-14	24.4228	YIF1B	protein_coding	Yip1 interacting factor homolog B, membrane trafficking protein [Source:HGNC Symbol;Acc:HGNC:30511]
ENSG00000131747	0.944775	3.74487	8.57907	1.64151e-15	2.18502e-14	24.4146	TOP2A	protein_coding	DNA topoisomerase II alpha [Source:HGNC Symbol;Acc:HGNC:11989]
ENSG00000008394	0.702051	2.71124	8.57611	1.67362e-15	2.22615e-14	24.3955	MGST1	protein_coding	microsomal glutathione S-transferase 1 [Source:HGNC Symbol;Acc:HGNC:7061]
ENSG00000181751	0.878972	2.90559	8.5729	1.70907e-15	2.27165e-14	24.3748	MACIR	protein_coding	macrophage immunometabolism regulator [Source:HGNC Symbol;Acc:HGNC:25052]
ENSG00000131873	0.515518	6.10244	8.57013	1.7403e-15	2.31148e-14	24.3569	CHSY1	protein_coding	chondroitin sulfate synthase 1 [Source:HGNC Symbol;Acc:HGNC:17198]
ENSG00000108679	1.09085	4.39882	8.56491	1.80054e-15	2.38976e-14	24.3234	LGALS3BP	protein_coding	galectin 3 binding protein [Source:HGNC Symbol;Acc:HGNC:6564]
ENSG00000184451	1.10136	0.0140033	8.56298	1.82339e-15	2.41834e-14	24.3109	CCR10	protein_coding	C-C motif chemokine receptor 10 [Source:HGNC Symbol;Acc:HGNC:4474]
ENSG00000186417	1.13136	-1.71201	8.56134	1.84302e-15	2.4426e-14	24.3004	GLDN	protein_coding	gliomedin [Source:HGNC Symbol;Acc:HGNC:29514]
ENSG00000180398	0.265926	5.20462	8.56058	1.8522e-15	2.453e-14	24.2955	MCFD2	protein_coding	multiple coagulation factor deficiency 2, ER cargo receptor complex subunit [Source:HGNC Symbol;Acc:HGNC:18451]
ENSG00000086544	0.743036	3.27308	8.55789	1.88501e-15	2.49464e-14	24.2782	ITPKC	protein_coding	inositol-trisphosphate 3-kinase C [Source:HGNC Symbol;Acc:HGNC:14897]
ENSG00000164687	0.965277	0.628398	8.55696	1.89645e-15	2.50797e-14	24.2722	FABP5	protein_coding	fatty acid binding protein 5 [Source:HGNC Symbol;Acc:HGNC:3560]
ENSG00000198018	0.475738	3.03741	8.55344	1.94048e-15	2.56435e-14	24.2495	ENTPD7	protein_coding	ectonucleoside triphosphate diphosphohydrolase 7 [Source:HGNC Symbol;Acc:HGNC:19745]
ENSG00000238201	-1.05691	0.90549	-8.5533	1.94225e-15	2.56484e-14	24.2486	ENSG00000238201	lncRNA	novel transcript
ENSG00000178719	-0.682114	7.58123	-8.55166	1.96321e-15	2.59064e-14	24.2381	GRINA	protein_coding	glutamate ionotropic receptor NMDA type subunit associated protein 1 [Source:HGNC Symbol;Acc:HGNC:4589]
ENSG00000148019	-0.479661	5.40774	-8.54964	1.98919e-15	2.62304e-14	24.2251	CEP78	protein_coding	centrosomal protein 78 [Source:HGNC Symbol;Acc:HGNC:25740]
ENSG00000112715	0.552768	3.34617	8.5486	2.00271e-15	2.63896e-14	24.2184	VEGFA	protein_coding	vascular endothelial growth factor A [Source:HGNC Symbol;Acc:HGNC:12680]
ENSG00000033867	-0.373632	5.74209	-8.54133	2.10006e-15	2.76525e-14	24.1716	SLC4A7	protein_coding	solute carrier family 4 member 7 [Source:HGNC Symbol;Acc:HGNC:11033]
ENSG00000167986	-0.35305	7.24938	-8.53062	2.25188e-15	2.96303e-14	24.1027	DDB1	protein_coding	damage specific DNA binding protein 1 [Source:HGNC Symbol;Acc:HGNC:2717]
ENSG00000163956	0.374385	5.58912	8.5295	2.26831e-15	2.98251e-14	24.0956	LRPAP1	protein_coding	LDL receptor related protein associated protein 1 [Source:HGNC Symbol;Acc:HGNC:6701]
ENSG00000013619	-0.877507	2.00262	-8.52843	2.28413e-15	3.00115e-14	24.0887	MAMLD1	protein_coding	mastermind like domain containing 1 [Source:HGNC Symbol;Acc:HGNC:2568]
ENSG00000161057	0.346586	4.64247	8.52821	2.28749e-15	3.00342e-14	24.0873	PSMC2	protein_coding	proteasome 26S subunit, ATPase 2 [Source:HGNC Symbol;Acc:HGNC:9548]
ENSG00000120705	0.250935	5.75328	8.52667	2.31056e-15	3.03153e-14	24.0774	ETF1	protein_coding	eukaryotic translation termination factor 1 [Source:HGNC Symbol;Acc:HGNC:3477]
ENSG00000143373	0.325709	5.75341	8.52567	2.32562e-15	3.04911e-14	24.0709	ZNF687	protein_coding	zinc finger protein 687 [Source:HGNC Symbol;Acc:HGNC:29277]
ENSG00000275714	0.974273	1.45523	8.52274	2.37046e-15	3.10568e-14	24.0521	H3C1	protein_coding	H3 clustered histone 1 [Source:HGNC Symbol;Acc:HGNC:4766]
ENSG00000158887	0.681926	2.44521	8.51996	2.41366e-15	3.16001e-14	24.0343	MPZ	protein_coding	myelin protein zero [Source:HGNC Symbol;Acc:HGNC:7225]
ENSG00000124688	0.458067	3.40154	8.51467	2.49824e-15	3.26842e-14	24.0003	MAD2L1BP	protein_coding	MAD2L1 binding protein [Source:HGNC Symbol;Acc:HGNC:21059]
ENSG00000076984	-0.393306	5.83157	-8.51187	2.54431e-15	3.3263e-14	23.9823	MAP2K7	protein_coding	mitogen-activated protein kinase kinase 7 [Source:HGNC Symbol;Acc:HGNC:6847]
ENSG00000116017	0.464217	6.09791	8.50713	2.62397e-15	3.42801e-14	23.9519	ARID3A	protein_coding	AT-rich interaction domain 3A [Source:HGNC Symbol;Acc:HGNC:3031]
ENSG00000104915	0.431402	5.28421	8.50018	2.74536e-15	3.58403e-14	23.9073	STX10	protein_coding	syntaxin 10 [Source:HGNC Symbol;Acc:HGNC:11428]
ENSG00000204394	0.443008	5.16885	8.49792	2.7859e-15	3.63437e-14	23.8928	VARS1	protein_coding	valyl-tRNA synthetase 1 [Source:HGNC Symbol;Acc:HGNC:12651]
ENSG00000273133	1.04794	1.25523	8.49778	2.78841e-15	3.63505e-14	23.8919	ENSG00000273133	lncRNA	novel transcript, antisense to CC2D2A
ENSG00000118960	0.357606	4.67767	8.49742	2.79504e-15	3.6411e-14	23.8896	HS1BP3	protein_coding	HCLS1 binding protein 3 [Source:HGNC Symbol;Acc:HGNC:24979]
ENSG00000126012	0.229732	7.01191	8.49602	2.82066e-15	3.67187e-14	23.8806	KDM5C	protein_coding	lysine demethylase 5C [Source:HGNC Symbol;Acc:HGNC:11114]
ENSG00000142409	0.432109	4.58264	8.49396	2.85856e-15	3.71815e-14	23.8674	ZNF787	protein_coding	zinc finger protein 787 [Source:HGNC Symbol;Acc:HGNC:26998]
ENSG00000149925	0.3607	8.53456	8.49387	2.86027e-15	3.71815e-14	23.8669	ALDOA	protein_coding	aldolase, fructose-bisphosphate A [Source:HGNC Symbol;Acc:HGNC:414]
ENSG00000153046	-0.566179	6.26175	-8.49297	2.87701e-15	3.73726e-14	23.8611	CDYL	protein_coding	chromodomain Y like [Source:HGNC Symbol;Acc:HGNC:1811]
ENSG00000250687	1.13213	0.385289	8.4921	2.89343e-15	3.75592e-14	23.8555	NAIPP1	transcribed_unprocessed_pseudogene	NAIP pseudogene 1 [Source:HGNC Symbol;Acc:HGNC:54492]
ENSG00000108309	-1.20369	4.80154	-8.4908	2.918e-15	3.78513e-14	23.8471	RUNDC3A	protein_coding	RUN domain containing 3A [Source:HGNC Symbol;Acc:HGNC:16984]
ENSG00000268734	0.880474	3.73135	8.48856	2.96074e-15	3.83786e-14	23.8328	ENSG00000268734	lncRNA	novel transcript
ENSG00000164543	-0.277695	6.33262	-8.48816	2.96838e-15	3.84503e-14	23.8303	STK17A	protein_coding	serine/threonine kinase 17a [Source:HGNC Symbol;Acc:HGNC:11395]
ENSG00000091483	0.403095	3.48863	8.4875	2.98112e-15	3.85882e-14	23.826	FH	protein_coding	fumarate hydratase [Source:HGNC Symbol;Acc:HGNC:3700]
ENSG00000182197	0.484156	4.08818	8.48456	3.03862e-15	3.93046e-14	23.8072	EXT1	protein_coding	exostosin glycosyltransferase 1 [Source:HGNC Symbol;Acc:HGNC:3512]
ENSG00000206503	0.400563	10.4136	8.48288	3.07214e-15	3.97101e-14	23.7964	HLA-A	protein_coding	major histocompatibility complex, class I, A [Source:HGNC Symbol;Acc:HGNC:4931]
ENSG00000170035	-0.303224	4.96422	-8.47943	3.14164e-15	4.05798e-14	23.7743	UBE2E3	protein_coding	ubiquitin conjugating enzyme E2 E3 [Source:HGNC Symbol;Acc:HGNC:12479]
ENSG00000182899	-0.484336	6.83368	-8.47099	3.31878e-15	4.28378e-14	23.7202	RPL35A	protein_coding	ribosomal protein L35a [Source:HGNC Symbol;Acc:HGNC:10345]
ENSG00000132274	0.73926	7.73212	8.46973	3.34598e-15	4.31584e-14	23.7122	TRIM22	protein_coding	tripartite motif containing 22 [Source:HGNC Symbol;Acc:HGNC:16379]
ENSG00000079931	1.24028	-0.281576	8.46147	3.53023e-15	4.5503e-14	23.6593	MOXD1	protein_coding	monooxygenase DBH like 1 [Source:HGNC Symbol;Acc:HGNC:21063]
ENSG00000143862	0.392233	5.15299	8.45962	3.57296e-15	4.60213e-14	23.6474	ARL8A	protein_coding	ARF like GTPase 8A [Source:HGNC Symbol;Acc:HGNC:25192]
ENSG00000120137	-0.236084	6.55813	-8.45698	3.63474e-15	4.67842e-14	23.6305	PANK3	protein_coding	pantothenate kinase 3 [Source:HGNC Symbol;Acc:HGNC:19365]
ENSG00000147324	-0.523987	5.78551	-8.45595	3.65906e-15	4.70641e-14	23.624	MFHAS1	protein_coding	multifunctional ROCO family signaling regulator 1 [Source:HGNC Symbol;Acc:HGNC:16982]
ENSG00000114204	-0.883467	-1.21142	-8.45386	3.70905e-15	4.76737e-14	23.6106	SERPINI2	protein_coding	serpin family I member 2 [Source:HGNC Symbol;Acc:HGNC:8945]
ENSG00000144381	0.36403	5.55122	8.45357	3.71585e-15	4.77276e-14	23.6088	HSPD1	protein_coding	heat shock protein family D (Hsp60) member 1 [Source:HGNC Symbol;Acc:HGNC:5261]
ENSG00000196778	0.788941	2.75717	8.45138	3.7692e-15	4.83789e-14	23.5947	OR52K1	protein_coding	olfactory receptor family 52 subfamily K member 1 [Source:HGNC Symbol;Acc:HGNC:15222]
ENSG00000068137	0.900898	-0.889231	8.45116	3.77445e-15	4.84124e-14	23.5933	PLEKHH3	protein_coding	pleckstrin homology, MyTH4 and FERM domain containing H3 [Source:HGNC Symbol;Acc:HGNC:26105]
ENSG00000101150	0.404574	6.45271	8.44999	3.80332e-15	4.87486e-14	23.5858	TPD52L2	protein_coding	TPD52 like 2 [Source:HGNC Symbol;Acc:HGNC:12007]
ENSG00000257954	0.822358	-1.35035	8.44776	3.85853e-15	4.94216e-14	23.5716	ENSG00000257954	processed_pseudogene	FGFR1 oncogene partner 2 (FGFR1OP2) pseudogene
ENSG00000145365	0.547822	4.04967	8.44721	3.87238e-15	4.95486e-14	23.5681	TIFA	protein_coding	TRAF interacting protein with forkhead associated domain [Source:HGNC Symbol;Acc:HGNC:19075]
ENSG00000167670	0.361946	3.47704	8.44715	3.87386e-15	4.95486e-14	23.5677	CHAF1A	protein_coding	chromatin assembly factor 1 subunit A [Source:HGNC Symbol;Acc:HGNC:1910]
ENSG00000164123	-1.05395	-0.795802	-8.44487	3.93173e-15	5.02538e-14	23.5531	SPMIP2	protein_coding	sperm microtubule inner protein 2 [Source:HGNC Symbol;Acc:HGNC:26342]
ENSG00000023318	0.291737	5.5951	8.43941	4.07321e-15	5.20257e-14	23.5182	ERP44	protein_coding	endoplasmic reticulum protein 44 [Source:HGNC Symbol;Acc:HGNC:18311]
ENSG00000182795	-0.980792	1.65059	-8.43874	4.09101e-15	5.22167e-14	23.5139	C1orf116	protein_coding	chromosome 1 open reading frame 116 [Source:HGNC Symbol;Acc:HGNC:28667]
ENSG00000188610	0.900549	-0.829852	8.43717	4.13276e-15	5.27128e-14	23.5039	FAM72B	protein_coding	family with sequence similarity 72 member B [Source:HGNC Symbol;Acc:HGNC:24805]
ENSG00000166889	0.367674	6.32382	8.43574	4.17142e-15	5.31689e-14	23.4947	PATL1	protein_coding	PAT1 homolog 1, processing body mRNA decay factor [Source:HGNC Symbol;Acc:HGNC:26721]
ENSG00000198355	0.536054	5.51404	8.43452	4.20453e-15	5.35536e-14	23.4869	PIM3	protein_coding	Pim-3 proto-oncogene, serine/threonine kinase [Source:HGNC Symbol;Acc:HGNC:19310]
ENSG00000169877	-1.4848	4.1811	-8.43106	4.29986e-15	5.47298e-14	23.4648	AHSP	protein_coding	alpha hemoglobin stabilizing protein [Source:HGNC Symbol;Acc:HGNC:18075]
ENSG00000132965	0.756173	6.70364	8.42945	4.34489e-15	5.52646e-14	23.4545	ALOX5AP	protein_coding	arachidonate 5-lipoxygenase activating protein [Source:HGNC Symbol;Acc:HGNC:436]
ENSG00000118454	-0.30347	4.57965	-8.42687	4.41795e-15	5.61549e-14	23.4381	ANKRD13C	protein_coding	ankyrin repeat domain 13C [Source:HGNC Symbol;Acc:HGNC:25374]
ENSG00000254470	0.680655	6.95434	8.42449	4.48672e-15	5.69895e-14	23.4229	AP5B1	protein_coding	adaptor related protein complex 5 subunit beta 1 [Source:HGNC Symbol;Acc:HGNC:25104]
ENSG00000115159	0.418875	5.32231	8.42331	4.52101e-15	5.73852e-14	23.4154	GPD2	protein_coding	glycerol-3-phosphate dehydrogenase 2 [Source:HGNC Symbol;Acc:HGNC:4456]
ENSG00000034677	-0.226206	6.44063	-8.42219	4.55404e-15	5.77643e-14	23.4082	RNF19A	protein_coding	ring finger protein 19A, RBR E3 ubiquitin protein ligase [Source:HGNC Symbol;Acc:HGNC:13432]
ENSG00000196405	-0.389183	7.53568	-8.42078	4.59586e-15	5.82545e-14	23.3992	EVL	protein_coding	Enah/Vasp-like [Source:HGNC Symbol;Acc:HGNC:20234]
ENSG00000111802	0.44609	6.01946	8.42047	4.60486e-15	5.82879e-14	23.3972	TDP2	protein_coding	tyrosyl-DNA phosphodiesterase 2 [Source:HGNC Symbol;Acc:HGNC:17768]
ENSG00000127418	-0.559981	2.79212	-8.42056	4.60216e-15	5.82879e-14	23.3978	FGFRL1	protein_coding	fibroblast growth factor receptor like 1 [Source:HGNC Symbol;Acc:HGNC:3693]
ENSG00000165672	0.353613	5.05816	8.41985	4.62344e-15	5.84827e-14	23.3933	PRDX3	protein_coding	peroxiredoxin 3 [Source:HGNC Symbol;Acc:HGNC:9354]
ENSG00000102007	0.523626	6.30426	8.41681	4.71527e-15	5.96031e-14	23.3739	PLP2	protein_coding	proteolipid protein 2 [Source:HGNC Symbol;Acc:HGNC:9087]
ENSG00000150967	0.908916	1.53025	8.41435	4.79094e-15	6.05179e-14	23.3582	ABCB9	protein_coding	ATP binding cassette subfamily B member 9 [Source:HGNC Symbol;Acc:HGNC:50]
ENSG00000058091	0.695822	4.81244	8.41186	4.86891e-15	6.14604e-14	23.3423	CDK14	protein_coding	cyclin dependent kinase 14 [Source:HGNC Symbol;Acc:HGNC:8883]
ENSG00000120802	0.324346	6.67553	8.41127	4.88754e-15	6.1653e-14	23.3385	TMPO	protein_coding	thymopoietin [Source:HGNC Symbol;Acc:HGNC:11875]
ENSG00000185842	-0.96812	1.43292	-8.41001	4.92758e-15	6.21153e-14	23.3304	DNAH14	protein_coding	dynein axonemal heavy chain 14 [Source:HGNC Symbol;Acc:HGNC:2945]
ENSG00000173540	0.507488	3.60657	8.40903	4.95902e-15	6.24686e-14	23.3242	GMPPB	protein_coding	GDP-mannose pyrophosphorylase B [Source:HGNC Symbol;Acc:HGNC:22932]
ENSG00000069956	0.350082	4.52274	8.40814	4.98761e-15	6.27856e-14	23.3185	MAPK6	protein_coding	mitogen-activated protein kinase 6 [Source:HGNC Symbol;Acc:HGNC:6879]
ENSG00000188559	0.514129	6.981	8.40553	5.07248e-15	6.38101e-14	23.3019	RALGAPA2	protein_coding	Ral GTPase activating protein catalytic subunit alpha 2 [Source:HGNC Symbol;Acc:HGNC:16207]
ENSG00000138182	-0.487947	5.18346	-8.40417	5.11716e-15	6.43281e-14	23.2932	KIF20B	protein_coding	kinesin family member 20B [Source:HGNC Symbol;Acc:HGNC:7212]
ENSG00000148341	-0.395856	5.35736	-8.39555	5.41049e-15	6.79688e-14	23.2383	SH3GLB2	protein_coding	SH3 domain containing GRB2 like, endophilin B2 [Source:HGNC Symbol;Acc:HGNC:10834]
ENSG00000254395	1.16194	-1.54797	8.39405	5.46332e-15	6.85855e-14	23.2287	IGHV4-55	IG_V_pseudogene	immunoglobulin heavy variable 4-55 (pseudogene) [Source:HGNC Symbol;Acc:HGNC:5653]
ENSG00000161643	1.04793	0.877063	8.39191	5.53948e-15	6.94939e-14	23.215	SIGLEC16	protein_coding	sialic acid binding Ig like lectin 16 (gene/pseudogene) [Source:HGNC Symbol;Acc:HGNC:24851]
ENSG00000131462	0.693124	2.34049	8.38903	5.64353e-15	7.07497e-14	23.1967	TUBG1	protein_coding	tubulin gamma 1 [Source:HGNC Symbol;Acc:HGNC:12417]
ENSG00000186432	-0.21936	7.06661	-8.38893	5.64731e-15	7.07497e-14	23.196	KPNA4	protein_coding	karyopherin subunit alpha 4 [Source:HGNC Symbol;Acc:HGNC:6397]
ENSG00000169116	1.09344	1.67613	8.38373	5.84004e-15	7.31143e-14	23.1629	PARM1	protein_coding	prostate androgen-regulated mucin-like protein 1 [Source:HGNC Symbol;Acc:HGNC:24536]
ENSG00000116133	0.823616	3.13636	8.38216	5.89947e-15	7.38079e-14	23.1529	DHCR24	protein_coding	24-dehydrocholesterol reductase [Source:HGNC Symbol;Acc:HGNC:2859]
ENSG00000161914	-0.700566	1.97766	-8.38194	5.90789e-15	7.38627e-14	23.1515	ZNF653	protein_coding	zinc finger protein 653 [Source:HGNC Symbol;Acc:HGNC:25196]
ENSG00000109927	-0.879504	1.23208	-8.37702	6.09874e-15	7.61967e-14	23.1202	TECTA	protein_coding	tectorin alpha [Source:HGNC Symbol;Acc:HGNC:11720]
ENSG00000143344	0.887535	2.38477	8.37376	6.22864e-15	7.77668e-14	23.0994	RGL1	protein_coding	ral guanine nucleotide dissociation stimulator like 1 [Source:HGNC Symbol;Acc:HGNC:30281]
ENSG00000122507	-0.300012	3.93534	-8.37323	6.24993e-15	7.79793e-14	23.0961	BBS9	protein_coding	Bardet-Biedl syndrome 9 [Source:HGNC Symbol;Acc:HGNC:30000]
ENSG00000145949	-0.953528	0.897807	-8.3727	6.27145e-15	7.81414e-14	23.0927	MYLK4	protein_coding	myosin light chain kinase family member 4 [Source:HGNC Symbol;Acc:HGNC:27972]
ENSG00000179299	0.927516	2.71001	8.37276	6.26888e-15	7.81414e-14	23.0931	NSUN7	protein_coding	NOP2/Sun RNA methyltransferase family member 7 [Source:HGNC Symbol;Acc:HGNC:25857]
ENSG00000111796	-0.755019	4.12231	-8.37054	6.35932e-15	7.91824e-14	23.0789	KLRB1	protein_coding	killer cell lectin like receptor B1 [Source:HGNC Symbol;Acc:HGNC:6373]
ENSG00000144036	-0.387359	3.97026	-8.37007	6.37884e-15	7.93715e-14	23.0759	EXOC6B	protein_coding	exocyst complex component 6B [Source:HGNC Symbol;Acc:HGNC:17085]
ENSG00000163959	1.2298	-1.32714	8.36755	6.48332e-15	8.06168e-14	23.0599	SLC51A	protein_coding	solute carrier family 51 member A [Source:HGNC Symbol;Acc:HGNC:29955]
ENSG00000134294	0.296342	7.40398	8.36659	6.52363e-15	8.1063e-14	23.0538	SLC38A2	protein_coding	solute carrier family 38 member 2 [Source:HGNC Symbol;Acc:HGNC:13448]
ENSG00000198715	0.48731	3.99281	8.36441	6.61589e-15	8.21536e-14	23.0399	GLMP	protein_coding	glycosylated lysosomal membrane protein [Source:HGNC Symbol;Acc:HGNC:29436]
ENSG00000230006	-1.00195	5.98376	-8.36008	6.80328e-15	8.44234e-14	23.0124	ANKRD36BP2	transcribed_unprocessed_pseudogene	ankyrin repeat domain 36B pseudogene 2 [Source:HGNC Symbol;Acc:HGNC:33607]
ENSG00000159882	0.512982	3.55738	8.35632	6.97039e-15	8.64385e-14	22.9885	ZNF230	protein_coding	zinc finger protein 230 [Source:HGNC Symbol;Acc:HGNC:13024]
ENSG00000101052	-0.521395	3.44015	-8.35472	7.04298e-15	8.72796e-14	22.9783	IFT52	protein_coding	intraflagellar transport 52 [Source:HGNC Symbol;Acc:HGNC:15901]
ENSG00000072954	0.792325	1.33566	8.35353	7.09708e-15	8.78905e-14	22.9707	TMEM38A	protein_coding	transmembrane protein 38A [Source:HGNC Symbol;Acc:HGNC:28462]
ENSG00000134571	0.917907	2.9723	8.34978	7.27065e-15	8.99792e-14	22.9469	MYBPC3	protein_coding	myosin binding protein C3 [Source:HGNC Symbol;Acc:HGNC:7551]
ENSG00000123136	0.378852	4.53925	8.34873	7.31989e-15	9.05274e-14	22.9403	DDX39A	protein_coding	DExD-box helicase 39A [Source:HGNC Symbol;Acc:HGNC:17821]
ENSG00000115828	0.812054	5.77687	8.34835	7.33792e-15	9.06892e-14	22.9378	QPCT	protein_coding	glutaminyl-peptide cyclotransferase [Source:HGNC Symbol;Acc:HGNC:9753]
ENSG00000111605	-0.267343	6.52059	-8.34534	7.48168e-15	9.24035e-14	22.9187	CPSF6	protein_coding	cleavage and polyadenylation specific factor 6 [Source:HGNC Symbol;Acc:HGNC:13871]
ENSG00000248503	-0.730786	1.76106	-8.33725	7.88211e-15	9.72836e-14	22.8673	C4orf46P2	transcribed_processed_pseudogene	C4orf46 pseudogene 2 [Source:HGNC Symbol;Acc:HGNC:55883]
ENSG00000182768	-0.346702	3.14521	-8.32319	8.62922e-15	1.06433e-13	22.778	NGRN	protein_coding	neugrin, neurite outgrowth associated [Source:HGNC Symbol;Acc:HGNC:18077]
ENSG00000128165	0.914037	0.329396	8.32303	8.63806e-15	1.0647e-13	22.777	ADM2	protein_coding	adrenomedullin 2 [Source:HGNC Symbol;Acc:HGNC:28898]
ENSG00000276566	1.49962	-1.2208	8.32292	8.6445e-15	1.06478e-13	22.7763	IGKV1D-13	IG_V_gene	immunoglobulin kappa variable 1D-13 [Source:HGNC Symbol;Acc:HGNC:5747]
ENSG00000005302	0.34791	6.19127	8.32027	8.79301e-15	1.08234e-13	22.7595	MSL3	protein_coding	MSL complex subunit 3 [Source:HGNC Symbol;Acc:HGNC:7370]
ENSG00000158321	-0.522787	4.55543	-8.3168	8.99144e-15	1.10603e-13	22.7375	AUTS2	protein_coding	activator of transcription and developmental regulator AUTS2 [Source:HGNC Symbol;Acc:HGNC:14262]
ENSG00000122025	1.11917	3.10259	8.31619	9.02684e-15	1.10963e-13	22.7336	FLT3	protein_coding	fms related receptor tyrosine kinase 3 [Source:HGNC Symbol;Acc:HGNC:3765]
ENSG00000075420	0.524452	7.46452	8.31583	9.04767e-15	1.11145e-13	22.7313	FNDC3B	protein_coding	fibronectin type III domain containing 3B [Source:HGNC Symbol;Acc:HGNC:24670]
ENSG00000167207	0.565322	5.72035	8.31091	9.33884e-15	1.14645e-13	22.7001	NOD2	protein_coding	nucleotide binding oligomerization domain containing 2 [Source:HGNC Symbol;Acc:HGNC:5331]
ENSG00000135535	0.326334	7.88138	8.31044	9.36713e-15	1.14915e-13	22.6971	CD164	protein_coding	CD164 molecule [Source:HGNC Symbol;Acc:HGNC:1632]
ENSG00000180537	-2.23786	4.80527	-8.30677	9.59103e-15	1.17583e-13	22.6739	RNF182	protein_coding	ring finger protein 182 [Source:HGNC Symbol;Acc:HGNC:28522]
ENSG00000184216	0.33451	5.82448	8.30497	9.70255e-15	1.18871e-13	22.6625	IRAK1	protein_coding	interleukin 1 receptor associated kinase 1 [Source:HGNC Symbol;Acc:HGNC:6112]
ENSG00000012048	0.435438	4.09327	8.30465	9.7223e-15	1.19033e-13	22.6605	BRCA1	protein_coding	BRCA1 DNA repair associated [Source:HGNC Symbol;Acc:HGNC:1100]
ENSG00000165131	1.02834	-1.07627	8.29789	1.01543e-14	1.24239e-13	22.6176	LLCFC1	protein_coding	LLLL and CFNLAS motif containing 1 [Source:HGNC Symbol;Acc:HGNC:21750]
ENSG00000172071	0.44323	4.69056	8.29677	1.02275e-14	1.25051e-13	22.6105	EIF2AK3	protein_coding	eukaryotic translation initiation factor 2 alpha kinase 3 [Source:HGNC Symbol;Acc:HGNC:3255]
ENSG00000186818	0.617481	4.23452	8.29578	1.02929e-14	1.25767e-13	22.6042	LILRB4	protein_coding	leukocyte immunoglobulin like receptor B4 [Source:HGNC Symbol;Acc:HGNC:6608]
ENSG00000103175	1.0999	-1.80578	8.29461	1.03706e-14	1.26632e-13	22.5968	WFDC1	protein_coding	WAP four-disulfide core domain 1 [Source:HGNC Symbol;Acc:HGNC:15466]
ENSG00000165416	-0.252079	5.56648	-8.29004	1.06797e-14	1.30319e-13	22.5679	SUGT1	protein_coding	SGT1 homolog, MIS12 kinetochore complex assembly cochaperone [Source:HGNC Symbol;Acc:HGNC:16987]
ENSG00000249437	1.05616	4.7314	8.28764	1.08458e-14	1.32258e-13	22.5527	NAIP	protein_coding	NLR family apoptosis inhibitory protein [Source:HGNC Symbol;Acc:HGNC:7634]
ENSG00000248099	0.931182	0.72648	8.28045	1.13581e-14	1.38413e-13	22.5072	INSL3	protein_coding	insulin like 3 [Source:HGNC Symbol;Acc:HGNC:6086]
ENSG00000118363	0.519451	4.79053	8.27746	1.15783e-14	1.41003e-13	22.4882	SPCS2	protein_coding	signal peptidase complex subunit 2 [Source:HGNC Symbol;Acc:HGNC:28962]
ENSG00000263812	0.870409	-1.35257	8.27508	1.17561e-14	1.43073e-13	22.4732	ENSG00000263812	NA	NA
ENSG00000089682	-0.330768	3.94815	-8.27417	1.1825e-14	1.43815e-13	22.4675	RBM41	protein_coding	RNA binding motif protein 41 [Source:HGNC Symbol;Acc:HGNC:25617]
ENSG00000065911	0.517807	4.61129	8.26881	1.22391e-14	1.48753e-13	22.4335	MTHFD2	protein_coding	methylenetetrahydrofolate dehydrogenase (NADP+ dependent) 2, methenyltetrahydrofolate cyclohydrolase [Source:HGNC Symbol;Acc:HGNC:7434]
ENSG00000183621	0.662618	4.46752	8.26585	1.24733e-14	1.51499e-13	22.4149	ZNF438	protein_coding	zinc finger protein 438 [Source:HGNC Symbol;Acc:HGNC:21029]
ENSG00000228417	-0.903994	-1.39825	-8.2642	1.26066e-14	1.53016e-13	22.4044	ENSG00000228417	lncRNA	novel transcript
ENSG00000145103	0.865546	-0.899434	8.26308	1.26975e-14	1.54018e-13	22.3973	ILDR1	protein_coding	immunoglobulin like domain containing receptor 1 [Source:HGNC Symbol;Acc:HGNC:28741]
ENSG00000179583	-0.511096	7.06312	-8.26284	1.2717e-14	1.54153e-13	22.3958	CIITA	protein_coding	class II major histocompatibility complex transactivator [Source:HGNC Symbol;Acc:HGNC:7067]
ENSG00000179051	0.316207	6.39184	8.26101	1.28669e-14	1.55866e-13	22.3842	RCC2	protein_coding	regulator of chromosome condensation 2 [Source:HGNC Symbol;Acc:HGNC:30297]
ENSG00000158828	-0.667937	6.38391	-8.26086	1.28793e-14	1.55914e-13	22.3833	PINK1	protein_coding	PTEN induced kinase 1 [Source:HGNC Symbol;Acc:HGNC:14581]
ENSG00000165240	-0.335035	5.90107	-8.25839	1.30853e-14	1.58303e-13	22.3676	ATP7A	protein_coding	ATPase copper transporting alpha [Source:HGNC Symbol;Acc:HGNC:869]
ENSG00000243335	-0.365825	4.18974	-8.25735	1.31725e-14	1.59253e-13	22.3611	KCTD7	protein_coding	potassium channel tetramerization domain containing 7 [Source:HGNC Symbol;Acc:HGNC:21957]
ENSG00000237781	0.817948	4.31039	8.25646	1.32475e-14	1.60054e-13	22.3555	ADAMTSL4-AS2	lncRNA	ADAMTSL4 antisense RNA 2 [Source:HGNC Symbol;Acc:HGNC:40895]
ENSG00000111728	-0.901938	2.36731	-8.25383	1.34731e-14	1.62672e-13	22.3389	ST8SIA1	protein_coding	ST8 alpha-N-acetyl-neuraminide alpha-2,8-sialyltransferase 1 [Source:HGNC Symbol;Acc:HGNC:10869]
ENSG00000143376	0.412598	7.22646	8.25272	1.35692e-14	1.63724e-13	22.3319	SNX27	protein_coding	sorting nexin 27 [Source:HGNC Symbol;Acc:HGNC:20073]
ENSG00000179361	0.296288	5.49626	8.25211	1.36223e-14	1.64256e-13	22.328	ARID3B	protein_coding	AT-rich interaction domain 3B [Source:HGNC Symbol;Acc:HGNC:14350]
ENSG00000120725	0.516312	3.15669	8.24947	1.38549e-14	1.66951e-13	22.3113	SIL1	protein_coding	SIL1 nucleotide exchange factor [Source:HGNC Symbol;Acc:HGNC:24624]
ENSG00000133063	1.27031	1.62518	8.24891	1.3905e-14	1.67445e-13	22.3078	CHIT1	protein_coding	chitinase 1 [Source:HGNC Symbol;Acc:HGNC:1936]
ENSG00000198015	-0.32302	5.42523	-8.24859	1.39336e-14	1.6768e-13	22.3057	MRPL42	protein_coding	mitochondrial ribosomal protein L42 [Source:HGNC Symbol;Acc:HGNC:14493]
ENSG00000229358	-0.862335	2.82851	-8.24553	1.42094e-14	1.70886e-13	22.2864	DPY19L1P1	transcribed_unprocessed_pseudogene	DPY19L1 pseudogene 1 [Source:HGNC Symbol;Acc:HGNC:22395]
ENSG00000103966	0.415914	4.59573	8.24528	1.42324e-14	1.7105e-13	22.2848	EHD4	protein_coding	EH domain containing 4 [Source:HGNC Symbol;Acc:HGNC:3245]
ENSG00000173369	1.51785	0.70543	8.23582	1.51213e-14	1.81615e-13	22.2251	C1QB	protein_coding	complement C1q B chain [Source:HGNC Symbol;Acc:HGNC:1242]
ENSG00000153989	0.326218	5.06548	8.23417	1.5282e-14	1.83424e-13	22.2147	NUS1	protein_coding	NUS1 dehydrodolichyl diphosphate synthase subunit [Source:HGNC Symbol;Acc:HGNC:21042]
ENSG00000141664	0.678083	6.71878	8.22964	1.57307e-14	1.88687e-13	22.1862	ZCCHC2	protein_coding	zinc finger CCHC-type containing 2 [Source:HGNC Symbol;Acc:HGNC:22916]
ENSG00000090376	0.720706	7.37515	8.22191	1.65286e-14	1.98127e-13	22.1374	IRAK3	protein_coding	interleukin 1 receptor associated kinase 3 [Source:HGNC Symbol;Acc:HGNC:17020]
ENSG00000115414	1.8859	0.477571	8.22154	1.65682e-14	1.98472e-13	22.1351	FN1	protein_coding	fibronectin 1 [Source:HGNC Symbol;Acc:HGNC:3778]
ENSG00000140830	0.354871	3.6841	8.21989	1.67434e-14	2.00439e-13	22.1247	TXNL4B	protein_coding	thioredoxin like 4B [Source:HGNC Symbol;Acc:HGNC:26041]
ENSG00000135845	-1.13758	5.10972	-8.21832	1.69124e-14	2.02331e-13	22.1148	PIGC	protein_coding	phosphatidylinositol glycan anchor biosynthesis class C [Source:HGNC Symbol;Acc:HGNC:8960]
ENSG00000100580	0.464027	5.85523	8.21658	1.71023e-14	2.04468e-13	22.1038	TMED8	protein_coding	transmembrane p24 trafficking protein family member 8 [Source:HGNC Symbol;Acc:HGNC:18633]
ENSG00000163565	0.563694	7.74332	8.21425	1.73587e-14	2.07399e-13	22.0891	IFI16	protein_coding	interferon gamma inducible protein 16 [Source:HGNC Symbol;Acc:HGNC:5395]
ENSG00000023697	0.338545	3.53842	8.21303	1.74943e-14	2.08882e-13	22.0815	DERA	protein_coding	deoxyribose-phosphate aldolase [Source:HGNC Symbol;Acc:HGNC:24269]
ENSG00000185033	0.443078	6.33496	8.2101	1.78255e-14	2.12698e-13	22.063	SEMA4B	protein_coding	semaphorin 4B [Source:HGNC Symbol;Acc:HGNC:10730]
ENSG00000155097	0.31765	5.67019	8.20832	1.80292e-14	2.14989e-13	22.0518	ATP6V1C1	protein_coding	ATPase H+ transporting V1 subunit C1 [Source:HGNC Symbol;Acc:HGNC:856]
ENSG00000027697	0.507868	7.22035	8.20296	1.86578e-14	2.2234e-13	22.018	IFNGR1	protein_coding	interferon gamma receptor 1 [Source:HGNC Symbol;Acc:HGNC:5439]
ENSG00000111911	0.381758	4.19538	8.19973	1.90471e-14	2.26831e-13	21.9977	HINT3	protein_coding	histidine triad nucleotide binding protein 3 [Source:HGNC Symbol;Acc:HGNC:18468]
ENSG00000143702	0.284948	5.85544	8.19941	1.90866e-14	2.27154e-13	21.9956	CEP170	protein_coding	centrosomal protein 170 [Source:HGNC Symbol;Acc:HGNC:28920]
ENSG00000161944	0.768682	3.35471	8.19606	1.94993e-14	2.31915e-13	21.9745	ASGR2	protein_coding	asialoglycoprotein receptor 2 [Source:HGNC Symbol;Acc:HGNC:743]
ENSG00000170525	0.793824	6.31496	8.19427	1.97224e-14	2.34417e-13	21.9633	PFKFB3	protein_coding	6-phosphofructo-2-kinase/fructose-2,6-biphosphatase 3 [Source:HGNC Symbol;Acc:HGNC:8874]
ENSG00000168288	0.364937	4.99951	8.18938	2.03486e-14	2.41702e-13	21.9325	MMADHC	protein_coding	metabolism of cobalamin associated D [Source:HGNC Symbol;Acc:HGNC:25221]
ENSG00000213347	0.649964	4.32104	8.18795	2.05354e-14	2.43763e-13	21.9235	MXD3	protein_coding	MAX dimerization protein 3 [Source:HGNC Symbol;Acc:HGNC:14008]
ENSG00000198734	0.740471	6.59101	8.18577	2.08227e-14	2.47013e-13	21.9098	F5	protein_coding	coagulation factor V [Source:HGNC Symbol;Acc:HGNC:3542]
ENSG00000120451	0.221642	6.28388	8.18075	2.15008e-14	2.54892e-13	21.8782	SNX19	protein_coding	sorting nexin 19 [Source:HGNC Symbol;Acc:HGNC:21532]
ENSG00000156467	-0.508207	5.41137	-8.1792	2.17148e-14	2.57263e-13	21.8685	UQCRB	protein_coding	ubiquinol-cytochrome c reductase binding protein [Source:HGNC Symbol;Acc:HGNC:12582]
ENSG00000119782	-0.998615	0.467634	-8.17852	2.18087e-14	2.58208e-13	21.8642	FKBP1B	protein_coding	FKBP prolyl isomerase 1B [Source:HGNC Symbol;Acc:HGNC:3712]
ENSG00000256235	0.667402	3.65918	8.17574	2.21993e-14	2.62664e-13	21.8467	SMIM3	protein_coding	small integral membrane protein 3 [Source:HGNC Symbol;Acc:HGNC:30248]
ENSG00000179862	0.944863	1.40283	8.17323	2.25572e-14	2.66725e-13	21.831	CITED4	protein_coding	Cbp/p300 interacting transactivator with Glu/Asp rich carboxy-terminal domain 4 [Source:HGNC Symbol;Acc:HGNC:18696]
ENSG00000245105	-0.838853	3.51639	-8.16968	2.30737e-14	2.72657e-13	21.8087	A2M-AS1	lncRNA	A2M antisense RNA 1 [Source:HGNC Symbol;Acc:HGNC:27057]
ENSG00000173926	-0.875758	2.56493	-8.16676	2.35086e-14	2.77617e-13	21.7903	MARCHF3	protein_coding	membrane associated ring-CH-type finger 3 [Source:HGNC Symbol;Acc:HGNC:28728]
ENSG00000146433	-0.370924	5.19191	-8.1666	2.3532e-14	2.77714e-13	21.7893	TMEM181	protein_coding	transmembrane protein 181 [Source:HGNC Symbol;Acc:HGNC:20958]
ENSG00000184470	-0.425563	4.355	-8.16582	2.36489e-14	2.78914e-13	21.7844	TXNRD2	protein_coding	thioredoxin reductase 2 [Source:HGNC Symbol;Acc:HGNC:18155]
ENSG00000154803	0.383504	5.00298	8.16122	2.43529e-14	2.87032e-13	21.7555	FLCN	protein_coding	folliculin [Source:HGNC Symbol;Acc:HGNC:27310]
ENSG00000077152	0.85814	-0.225641	8.16027	2.45009e-14	2.88405e-13	21.7495	UBE2T	protein_coding	ubiquitin conjugating enzyme E2 T [Source:HGNC Symbol;Acc:HGNC:25009]
ENSG00000272666	1.0947	-0.72959	8.16036	2.44867e-14	2.88405e-13	21.7501	KLHDC7B-DT	lncRNA	KLHDC7B divergent transcript [Source:HGNC Symbol;Acc:HGNC:53791]
ENSG00000067177	0.932622	-1.2217	8.1601	2.45269e-14	2.88526e-13	21.7485	PHKA1	protein_coding	phosphorylase kinase regulatory subunit alpha 1 [Source:HGNC Symbol;Acc:HGNC:8925]
ENSG00000235290	1.04393	0.660819	8.15925	2.46604e-14	2.8991e-13	21.7431	HLA-W	transcribed_unprocessed_pseudogene	major histocompatibility complex, class I, W (pseudogene) [Source:HGNC Symbol;Acc:HGNC:23425]
ENSG00000104904	-0.519664	8.67663	-8.15888	2.47192e-14	2.90415e-13	21.7408	OAZ1	protein_coding	ornithine decarboxylase antizyme 1 [Source:HGNC Symbol;Acc:HGNC:8095]
ENSG00000183856	1.01898	-0.701804	8.15729	2.49707e-14	2.93182e-13	21.7308	IQGAP3	protein_coding	IQ motif containing GTPase activating protein 3 [Source:HGNC Symbol;Acc:HGNC:20669]
ENSG00000260401	-0.797965	2.79136	-8.15463	2.53965e-14	2.9799e-13	21.7142	ENSG00000260401	lncRNA	novel transcript, overlapping to P2RY2
ENSG00000187475	1.07204	-0.410716	8.15023	2.61189e-14	3.0627e-13	21.6865	H1-6	protein_coding	H1.6 linker histone, cluster member [Source:HGNC Symbol;Acc:HGNC:4720]
ENSG00000145428	-1.09515	0.390506	-8.14705	2.66529e-14	3.12332e-13	21.6666	RNF175	protein_coding	ring finger protein 175 [Source:HGNC Symbol;Acc:HGNC:27735]
ENSG00000198818	0.35883	4.28416	8.14672	2.67093e-14	3.12793e-13	21.6645	SFT2D1	protein_coding	SFT2 domain containing 1 [Source:HGNC Symbol;Acc:HGNC:21102]
ENSG00000197057	-0.742065	3.48619	-8.14648	2.67504e-14	3.13074e-13	21.663	DTHD1	protein_coding	death domain containing 1 [Source:HGNC Symbol;Acc:HGNC:37261]
ENSG00000142185	0.572939	4.32429	8.14471	2.70539e-14	3.16424e-13	21.6519	TRPM2	protein_coding	transient receptor potential cation channel subfamily M member 2 [Source:HGNC Symbol;Acc:HGNC:12339]
ENSG00000184840	0.472624	4.89051	8.14379	2.72131e-14	3.18082e-13	21.6461	TMED9	protein_coding	transmembrane p24 trafficking protein 9 [Source:HGNC Symbol;Acc:HGNC:24878]
ENSG00000223552	-1.03005	0.849596	-8.13979	2.79149e-14	3.26078e-13	21.621	CCR5AS	lncRNA	CCR5 antisense RNA [Source:HGNC Symbol;Acc:HGNC:54398]
ENSG00000255833	-1.14834	0.134551	-8.13728	2.83641e-14	3.31113e-13	21.6053	TIFAB	protein_coding	TIFA inhibitor [Source:HGNC Symbol;Acc:HGNC:34024]
ENSG00000179406	0.434673	3.70376	8.13571	2.86493e-14	3.3423e-13	21.5954	LINC00174	lncRNA	long intergenic non-protein coding RNA 174 [Source:HGNC Symbol;Acc:HGNC:27788]
ENSG00000188313	0.970498	5.61309	8.12982	2.97431e-14	3.46769e-13	21.5585	PLSCR1	protein_coding	phospholipid scramblase 1 [Source:HGNC Symbol;Acc:HGNC:9092]
ENSG00000014919	0.256397	4.95287	8.12216	3.12276e-14	3.63845e-13	21.5105	COX15	protein_coding	cytochrome c oxidase assembly homolog COX15 [Source:HGNC Symbol;Acc:HGNC:2263]
ENSG00000267750	-1.19295	0.776794	-8.12089	3.14807e-14	3.66561e-13	21.5026	RUNDC3A-AS1	lncRNA	RUNDC3A antisense RNA 1 [Source:HGNC Symbol;Acc:HGNC:51344]
ENSG00000107864	0.409349	3.74934	8.12012	3.16352e-14	3.68126e-13	21.4977	CPEB3	protein_coding	cytoplasmic polyadenylation element binding protein 3 [Source:HGNC Symbol;Acc:HGNC:21746]
ENSG00000134809	1.12683	2.04754	8.11998	3.16626e-14	3.68211e-13	21.4969	TIMM10	protein_coding	translocase of inner mitochondrial membrane 10 [Source:HGNC Symbol;Acc:HGNC:11814]
ENSG00000105325	-0.315315	5.80423	-8.11665	3.23413e-14	3.75865e-13	21.476	FZR1	protein_coding	fizzy and cell division cycle 20 related 1 [Source:HGNC Symbol;Acc:HGNC:24824]
ENSG00000274012	-1.37956	9.5022	-8.11538	3.2602e-14	3.78654e-13	21.4681	RN7SL2	misc_RNA	RNA component of signal recognition particle 7SL2 [Source:HGNC Symbol;Acc:HGNC:23134]
ENSG00000110660	0.723787	2.16816	8.11467	3.27502e-14	3.80134e-13	21.4636	SLC35F2	protein_coding	solute carrier family 35 member F2 [Source:HGNC Symbol;Acc:HGNC:23615]
ENSG00000165802	-0.438123	4.23387	-8.11343	3.30091e-14	3.82897e-13	21.4559	NSMF	protein_coding	NMDA receptor synaptonuclear signaling and neuronal migration factor [Source:HGNC Symbol;Acc:HGNC:29843]
ENSG00000134107	-0.349234	6.00578	-8.11293	3.31147e-14	3.83879e-13	21.4527	BHLHE40	protein_coding	basic helix-loop-helix family member e40 [Source:HGNC Symbol;Acc:HGNC:1046]
ENSG00000106003	-0.41555	6.70856	-8.11021	3.36916e-14	3.90073e-13	21.4357	LFNG	protein_coding	LFNG O-fucosylpeptide 3-beta-N-acetylglucosaminyltransferase [Source:HGNC Symbol;Acc:HGNC:6560]
ENSG00000266208	0.876528	-0.311678	8.11029	3.36738e-14	3.90073e-13	21.4362	GJD3-AS1	lncRNA	GJD3 antisense RNA 1 [Source:HGNC Symbol;Acc:HGNC:56092]
ENSG00000116489	0.306796	8.2017	8.10739	3.43011e-14	3.96878e-13	21.418	CAPZA1	protein_coding	capping actin protein of muscle Z-line subunit alpha 1 [Source:HGNC Symbol;Acc:HGNC:1488]
ENSG00000213714	0.782544	-1.07132	8.10033	3.58722e-14	4.14794e-13	21.3739	FAM209B	protein_coding	family with sequence similarity 209 member B [Source:HGNC Symbol;Acc:HGNC:16101]
ENSG00000249252	0.907751	-0.907486	8.10007	3.59322e-14	4.15226e-13	21.3723	C1QTNF7-AS1	lncRNA	C1QTNF7 antisense RNA 1 [Source:HGNC Symbol;Acc:HGNC:40683]
ENSG00000249173	1.37617	-1.25187	8.09944	3.60769e-14	4.16636e-13	21.3683	LINC01093	lncRNA	long intergenic non-protein coding RNA 1093 [Source:HGNC Symbol;Acc:HGNC:49218]
ENSG00000249309	1.20579	0.931417	8.09891	3.61976e-14	4.17766e-13	21.365	ENSG00000249309	lncRNA	novel transcript
ENSG00000267769	-1.00893	-0.447566	-8.09859	3.62726e-14	4.18368e-13	21.363	ENSG00000267769	lncRNA	novel transcript, antisense to UBX6
ENSG00000196141	1.23788	2.80456	8.09844	3.63064e-14	4.18495e-13	21.3621	SPATS2L	protein_coding	spermatogenesis associated serine rich 2 like [Source:HGNC Symbol;Acc:HGNC:24574]
ENSG00000144867	0.39915	3.90654	8.09663	3.67262e-14	4.23067e-13	21.3507	SRPRB	protein_coding	SRP receptor subunit beta [Source:HGNC Symbol;Acc:HGNC:24085]
ENSG00000251442	-0.851528	1.76975	-8.09644	3.6769e-14	4.23294e-13	21.3496	LINC01094	lncRNA	long intergenic non-protein coding RNA 1094 [Source:HGNC Symbol;Acc:HGNC:49219]
ENSG00000115590	1.32732	5.7225	8.09311	3.75554e-14	4.32076e-13	21.3287	IL1R2	protein_coding	interleukin 1 receptor type 2 [Source:HGNC Symbol;Acc:HGNC:5994]
ENSG00000196911	-0.450442	4.26224	-8.09146	3.79505e-14	4.36348e-13	21.3184	KPNA5	protein_coding	karyopherin subunit alpha 5 [Source:HGNC Symbol;Acc:HGNC:6398]
ENSG00000180509	1.0125	3.06706	8.091	3.80615e-14	4.37349e-13	21.3156	KCNE1	protein_coding	potassium voltage-gated channel subfamily E regulatory subunit 1 [Source:HGNC Symbol;Acc:HGNC:6240]
ENSG00000276180	0.880318	1.91872	8.08629	3.92153e-14	4.50325e-13	21.2861	H4C9	protein_coding	H4 clustered histone 9 [Source:HGNC Symbol;Acc:HGNC:4793]
ENSG00000281376	-1.09906	0.722595	-8.08426	3.97244e-14	4.55885e-13	21.2734	ABALON	lncRNA	apoptotic BCL2L1-antisense long non-coding RNA [Source:HGNC Symbol;Acc:HGNC:49667]
ENSG00000261556	-0.526532	3.32528	-8.08039	4.07115e-14	4.6692e-13	21.2493	SMG1P7	transcribed_unprocessed_pseudogene	SMG1 pseudogene 7 [Source:HGNC Symbol;Acc:HGNC:49864]
ENSG00000187122	0.883075	0.832317	8.07263	4.27651e-14	4.90166e-13	21.2008	SLIT1	protein_coding	slit guidance ligand 1 [Source:HGNC Symbol;Acc:HGNC:11085]
ENSG00000239672	0.794359	1.26187	8.06848	4.39039e-14	5.02904e-13	21.1749	NME1	protein_coding	NME/NM23 nucleoside diphosphate kinase 1 [Source:HGNC Symbol;Acc:HGNC:7849]
ENSG00000185885	0.828279	5.17657	8.06762	4.41449e-14	5.05349e-13	21.1695	IFITM1	protein_coding	interferon induced transmembrane protein 1 [Source:HGNC Symbol;Acc:HGNC:5412]
ENSG00000113712	0.206302	6.5499	8.06707	4.42981e-14	5.06786e-13	21.1661	CSNK1A1	protein_coding	casein kinase 1 alpha 1 [Source:HGNC Symbol;Acc:HGNC:2451]
ENSG00000115607	0.92445	5.67721	8.0657	4.4685e-14	5.10893e-13	21.1575	IL18RAP	protein_coding	interleukin 18 receptor accessory protein [Source:HGNC Symbol;Acc:HGNC:5989]
ENSG00000127914	-0.242541	7.13584	-8.06368	4.52578e-14	5.1712e-13	21.145	AKAP9	protein_coding	A-kinase anchoring protein 9 [Source:HGNC Symbol;Acc:HGNC:379]
ENSG00000251230	1.27216	0.97159	8.04893	4.96882e-14	5.67388e-13	21.053	MIR3945HG	lncRNA	MIR3945 host gene [Source:HGNC Symbol;Acc:HGNC:52002]
ENSG00000254986	0.380622	3.67345	8.04572	5.07098e-14	5.78692e-13	21.0329	DPP3	protein_coding	dipeptidyl peptidase 3 [Source:HGNC Symbol;Acc:HGNC:3008]
ENSG00000172123	0.482738	3.56066	8.04047	5.24212e-14	5.9785e-13	21.0003	SLFN12	protein_coding	schlafen family member 12 [Source:HGNC Symbol;Acc:HGNC:25500]
ENSG00000124302	1.12702	-0.208672	8.03503	5.42552e-14	6.1838e-13	20.9664	CHST8	protein_coding	carbohydrate sulfotransferase 8 [Source:HGNC Symbol;Acc:HGNC:15993]
ENSG00000117020	-0.369683	5.76124	-8.0332	5.48867e-14	6.25189e-13	20.955	AKT3	protein_coding	AKT serine/threonine kinase 3 [Source:HGNC Symbol;Acc:HGNC:393]
ENSG00000167880	-1.23134	1.02415	-8.03137	5.55258e-14	6.32077e-13	20.9436	EVPL	protein_coding	envoplakin [Source:HGNC Symbol;Acc:HGNC:3503]
ENSG00000137767	0.51622	4.36268	8.02341	5.83914e-14	6.64284e-13	20.894	SQOR	protein_coding	sulfide quinone oxidoreductase [Source:HGNC Symbol;Acc:HGNC:20390]
ENSG00000197299	0.384161	3.37569	8.02249	5.87293e-14	6.67713e-13	20.8883	BLM	protein_coding	BLM RecQ like helicase [Source:HGNC Symbol;Acc:HGNC:1058]
ENSG00000182774	-0.402772	6.62937	-8.02173	5.90147e-14	6.70542e-13	20.8836	RPS17	protein_coding	ribosomal protein S17 [Source:HGNC Symbol;Acc:HGNC:10397]
ENSG00000109674	-0.878041	5.66145	-8.02129	5.9179e-14	6.71575e-13	20.8808	NEIL3	protein_coding	nei like DNA glycosylase 3 [Source:HGNC Symbol;Acc:HGNC:24573]
ENSG00000180549	0.729687	3.37328	8.02133	5.91629e-14	6.71575e-13	20.8811	FUT7	protein_coding	fucosyltransferase 7 [Source:HGNC Symbol;Acc:HGNC:4018]
ENSG00000186141	-0.250018	4.33569	-8.01843	6.02562e-14	6.83376e-13	20.8631	POLR3C	protein_coding	RNA polymerase III subunit C [Source:HGNC Symbol;Acc:HGNC:30076]
ENSG00000268336	-0.77289	-1.44534	-8.01763	6.05608e-14	6.86405e-13	20.8581	SIGLEC20P	unprocessed_pseudogene	sialic acid binding Ig like lectin 20, pseudogene [Source:HGNC Symbol;Acc:HGNC:15609]
ENSG00000141127	-0.444081	4.2562	-8.01624	6.10972e-14	6.9204e-13	20.8494	PRPSAP2	protein_coding	phosphoribosyl pyrophosphate synthetase associated protein 2 [Source:HGNC Symbol;Acc:HGNC:9467]
ENSG00000147133	-0.144896	6.57708	-8.01614	6.11335e-14	6.9204e-13	20.8488	TAF1	protein_coding	TATA-box binding protein associated factor 1 [Source:HGNC Symbol;Acc:HGNC:11535]
ENSG00000148090	-0.292598	3.42907	-8.01512	6.15308e-14	6.96108e-13	20.8424	AUH	protein_coding	AU RNA binding methylglutaconyl-CoA hydratase [Source:HGNC Symbol;Acc:HGNC:890]
ENSG00000203760	0.903335	-0.660136	8.01214	6.26963e-14	7.08855e-13	20.824	CENPW	protein_coding	centromere protein W [Source:HGNC Symbol;Acc:HGNC:21488]
ENSG00000171658	0.986209	-1.45122	8.01138	6.29989e-14	7.11837e-13	20.8192	NMRAL2P	transcribed_unprocessed_pseudogene	NmrA like redox sensor 2, pseudogene [Source:HGNC Symbol;Acc:HGNC:52332]
ENSG00000085563	-0.565685	3.77323	-8.01086	6.32049e-14	7.13724e-13	20.816	ABCB1	protein_coding	ATP binding cassette subfamily B member 1 [Source:HGNC Symbol;Acc:HGNC:40]
ENSG00000106327	-0.883863	1.98287	-8.00709	6.47275e-14	7.30468e-13	20.7926	TFR2	protein_coding	transferrin receptor 2 [Source:HGNC Symbol;Acc:HGNC:11762]
ENSG00000118181	-0.424426	7.54308	-8.00402	6.59939e-14	7.44301e-13	20.7735	RPS25	protein_coding	ribosomal protein S25 [Source:HGNC Symbol;Acc:HGNC:10413]
ENSG00000149503	0.298304	4.19853	8.00083	6.7337e-14	7.58981e-13	20.7536	INCENP	protein_coding	inner centromere protein [Source:HGNC Symbol;Acc:HGNC:6058]
ENSG00000111696	0.503623	3.28005	7.99794	6.85768e-14	7.72481e-13	20.7357	NT5DC3	protein_coding	5'-nucleotidase domain containing 3 [Source:HGNC Symbol;Acc:HGNC:30826]
ENSG00000177374	-0.947421	1.78512	-7.99273	7.08655e-14	7.97771e-13	20.7033	HIC1	protein_coding	HIC ZBTB transcriptional repressor 1 [Source:HGNC Symbol;Acc:HGNC:4909]
ENSG00000137869	0.966905	-1.80437	7.99148	7.14243e-14	8.03567e-13	20.6956	CYP19A1	protein_coding	cytochrome P450 family 19 subfamily A member 1 [Source:HGNC Symbol;Acc:HGNC:2594]
ENSG00000261222	-0.971343	1.77778	-7.99131	7.15024e-14	8.03952e-13	20.6945	ENSG00000261222	NA	NA
ENSG00000163661	0.978923	0.284102	7.98903	7.25352e-14	8.15065e-13	20.6804	PTX3	protein_coding	pentraxin 3 [Source:HGNC Symbol;Acc:HGNC:9692]
ENSG00000112290	0.855459	1.07235	7.98749	7.3245e-14	8.22536e-13	20.6708	WASF1	protein_coding	WASP family member 1 [Source:HGNC Symbol;Acc:HGNC:12732]
ENSG00000101294	0.26626	6.41577	7.98733	7.33174e-14	8.22844e-13	20.6698	HM13	protein_coding	histocompatibility minor 13 [Source:HGNC Symbol;Acc:HGNC:16435]
ENSG00000017797	-0.423948	7.06953	-7.98379	7.49708e-14	8.40885e-13	20.6479	RALBP1	protein_coding	ralA binding protein 1 [Source:HGNC Symbol;Acc:HGNC:9841]
ENSG00000237803	1.02398	2.61058	7.98252	7.55762e-14	8.47157e-13	20.64	PIRAT1	lncRNA	PU.1 (SPI1) induced regulator of S100A8 and S100A9 alarmin transcription 1 [Source:HGNC Symbol;Acc:HGNC:37459]
ENSG00000004846	-0.956577	-0.943	-7.98189	7.58771e-14	8.5001e-13	20.6361	ABCB5	protein_coding	ATP binding cassette subfamily B member 5 [Source:HGNC Symbol;Acc:HGNC:46]
ENSG00000153443	-0.493681	4.45985	-7.97967	7.69459e-14	8.61455e-13	20.6223	UBALD1	protein_coding	UBA like domain containing 1 [Source:HGNC Symbol;Acc:HGNC:29576]
ENSG00000175305	0.83554	0.723348	7.97914	7.71999e-14	8.63771e-13	20.619	CCNE2	protein_coding	cyclin E2 [Source:HGNC Symbol;Acc:HGNC:1590]
ENSG00000258102	0.908126	0.86904	7.97867	7.74305e-14	8.65822e-13	20.6161	MAP1LC3B2	protein_coding	microtubule associated protein 1 light chain 3 beta 2 [Source:HGNC Symbol;Acc:HGNC:34390]
ENSG00000138768	0.245136	5.9116	7.97821	7.76573e-14	8.67828e-13	20.6132	USO1	protein_coding	USO1 vesicle transport factor [Source:HGNC Symbol;Acc:HGNC:30904]
ENSG00000249667	-0.963361	0.0636547	-7.97485	7.93184e-14	8.85851e-13	20.5924	LINC01259	lncRNA	long intergenic non-protein coding RNA 1259 [Source:HGNC Symbol;Acc:HGNC:49899]
ENSG00000064393	0.319023	7.91329	7.97134	8.10873e-14	9.05055e-13	20.5707	HIPK2	protein_coding	homeodomain interacting protein kinase 2 [Source:HGNC Symbol;Acc:HGNC:14402]
ENSG00000127952	0.45616	3.40516	7.97121	8.11577e-14	9.05289e-13	20.5698	STYXL1	protein_coding	serine/threonine/tyrosine interacting like 1 [Source:HGNC Symbol;Acc:HGNC:18165]
ENSG00000109466	0.640642	5.63662	7.97108	8.12212e-14	9.05445e-13	20.569	KLHL2	protein_coding	kelch like family member 2 [Source:HGNC Symbol;Acc:HGNC:6353]
ENSG00000183111	-1.07542	1.54478	-7.97018	8.1685e-14	9.10062e-13	20.5634	ARHGEF37	protein_coding	Rho guanine nucleotide exchange factor 37 [Source:HGNC Symbol;Acc:HGNC:34430]
ENSG00000137965	1.49283	4.75767	7.9691	8.22402e-14	9.15691e-13	20.5568	IFI44	protein_coding	interferon induced protein 44 [Source:HGNC Symbol;Acc:HGNC:16938]
ENSG00000103196	0.832847	6.94018	7.96763	8.30057e-14	9.23653e-13	20.5476	CRISPLD2	protein_coding	cysteine rich secretory protein LCCL domain containing 2 [Source:HGNC Symbol;Acc:HGNC:25248]
ENSG00000058799	0.401927	4.4142	7.96672	8.34838e-14	9.28409e-13	20.542	YIPF1	protein_coding	Yip1 domain family member 1 [Source:HGNC Symbol;Acc:HGNC:25231]
ENSG00000265808	0.232114	5.95855	7.96633	8.36871e-14	9.30105e-13	20.5396	SEC22B	protein_coding	SEC22 homolog B, vesicle trafficking protein [Source:HGNC Symbol;Acc:HGNC:10700]
ENSG00000078403	-0.196999	5.40507	-7.96469	8.4554e-14	9.3917e-13	20.5294	MLLT10	protein_coding	MLLT10 histone lysine methyltransferase DOT1L cofactor [Source:HGNC Symbol;Acc:HGNC:16063]
ENSG00000083444	0.468552	5.2233	7.96224	8.58688e-14	9.53196e-13	20.5142	PLOD1	protein_coding	procollagen-lysine,2-oxoglutarate 5-dioxygenase 1 [Source:HGNC Symbol;Acc:HGNC:9081]
ENSG00000110917	0.325049	6.49517	7.95993	8.71283e-14	9.66591e-13	20.4999	MLEC	protein_coding	malectin [Source:HGNC Symbol;Acc:HGNC:28973]
ENSG00000188305	0.656326	4.78267	7.95547	8.96043e-14	9.93457e-13	20.4723	PEAK3	protein_coding	PEAK family member 3 [Source:HGNC Symbol;Acc:HGNC:24793]
ENSG00000109184	-0.315893	4.12284	-7.9476	9.41482e-14	1.0432e-12	20.4236	DCUN1D4	protein_coding	defective in cullin neddylation 1 domain containing 4 [Source:HGNC Symbol;Acc:HGNC:28998]
ENSG00000123178	-0.502554	1.97699	-7.94045	9.84785e-14	1.09053e-12	20.3793	SPRYD7	protein_coding	SPRY domain containing 7 [Source:HGNC Symbol;Acc:HGNC:14297]
ENSG00000236790	-0.801939	2.75108	-7.93875	9.95338e-14	1.10155e-12	20.3688	LINC00299	lncRNA	long intergenic non-protein coding RNA 299 [Source:HGNC Symbol;Acc:HGNC:27940]
ENSG00000102755	1.11495	1.41956	7.93689	1.00703e-13	1.1134e-12	20.3573	FLT1	protein_coding	fms related receptor tyrosine kinase 1 [Source:HGNC Symbol;Acc:HGNC:3763]
ENSG00000105438	0.321959	5.22868	7.93686	1.00726e-13	1.1134e-12	20.3571	KDELR1	protein_coding	KDEL endoplasmic reticulum protein retention receptor 1 [Source:HGNC Symbol;Acc:HGNC:6304]
ENSG00000266256	1.09902	-0.811821	7.93233	1.03631e-13	1.14482e-12	20.3291	LINC00908	lncRNA	long intergenic non-protein coding RNA 908 [Source:HGNC Symbol;Acc:HGNC:27599]
ENSG00000223482	-0.572175	5.17335	-7.92938	1.05567e-13	1.1655e-12	20.3109	NUTM2A-AS1	lncRNA	NUTM2A antisense RNA 1 [Source:HGNC Symbol;Acc:HGNC:45161]
ENSG00000120868	0.399639	7.34683	7.92893	1.05869e-13	1.16813e-12	20.3081	APAF1	protein_coding	apoptotic peptidase activating factor 1 [Source:HGNC Symbol;Acc:HGNC:576]
ENSG00000130119	-0.253534	5.54335	-7.92777	1.06641e-13	1.17594e-12	20.3009	GNL3L	protein_coding	G protein nucleolar 3 like [Source:HGNC Symbol;Acc:HGNC:25553]
ENSG00000261211	1.08926	0.0484817	7.9269	1.07228e-13	1.1817e-12	20.2955	ENSG00000261211	lncRNA	novel transcript
ENSG00000090054	0.230156	5.08295	7.924	1.09196e-13	1.20266e-12	20.2776	SPTLC1	protein_coding	serine palmitoyltransferase long chain base subunit 1 [Source:HGNC Symbol;Acc:HGNC:11277]
ENSG00000023839	0.595178	1.72443	7.92281	1.10014e-13	1.21095e-12	20.2703	ABCC2	protein_coding	ATP binding cassette subfamily C member 2 [Source:HGNC Symbol;Acc:HGNC:53]
ENSG00000221869	0.718584	6.89462	7.92238	1.1031e-13	1.21348e-12	20.2676	CEBPD	protein_coding	CCAAT enhancer binding protein delta [Source:HGNC Symbol;Acc:HGNC:1835]
ENSG00000101901	-0.339339	5.24144	-7.9198	1.12109e-13	1.23252e-12	20.2517	ALG13	protein_coding	ALG13 UDP-N-acetylglucosaminyltransferase subunit [Source:HGNC Symbol;Acc:HGNC:30881]
ENSG00000106829	0.294497	7.01992	7.91812	1.13297e-13	1.24483e-12	20.2413	TLE4	protein_coding	TLE family member 4, transcriptional corepressor [Source:HGNC Symbol;Acc:HGNC:11840]
ENSG00000187037	0.626712	4.41092	7.9159	1.14887e-13	1.26156e-12	20.2276	GPR141	protein_coding	G protein-coupled receptor 141 [Source:HGNC Symbol;Acc:HGNC:19997]
ENSG00000138326	-0.388417	7.72553	-7.9102	1.19066e-13	1.30666e-12	20.1924	RPS24	protein_coding	ribosomal protein S24 [Source:HGNC Symbol;Acc:HGNC:10411]
ENSG00000113384	0.254697	6.20827	7.90941	1.19657e-13	1.31236e-12	20.1875	GOLPH3	protein_coding	golgi phosphoprotein 3 [Source:HGNC Symbol;Acc:HGNC:15452]
ENSG00000163629	-0.794341	2.44763	-7.90865	1.20233e-13	1.31788e-12	20.1828	PTPN13	protein_coding	protein tyrosine phosphatase non-receptor type 13 [Source:HGNC Symbol;Acc:HGNC:9646]
ENSG00000136802	-0.323115	5.27396	-7.90712	1.21388e-13	1.32975e-12	20.1734	LRRC8A	protein_coding	leucine rich repeat containing 8 VRAC subunit A [Source:HGNC Symbol;Acc:HGNC:19027]
ENSG00000254838	-0.310559	7.13186	-7.90689	1.21564e-13	1.33088e-12	20.172	GVINP1	transcribed_unitary_pseudogene	GTPase, very large interferon inducible pseudogene 1 [Source:HGNC Symbol;Acc:HGNC:25813]
ENSG00000258082	0.864805	0.959408	7.90591	1.22316e-13	1.33832e-12	20.1659	LINC03108	lncRNA	long intergenic non-protein coding RNA 3108 [Source:HGNC Symbol;Acc:HGNC:56844]
ENSG00000112245	0.405731	6.32928	7.90297	1.24587e-13	1.36234e-12	20.1478	PTP4A1	protein_coding	protein tyrosine phosphatase 4A1 [Source:HGNC Symbol;Acc:HGNC:9634]
ENSG00000180881	-0.633989	1.59485	-7.90033	1.26667e-13	1.38427e-12	20.1315	CAPS2	protein_coding	calcyphosine 2 [Source:HGNC Symbol;Acc:HGNC:16471]
ENSG00000249138	1.07557	2.17454	7.89874	1.27935e-13	1.3973e-12	20.1217	ENSG00000249138	transcribed_processed_pseudogene	proteoglycan 3 (PRG3) pseudogene
ENSG00000184557	0.914103	4.96387	7.8983	1.28289e-13	1.40032e-12	20.119	SOCS3	protein_coding	suppressor of cytokine signaling 3 [Source:HGNC Symbol;Acc:HGNC:19391]
ENSG00000234127	0.294601	5.67326	7.89775	1.28731e-13	1.40431e-12	20.1156	TRIM26	protein_coding	tripartite motif containing 26 [Source:HGNC Symbol;Acc:HGNC:12962]
ENSG00000237989	1.01126	-0.405554	7.89753	1.28909e-13	1.40542e-12	20.1142	LINC01679	lncRNA	long intergenic non-protein coding RNA 1679 [Source:HGNC Symbol;Acc:HGNC:52469]
ENSG00000236345	0.987992	1.22991	7.89513	1.30862e-13	1.42586e-12	20.0994	SCAT8	lncRNA	S-phase cancer associated transcript 8 [Source:HGNC Symbol;Acc:HGNC:40967]
ENSG00000079277	0.532096	5.97873	7.89199	1.33465e-13	1.45336e-12	20.08	MKNK1	protein_coding	MAPK interacting serine/threonine kinase 1 [Source:HGNC Symbol;Acc:HGNC:7110]
ENSG00000166527	0.909082	4.05254	7.8918	1.33619e-13	1.45417e-12	20.0789	CLEC4D	protein_coding	C-type lectin domain family 4 member D [Source:HGNC Symbol;Acc:HGNC:14554]
ENSG00000203710	0.666423	7.75	7.88976	1.35339e-13	1.47201e-12	20.0663	CR1	protein_coding	complement C3b/C4b receptor 1 (Knops blood group) [Source:HGNC Symbol;Acc:HGNC:2334]
ENSG00000157184	0.269919	3.92561	7.88834	1.36549e-13	1.4843e-12	20.0575	CPT2	protein_coding	carnitine palmitoyltransferase 2 [Source:HGNC Symbol;Acc:HGNC:2330]
ENSG00000196935	1.23618	0.484282	7.88691	1.37779e-13	1.49678e-12	20.0487	SRGAP1	protein_coding	SLIT-ROBO Rho GTPase activating protein 1 [Source:HGNC Symbol;Acc:HGNC:17382]
ENSG00000113749	0.688688	6.97129	7.8865	1.38125e-13	1.49965e-12	20.0462	HRH2	protein_coding	histamine receptor H2 [Source:HGNC Symbol;Acc:HGNC:5183]
ENSG00000120594	0.504711	7.61184	7.88361	1.40647e-13	1.52613e-12	20.0284	PLXDC2	protein_coding	plexin domain containing 2 [Source:HGNC Symbol;Acc:HGNC:21013]
ENSG00000092199	0.162593	8.22302	7.88277	1.41392e-13	1.5333e-12	20.0232	HNRNPC	protein_coding	heterogeneous nuclear ribonucleoprotein C [Source:HGNC Symbol;Acc:HGNC:5035]
ENSG00000100918	0.485199	4.33575	7.87981	1.4404e-13	1.56109e-12	20.005	REC8	protein_coding	REC8 meiotic recombination protein [Source:HGNC Symbol;Acc:HGNC:16879]
ENSG00000143621	0.335958	5.48654	7.87778	1.45882e-13	1.58012e-12	19.9925	ILF2	protein_coding	interleukin enhancer binding factor 2 [Source:HGNC Symbol;Acc:HGNC:6037]
ENSG00000172809	-0.541835	6.73211	-7.87713	1.46476e-13	1.58561e-12	19.9885	RPL38	protein_coding	ribosomal protein L38 [Source:HGNC Symbol;Acc:HGNC:10349]
ENSG00000149418	0.652861	4.43284	7.87694	1.46647e-13	1.58653e-12	19.9873	ST14	protein_coding	ST14 transmembrane serine protease matriptase [Source:HGNC Symbol;Acc:HGNC:11344]
ENSG00000105501	0.991772	1.71999	7.87601	1.47504e-13	1.59485e-12	19.9816	SIGLEC5	lncRNA	sialic acid binding Ig like lectin 5 [Source:HGNC Symbol;Acc:HGNC:10874]
ENSG00000138760	0.430879	5.68803	7.87571	1.47777e-13	1.59687e-12	19.9797	SCARB2	protein_coding	scavenger receptor class B member 2 [Source:HGNC Symbol;Acc:HGNC:1665]
ENSG00000147536	0.803827	1.18223	7.87096	1.52237e-13	1.64408e-12	19.9505	GINS4	protein_coding	GINS complex subunit 4 [Source:HGNC Symbol;Acc:HGNC:28226]
ENSG00000135636	0.763087	8.54091	7.87023	1.52934e-13	1.65064e-12	19.946	DYSF	protein_coding	dysferlin [Source:HGNC Symbol;Acc:HGNC:3097]
ENSG00000084234	0.411787	8.54481	7.8671	1.55954e-13	1.68224e-12	19.9267	APLP2	protein_coding	amyloid beta precursor like protein 2 [Source:HGNC Symbol;Acc:HGNC:598]
ENSG00000138772	1.08801	4.47459	7.86527	1.57754e-13	1.70066e-12	19.9154	ANXA3	protein_coding	annexin A3 [Source:HGNC Symbol;Acc:HGNC:541]
ENSG00000107745	0.312225	5.28488	7.86513	1.57888e-13	1.7011e-12	19.9146	MICU1	protein_coding	mitochondrial calcium uptake 1 [Source:HGNC Symbol;Acc:HGNC:1530]
ENSG00000109046	0.413106	6.96389	7.86257	1.6043e-13	1.72748e-12	19.8989	WSB1	protein_coding	WD repeat and SOCS box containing 1 [Source:HGNC Symbol;Acc:HGNC:19221]
ENSG00000100764	0.27856	4.62034	7.85983	1.63207e-13	1.75532e-12	19.882	PSMC1	protein_coding	proteasome 26S subunit, ATPase 1 [Source:HGNC Symbol;Acc:HGNC:9547]
ENSG00000123983	0.344119	5.12474	7.85989	1.63149e-13	1.75532e-12	19.8823	ACSL3	protein_coding	acyl-CoA synthetase long chain family member 3 [Source:HGNC Symbol;Acc:HGNC:3570]
ENSG00000100319	0.351852	2.86984	7.85932	1.6373e-13	1.75991e-12	19.8788	ZMAT5	protein_coding	zinc finger matrin-type 5 [Source:HGNC Symbol;Acc:HGNC:28046]
ENSG00000198952	0.336695	6.17229	7.85703	1.66083e-13	1.78415e-12	19.8648	SMG5	protein_coding	SMG5 nonsense mediated mRNA decay factor [Source:HGNC Symbol;Acc:HGNC:24644]
ENSG00000111669	0.293822	6.45977	7.85285	1.70481e-13	1.83032e-12	19.8391	TPI1	protein_coding	triosephosphate isomerase 1 [Source:HGNC Symbol;Acc:HGNC:12009]
ENSG00000225259	-0.94302	-1.06599	-7.84727	1.76526e-13	1.89411e-12	19.8048	ST13P6	processed_pseudogene	ST13, Hsp70 interacting protein pseudogene 6 [Source:HGNC Symbol;Acc:HGNC:18557]
ENSG00000171984	-0.63155	2.6568	-7.84673	1.77119e-13	1.89936e-12	19.8015	SHLD1	protein_coding	shieldin complex subunit 1 [Source:HGNC Symbol;Acc:HGNC:26318]
ENSG00000246263	0.585552	3.77398	7.84452	1.7958e-13	1.92463e-12	19.7879	UBR5-DT	lncRNA	UBR5 divergent transcript [Source:HGNC Symbol;Acc:HGNC:51661]
ENSG00000169220	0.398094	6.69378	7.84436	1.79759e-13	1.92542e-12	19.7869	RGS14	protein_coding	regulator of G protein signaling 14 [Source:HGNC Symbol;Acc:HGNC:9996]
ENSG00000181381	0.732311	7.83472	7.84393	1.80246e-13	1.92951e-12	19.7842	DDX60L	protein_coding	DExD/H-box 60 like [Source:HGNC Symbol;Acc:HGNC:26429]
ENSG00000248385	1.01713	-1.41438	7.84362	1.80595e-13	1.93212e-12	19.7823	TARM1	protein_coding	T cell-interacting, activating receptor on myeloid cells 1 [Source:HGNC Symbol;Acc:HGNC:37250]
ENSG00000140057	-0.864242	-1.20922	-7.84221	1.82191e-13	1.94805e-12	19.7737	AK7	protein_coding	adenylate kinase 7 [Source:HGNC Symbol;Acc:HGNC:20091]
ENSG00000166908	0.249917	4.60169	7.84061	1.84021e-13	1.96647e-12	19.7638	PIP4K2C	protein_coding	phosphatidylinositol-5-phosphate 4-kinase type 2 gamma [Source:HGNC Symbol;Acc:HGNC:23786]
ENSG00000185585	1.15623	0.406757	7.84024	1.84446e-13	1.96986e-12	19.7616	OLFML2A	protein_coding	olfactomedin like 2A [Source:HGNC Symbol;Acc:HGNC:27270]
ENSG00000089505	0.635036	3.55462	7.83969	1.85072e-13	1.9754e-12	19.7582	CMTM1	protein_coding	CKLF like MARVEL transmembrane domain containing 1 [Source:HGNC Symbol;Acc:HGNC:19172]
ENSG00000143322	0.314631	5.19296	7.8391	1.85759e-13	1.98157e-12	19.7546	ABL2	protein_coding	ABL proto-oncogene 2, non-receptor tyrosine kinase [Source:HGNC Symbol;Acc:HGNC:77]
ENSG00000228705	0.810912	-1.1044	7.83876	1.86157e-13	1.98466e-12	19.7525	LINC00659	lncRNA	long intergenic non-protein coding RNA 659 [Source:HGNC Symbol;Acc:HGNC:44316]
ENSG00000105643	-0.307034	5.36543	-7.83623	1.89121e-13	2.01509e-12	19.7369	ARRDC2	protein_coding	arrestin domain containing 2 [Source:HGNC Symbol;Acc:HGNC:25225]
ENSG00000138029	0.22198	5.71898	7.83607	1.89311e-13	2.01595e-12	19.7359	HADHB	protein_coding	hydroxyacyl-CoA dehydrogenase trifunctional multienzyme complex subunit beta [Source:HGNC Symbol;Acc:HGNC:4803]
ENSG00000167461	0.296014	6.88276	7.83561	1.89855e-13	2.02056e-12	19.7331	RAB8A	protein_coding	RAB8A, member RAS oncogene family [Source:HGNC Symbol;Acc:HGNC:7007]
ENSG00000111261	0.86806	4.96007	7.83288	1.9311e-13	2.05401e-12	19.7164	MANSC1	protein_coding	MANSC domain containing 1 [Source:HGNC Symbol;Acc:HGNC:25505]
ENSG00000162367	-0.65355	6.1016	-7.83208	1.94072e-13	2.06305e-12	19.7115	TAL1	protein_coding	TAL bHLH transcription factor 1, erythroid differentiation factor [Source:HGNC Symbol;Acc:HGNC:11556]
ENSG00000123473	-0.698813	6.12272	-7.82285	2.05576e-13	2.18407e-12	19.6548	STIL	protein_coding	STIL centriolar assembly protein [Source:HGNC Symbol;Acc:HGNC:10879]
ENSG00000104892	-1.25051	2.41357	-7.82219	2.06427e-13	2.19123e-12	19.6508	KLC3	protein_coding	kinesin light chain 3 [Source:HGNC Symbol;Acc:HGNC:20717]
ENSG00000170802	0.297292	6.7041	7.82214	2.06489e-13	2.19123e-12	19.6505	FOXN2	protein_coding	forkhead box N2 [Source:HGNC Symbol;Acc:HGNC:5281]
ENSG00000154511	0.52799	3.58067	7.82199	2.06675e-13	2.19137e-12	19.6496	DIPK1A	protein_coding	divergent protein kinase domain 1A [Source:HGNC Symbol;Acc:HGNC:32213]
ENSG00000205423	0.392524	4.80014	7.82194	2.06743e-13	2.19137e-12	19.6493	CNEP1R1	protein_coding	CTD nuclear envelope phosphatase 1 regulatory subunit 1 [Source:HGNC Symbol;Acc:HGNC:26759]
ENSG00000146350	-0.461334	2.8739	-7.82048	2.08635e-13	2.21015e-12	19.6403	TBC1D32	protein_coding	TBC1 domain family member 32 [Source:HGNC Symbol;Acc:HGNC:21485]
ENSG00000166033	1.12345	-0.518072	7.8182	2.1162e-13	2.23789e-12	19.6263	HTRA1	protein_coding	HtrA serine peptidase 1 [Source:HGNC Symbol;Acc:HGNC:9476]
ENSG00000175352	-0.915287	-0.13967	-7.81821	2.11601e-13	2.23789e-12	19.6264	NRIP3	protein_coding	nuclear receptor interacting protein 3 [Source:HGNC Symbol;Acc:HGNC:1167]
ENSG00000253998	1.19482	-1.25977	7.81824	2.11566e-13	2.23789e-12	19.6266	IGKV2-29	IG_V_pseudogene	immunoglobulin kappa variable 2-29 [Source:HGNC Symbol;Acc:HGNC:5784]
ENSG00000157800	0.608342	4.23717	7.81186	2.20147e-13	2.32673e-12	19.5874	SLC37A3	protein_coding	solute carrier family 37 member 3 [Source:HGNC Symbol;Acc:HGNC:20651]
ENSG00000051523	0.359431	7.99373	7.81053	2.2198e-13	2.34474e-12	19.5793	CYBA	protein_coding	cytochrome b-245 alpha chain [Source:HGNC Symbol;Acc:HGNC:2577]
ENSG00000116786	0.243044	5.90026	7.81026	2.22349e-13	2.34729e-12	19.5776	PLEKHM2	protein_coding	pleckstrin homology and RUN domain containing M2 [Source:HGNC Symbol;Acc:HGNC:29131]
ENSG00000225940	0.941262	-1.19654	7.80971	2.23115e-13	2.35402e-12	19.5742	C5orf67	lncRNA	chromosome 5 putative open reading frame 67 [Source:HGNC Symbol;Acc:HGNC:51252]
ENSG00000111335	1.00405	7.18366	7.80919	2.23835e-13	2.36025e-12	19.5711	OAS2	protein_coding	2'-5'-oligoadenylate synthetase 2 [Source:HGNC Symbol;Acc:HGNC:8087]
ENSG00000169564	-0.294874	8.65761	-7.80545	2.29111e-13	2.41449e-12	19.5482	PCBP1	protein_coding	poly(rC) binding protein 1 [Source:HGNC Symbol;Acc:HGNC:8647]
ENSG00000125656	0.34132	3.7159	7.80485	2.29971e-13	2.42171e-12	19.5445	CLPP	protein_coding	caseinolytic mitochondrial matrix peptidase proteolytic subunit [Source:HGNC Symbol;Acc:HGNC:2084]
ENSG00000214189	0.829045	0.71997	7.80479	2.30059e-13	2.42171e-12	19.5441	ZNF788P	transcribed_unprocessed_pseudogene	zinc finger family member 788, pseudogene [Source:HGNC Symbol;Acc:HGNC:33112]
ENSG00000204136	-0.862113	2.52979	-7.80423	2.3086e-13	2.42874e-12	19.5407	GGTA1	protein_coding	glycoprotein alpha-galactosyltransferase 1 (inactive) [Source:HGNC Symbol;Acc:HGNC:4253]
ENSG00000180573	0.46202	7.41121	7.80078	2.35868e-13	2.48e-12	19.5195	H2AC6	protein_coding	H2A clustered histone 6 [Source:HGNC Symbol;Acc:HGNC:4733]
ENSG00000131626	0.294015	6.0606	7.79807	2.39877e-13	2.5207e-12	19.503	PPFIA1	protein_coding	PTPRF interacting protein alpha 1 [Source:HGNC Symbol;Acc:HGNC:9245]
ENSG00000097033	0.38586	7.30576	7.78824	2.55006e-13	2.67815e-12	19.4428	SH3GLB1	protein_coding	SH3 domain containing GRB2 like, endophilin B1 [Source:HGNC Symbol;Acc:HGNC:10833]
ENSG00000068976	0.698387	2.86709	7.78791	2.55534e-13	2.68216e-12	19.4407	PYGM	protein_coding	glycogen phosphorylase, muscle associated [Source:HGNC Symbol;Acc:HGNC:9726]
ENSG00000141522	0.291563	7.47265	7.78697	2.57026e-13	2.69627e-12	19.435	ARHGDIA	protein_coding	Rho GDP dissociation inhibitor alpha [Source:HGNC Symbol;Acc:HGNC:678]
ENSG00000166188	0.382003	5.0975	7.78586	2.58808e-13	2.71342e-12	19.4282	ZNF319	protein_coding	zinc finger protein 319 [Source:HGNC Symbol;Acc:HGNC:13644]
ENSG00000253549	-1.06954	0.88085	-7.78564	2.59162e-13	2.71557e-12	19.4269	CA3-AS1	lncRNA	CA3 antisense RNA 1 [Source:HGNC Symbol;Acc:HGNC:51657]
ENSG00000109854	0.4134	4.40495	7.78371	2.62287e-13	2.74674e-12	19.4151	HTATIP2	protein_coding	HIV-1 Tat interactive protein 2 [Source:HGNC Symbol;Acc:HGNC:16637]
ENSG00000137496	-0.329972	3.92316	-7.78162	2.65715e-13	2.78105e-12	19.4023	IL18BP	protein_coding	interleukin 18 binding protein [Source:HGNC Symbol;Acc:HGNC:5987]
ENSG00000179869	1.48725	3.3848	7.77886	2.70313e-13	2.82756e-12	19.3854	ABCA13	protein_coding	ATP binding cassette subfamily A member 13 [Source:HGNC Symbol;Acc:HGNC:14638]
ENSG00000079459	-0.265186	5.89971	-7.77551	2.75999e-13	2.88539e-12	19.3649	FDFT1	protein_coding	farnesyl-diphosphate farnesyltransferase 1 [Source:HGNC Symbol;Acc:HGNC:3629]
ENSG00000173825	-0.880786	2.27983	-7.77468	2.77424e-13	2.89863e-12	19.3599	TIGD3	protein_coding	tigger transposable element derived 3 [Source:HGNC Symbol;Acc:HGNC:18334]
ENSG00000198722	0.919916	0.844939	7.77243	2.81336e-13	2.93783e-12	19.3461	UNC13B	protein_coding	unc-13 homolog B [Source:HGNC Symbol;Acc:HGNC:12566]
ENSG00000204323	-0.749059	3.3464	-7.772	2.82089e-13	2.94402e-12	19.3434	SMIM5	protein_coding	small integral membrane protein 5 [Source:HGNC Symbol;Acc:HGNC:40030]
ENSG00000280153	-0.607729	3.25959	-7.77036	2.84975e-13	2.97244e-12	19.3334	ENSG00000280153	TEC	TEC
ENSG00000165671	0.153587	7.79194	7.76904	2.87323e-13	2.99522e-12	19.3254	NSD1	protein_coding	nuclear receptor binding SET domain protein 1 [Source:HGNC Symbol;Acc:HGNC:14234]
ENSG00000284713	0.966686	-0.671453	7.76694	2.91082e-13	3.03268e-12	19.3126	SMIM38	protein_coding	small integral membrane protein 38 [Source:HGNC Symbol;Acc:HGNC:54074]
ENSG00000156453	-0.898199	1.91853	-7.76489	2.94815e-13	3.06983e-12	19.3	PCDH1	protein_coding	protocadherin 1 [Source:HGNC Symbol;Acc:HGNC:8655]
ENSG00000122223	-0.572019	4.87593	-7.76214	2.99888e-13	3.12088e-12	19.2832	CD244	protein_coding	CD244 molecule [Source:HGNC Symbol;Acc:HGNC:18171]
ENSG00000102837	2.20622	2.29747	7.76161	3.00883e-13	3.12946e-12	19.28	OLFM4	protein_coding	olfactomedin 4 [Source:HGNC Symbol;Acc:HGNC:17190]
ENSG00000082641	0.248431	6.31435	7.76141	3.01254e-13	3.13154e-12	19.2788	NFE2L1	protein_coding	NFE2 like bZIP transcription factor 1 [Source:HGNC Symbol;Acc:HGNC:7781]
ENSG00000004142	0.268064	4.94514	7.75979	3.04297e-13	3.16137e-12	19.2689	POLDIP2	protein_coding	DNA polymerase delta interacting protein 2 [Source:HGNC Symbol;Acc:HGNC:23781]
ENSG00000196743	0.542297	5.87931	7.75397	3.1549e-13	3.2758e-12	19.2333	GM2A	protein_coding	ganglioside GM2 activator [Source:HGNC Symbol;Acc:HGNC:4367]
ENSG00000099364	0.369023	3.98089	7.75099	3.21384e-13	3.33511e-12	19.2151	FBXL19	protein_coding	F-box and leucine rich repeat protein 19 [Source:HGNC Symbol;Acc:HGNC:25300]
ENSG00000163393	0.598175	4.7153	7.75019	3.2297e-13	3.34967e-12	19.2103	SLC22A15	protein_coding	solute carrier family 22 member 15 [Source:HGNC Symbol;Acc:HGNC:20301]
ENSG00000228784	-0.470667	2.89238	-7.74612	3.31227e-13	3.43336e-12	19.1854	LINC00954	lncRNA	long intergenic non-protein coding RNA 954 [Source:HGNC Symbol;Acc:HGNC:48668]
ENSG00000166451	0.611802	1.42916	7.74239	3.38981e-13	3.51175e-12	19.1627	CENPN	protein_coding	centromere protein N [Source:HGNC Symbol;Acc:HGNC:30873]
ENSG00000177301	0.797997	1.63687	7.74206	3.39668e-13	3.51687e-12	19.1607	KCNA2	protein_coding	potassium voltage-gated channel subfamily A member 2 [Source:HGNC Symbol;Acc:HGNC:6220]
ENSG00000145425	-0.453462	7.62523	-7.73925	3.45645e-13	3.57515e-12	19.1435	RPS3A	protein_coding	ribosomal protein S3A [Source:HGNC Symbol;Acc:HGNC:10421]
ENSG00000162614	0.81096	3.25492	7.73918	3.45788e-13	3.57515e-12	19.1431	NEXN	protein_coding	nexilin F-actin binding protein [Source:HGNC Symbol;Acc:HGNC:29557]
ENSG00000218018	-0.827141	0.850989	-7.73914	3.45881e-13	3.57515e-12	19.1428	RBM38-AS1	lncRNA	RBM38 antisense RNA 1 [Source:HGNC Symbol;Acc:HGNC:40725]
ENSG00000125149	0.229668	4.32626	7.73761	3.49163e-13	3.60703e-12	19.1336	PHAF1	protein_coding	phagophore assembly factor 1 [Source:HGNC Symbol;Acc:HGNC:29564]
ENSG00000179978	0.808435	3.25088	7.73547	3.53841e-13	3.6533e-12	19.1205	NAIPP2	transcribed_unprocessed_pseudogene	NAIP pseudogene 2 [Source:HGNC Symbol;Acc:HGNC:16042]
ENSG00000110931	0.439412	6.79178	7.73517	3.54481e-13	3.65784e-12	19.1187	CAMKK2	protein_coding	calcium/calmodulin dependent protein kinase kinase 2 [Source:HGNC Symbol;Acc:HGNC:1470]
ENSG00000127838	0.390379	4.85748	7.73393	3.57222e-13	3.68406e-12	19.1111	PNKD	protein_coding	PNKD metallo-beta-lactamase domain containing [Source:HGNC Symbol;Acc:HGNC:9153]
ENSG00000234290	0.917807	1.53363	7.72596	3.75289e-13	3.8682e-12	19.0626	ENSG00000234290	NA	NA
ENSG00000213626	-0.472808	7.28253	-7.72319	3.81781e-13	3.9329e-12	19.0457	LBH	protein_coding	LBH regulator of WNT signaling pathway [Source:HGNC Symbol;Acc:HGNC:29532]
ENSG00000257878	0.82805	3.34028	7.72198	3.8465e-13	3.96023e-12	19.0383	ENSG00000257878	lncRNA	novel transcript, antisense to LTA4H
ENSG00000261716	0.541894	4.16658	7.72171	3.85301e-13	3.96471e-12	19.0367	H2BC20P	transcribed_unprocessed_pseudogene	H2B clustered histone 20, pseudogene [Source:HGNC Symbol;Acc:HGNC:20516]
ENSG00000059573	0.441377	4.26051	7.72086	3.87336e-13	3.9834e-12	19.0315	ALDH18A1	protein_coding	aldehyde dehydrogenase 18 family member A1 [Source:HGNC Symbol;Acc:HGNC:9722]
ENSG00000145860	0.255544	6.37579	7.71986	3.89733e-13	4.0058e-12	19.0254	RNF145	protein_coding	ring finger protein 145 [Source:HGNC Symbol;Acc:HGNC:20853]
ENSG00000120280	0.422317	4.44575	7.71541	4.00609e-13	4.11529e-12	18.9983	TASL	protein_coding	TLR adaptor interacting with endolysosomal SLC15A4 [Source:HGNC Symbol;Acc:HGNC:25667]
ENSG00000162402	-0.176524	7.56982	-7.7124	4.08142e-13	4.19031e-12	18.98	USP24	protein_coding	ubiquitin specific peptidase 24 [Source:HGNC Symbol;Acc:HGNC:12623]
ENSG00000143333	0.846132	-0.461171	7.70739	4.20978e-13	4.31968e-12	18.9495	RGS16	protein_coding	regulator of G protein signaling 16 [Source:HGNC Symbol;Acc:HGNC:9997]
ENSG00000188191	0.509309	2.98104	7.70702	4.21947e-13	4.3272e-12	18.9473	PRKAR1B	protein_coding	protein kinase cAMP-dependent type I regulatory subunit beta [Source:HGNC Symbol;Acc:HGNC:9390]
ENSG00000152253	0.885933	-0.625216	7.7048	4.27789e-13	4.38466e-12	18.9337	SPC25	protein_coding	SPC25 component of NDC80 kinetochore complex [Source:HGNC Symbol;Acc:HGNC:24031]
ENSG00000279821	0.800886	2.26289	7.70272	4.33311e-13	4.43877e-12	18.9211	ENSG00000279821	TEC	TEC
ENSG00000111247	0.808118	0.376929	7.7019	4.35528e-13	4.45899e-12	18.9161	RAD51AP1	protein_coding	RAD51 associated protein 1 [Source:HGNC Symbol;Acc:HGNC:16956]
ENSG00000101986	0.381971	4.51033	7.69966	4.41586e-13	4.51849e-12	18.9025	ABCD1	protein_coding	ATP binding cassette subfamily D member 1 [Source:HGNC Symbol;Acc:HGNC:61]
ENSG00000245532	0.643271	12.8743	7.6993	4.4258e-13	4.52613e-12	18.9003	NEAT1	lncRNA	nuclear paraspeckle assembly transcript 1 [Source:HGNC Symbol;Acc:HGNC:30815]
ENSG00000069345	-0.215062	5.70493	-7.69897	4.43495e-13	4.53295e-12	18.8983	DNAJA2	protein_coding	DnaJ heat shock protein family (Hsp40) member A2 [Source:HGNC Symbol;Acc:HGNC:14884]
ENSG00000158470	0.619125	7.1529	7.69772	4.46926e-13	4.56548e-12	18.8907	B4GALT5	protein_coding	beta-1,4-galactosyltransferase 5 [Source:HGNC Symbol;Acc:HGNC:928]
ENSG00000103035	0.232688	4.86439	7.69717	4.48443e-13	4.57841e-12	18.8874	PSMD7	protein_coding	proteasome 26S subunit, non-ATPase 7 [Source:HGNC Symbol;Acc:HGNC:9565]
ENSG00000132341	0.323732	5.97554	7.69686	4.49302e-13	4.58463e-12	18.8855	RAN	protein_coding	RAN, member RAS oncogene family [Source:HGNC Symbol;Acc:HGNC:9846]
ENSG00000184979	1.55739	1.34002	7.69562	4.52765e-13	4.61739e-12	18.8779	USP18	protein_coding	ubiquitin specific peptidase 18 [Source:HGNC Symbol;Acc:HGNC:12616]
ENSG00000157601	1.22423	6.74083	7.69402	4.57268e-13	4.66072e-12	18.8682	MX1	protein_coding	MX dynamin like GTPase 1 [Source:HGNC Symbol;Acc:HGNC:7532]
ENSG00000116954	0.330948	3.70595	7.69382	4.57827e-13	4.66382e-12	18.867	RRAGC	protein_coding	Ras related GTP binding C [Source:HGNC Symbol;Acc:HGNC:19902]
ENSG00000070950	-0.330671	3.60552	-7.6928	4.60717e-13	4.69066e-12	18.8608	RAD18	protein_coding	RAD18 E3 ubiquitin protein ligase [Source:HGNC Symbol;Acc:HGNC:18278]
ENSG00000123342	0.886844	-0.68696	7.69168	4.63897e-13	4.72041e-12	18.854	MMP19	protein_coding	matrix metallopeptidase 19 [Source:HGNC Symbol;Acc:HGNC:7165]
ENSG00000115325	0.330753	4.89955	7.6891	4.71351e-13	4.79359e-12	18.8383	DOK1	protein_coding	docking protein 1 [Source:HGNC Symbol;Acc:HGNC:2990]
ENSG00000165948	0.820876	0.21402	7.688	4.74583e-13	4.82379e-12	18.8316	IFI27L1	protein_coding	interferon alpha inducible protein 27 like 1 [Source:HGNC Symbol;Acc:HGNC:19754]
ENSG00000100097	0.541964	5.74884	7.68778	4.75212e-13	4.8275e-12	18.8303	LGALS1	protein_coding	galectin 1 [Source:HGNC Symbol;Acc:HGNC:6561]
ENSG00000100503	0.287464	8.49072	7.68767	4.75534e-13	4.82809e-12	18.8297	NIN	protein_coding	ninein [Source:HGNC Symbol;Acc:HGNC:14906]
ENSG00000185658	-0.189987	7.04087	-7.6863	4.79576e-13	4.86644e-12	18.8213	BRWD1	protein_coding	bromodomain and WD repeat domain containing 1 [Source:HGNC Symbol;Acc:HGNC:12760]
ENSG00000064999	0.316982	5.22995	7.68602	4.80424e-13	4.86964e-12	18.8196	ANKS1A	protein_coding	ankyrin repeat and sterile alpha motif domain containing 1A [Source:HGNC Symbol;Acc:HGNC:20961]
ENSG00000168374	0.286787	5.50923	7.68606	4.80296e-13	4.86964e-12	18.8199	ARF4	protein_coding	ARF GTPase 4 [Source:HGNC Symbol;Acc:HGNC:655]
ENSG00000058063	0.282128	7.51428	7.68553	4.8187e-13	4.8816e-12	18.8166	ATP11B	protein_coding	ATPase phospholipid transporting 11B (putative) [Source:HGNC Symbol;Acc:HGNC:13553]
ENSG00000179918	0.375044	5.06565	7.68527	4.82635e-13	4.88665e-12	18.8151	SEPHS2	protein_coding	selenophosphate synthetase 2 [Source:HGNC Symbol;Acc:HGNC:19686]
ENSG00000107099	0.246532	9.57263	7.68204	4.92353e-13	4.98229e-12	18.7955	DOCK8	protein_coding	dedicator of cytokinesis 8 [Source:HGNC Symbol;Acc:HGNC:19191]
ENSG00000069667	-0.521232	7.17868	-7.68132	4.94553e-13	5.00179e-12	18.7911	RORA	protein_coding	RAR related orphan receptor A [Source:HGNC Symbol;Acc:HGNC:10258]
ENSG00000078687	-0.251931	6.4822	-7.68016	4.98105e-13	5.03493e-12	18.784	TNRC6C	protein_coding	trinucleotide repeat containing adaptor 6C [Source:HGNC Symbol;Acc:HGNC:29318]
ENSG00000178175	0.767368	1.49066	7.6792	5.0107e-13	5.06211e-12	18.7782	ZNF366	protein_coding	zinc finger protein 366 [Source:HGNC Symbol;Acc:HGNC:18316]
ENSG00000099341	0.27454	5.17362	7.677	5.07904e-13	5.12832e-12	18.7649	PSMD8	protein_coding	proteasome 26S subunit, non-ATPase 8 [Source:HGNC Symbol;Acc:HGNC:9566]
ENSG00000112576	0.360584	7.73467	7.67688	5.08299e-13	5.12948e-12	18.7641	CCND3	protein_coding	cyclin D3 [Source:HGNC Symbol;Acc:HGNC:1585]
ENSG00000122705	0.279228	4.72902	7.67421	5.16719e-13	5.21158e-12	18.7479	CLTA	protein_coding	clathrin light chain A [Source:HGNC Symbol;Acc:HGNC:2090]
ENSG00000196890	-0.722277	2.874	-7.67387	5.17805e-13	5.21966e-12	18.7459	H2BC26	protein_coding	H2B clustered histone 26 [Source:HGNC Symbol;Acc:HGNC:20514]
ENSG00000169621	-0.492833	3.87694	-7.67344	5.19196e-13	5.2308e-12	18.7432	APLF	protein_coding	aprataxin and PNKP like factor [Source:HGNC Symbol;Acc:HGNC:28724]
ENSG00000197548	0.333153	5.77452	7.6725	5.22212e-13	5.25829e-12	18.7375	ATG7	protein_coding	autophagy related 7 [Source:HGNC Symbol;Acc:HGNC:16935]
ENSG00000260859	0.89942	-0.309402	7.6704	5.29026e-13	5.32398e-12	18.7248	ENSG00000260859	lncRNA	novel transcript, sense intronic to CRISPLD2
ENSG00000184164	0.627339	3.47461	7.66933	5.32524e-13	5.35624e-12	18.7183	CRELD2	protein_coding	cysteine rich with EGF like domains 2 [Source:HGNC Symbol;Acc:HGNC:28150]
ENSG00000238113	0.610012	4.19207	7.66807	5.36686e-13	5.39514e-12	18.7107	LINC01410	lncRNA	long intergenic non-protein coding RNA 1410 [Source:HGNC Symbol;Acc:HGNC:50702]
ENSG00000157625	-0.315454	6.38157	-7.66386	5.50772e-13	5.5337e-12	18.6852	TAB3	protein_coding	TGF-beta activated kinase 1 (MAP3K7) binding protein 3 [Source:HGNC Symbol;Acc:HGNC:30681]
ENSG00000118922	-0.411743	6.79987	-7.66339	5.52377e-13	5.54678e-12	18.6823	KLF12	protein_coding	KLF transcription factor 12 [Source:HGNC Symbol;Acc:HGNC:6346]
ENSG00000099194	0.68068	3.05648	7.66297	5.53808e-13	5.55811e-12	18.6798	SCD	protein_coding	stearoyl-CoA desaturase [Source:HGNC Symbol;Acc:HGNC:10571]
ENSG00000112118	0.367391	5.04372	7.66071	5.61571e-13	5.63293e-12	18.6661	MCM3	protein_coding	minichromosome maintenance complex component 3 [Source:HGNC Symbol;Acc:HGNC:6945]
ENSG00000142192	0.330202	6.5533	7.66021	5.63331e-13	5.64749e-12	18.663	APP	protein_coding	amyloid beta precursor protein [Source:HGNC Symbol;Acc:HGNC:620]
ENSG00000139354	-0.809729	1.37169	-7.658	5.71048e-13	5.72172e-12	18.6496	GAS2L3	protein_coding	growth arrest specific 2 like 3 [Source:HGNC Symbol;Acc:HGNC:27475]
ENSG00000106638	0.303253	3.48223	7.65659	5.76023e-13	5.76842e-12	18.6411	TBL2	protein_coding	transducin beta like 2 [Source:HGNC Symbol;Acc:HGNC:11586]
ENSG00000129467	0.655962	2.79155	7.65342	5.87381e-13	5.87895e-12	18.6219	ADCY4	protein_coding	adenylate cyclase 4 [Source:HGNC Symbol;Acc:HGNC:235]
ENSG00000172716	0.320587	5.3978	7.65253	5.90612e-13	5.90805e-12	18.6165	SLFN11	protein_coding	schlafen family member 11 [Source:HGNC Symbol;Acc:HGNC:26633]
ENSG00000164941	0.215667	5.67978	7.65022	5.99085e-13	5.98955e-12	18.6025	INTS8	protein_coding	integrator complex subunit 8 [Source:HGNC Symbol;Acc:HGNC:26048]
ENSG00000137261	0.895846	2.61352	7.64864	6.0491e-13	6.04448e-12	18.5929	KIAA0319	protein_coding	KIAA0319 [Source:HGNC Symbol;Acc:HGNC:21580]
ENSG00000033170	0.408359	4.47538	7.64664	6.12415e-13	6.11614e-12	18.5808	FUT8	protein_coding	fucosyltransferase 8 [Source:HGNC Symbol;Acc:HGNC:4019]
ENSG00000090238	-0.550963	8.36164	-7.6459	6.15222e-13	6.14082e-12	18.5763	YPEL3	protein_coding	yippee like 3 [Source:HGNC Symbol;Acc:HGNC:18327]
ENSG00000152582	-0.582756	2.49215	-7.64359	6.24011e-13	6.22516e-12	18.5624	SPEF2	protein_coding	sperm flagellar 2 [Source:HGNC Symbol;Acc:HGNC:26293]
ENSG00000006638	0.577447	2.9749	7.64316	6.25664e-13	6.23485e-12	18.5598	TBXA2R	protein_coding	thromboxane A2 receptor [Source:HGNC Symbol;Acc:HGNC:11608]
ENSG00000132383	-0.256044	5.95344	-7.64323	6.25396e-13	6.23485e-12	18.5602	RPA1	protein_coding	replication protein A1 [Source:HGNC Symbol;Acc:HGNC:10289]
ENSG00000005381	1.43913	3.10381	7.6426	6.27821e-13	6.25295e-12	18.5564	MPO	protein_coding	myeloperoxidase [Source:HGNC Symbol;Acc:HGNC:7218]
ENSG00000196465	0.812491	0.645225	7.6424	6.28617e-13	6.25747e-12	18.5551	MYL6B	protein_coding	myosin light chain 6B [Source:HGNC Symbol;Acc:HGNC:29823]
ENSG00000182749	-0.508399	2.82631	-7.64055	6.35828e-13	6.32581e-12	18.5439	PAQR7	protein_coding	progestin and adipoQ receptor family member 7 [Source:HGNC Symbol;Acc:HGNC:23146]
ENSG00000214975	1.04839	0.144908	7.63975	6.38968e-13	6.3536e-12	18.5391	PPIAP29	transcribed_processed_pseudogene	peptidylprolyl isomerase A pseudogene 29 [Source:HGNC Symbol;Acc:HGNC:43021]
ENSG00000066084	0.305694	7.3768	7.63942	6.40229e-13	6.36269e-12	18.5371	DIP2B	protein_coding	disco interacting protein 2 homolog B [Source:HGNC Symbol;Acc:HGNC:29284]
ENSG00000119333	0.75208	1.26676	7.63895	6.42097e-13	6.37779e-12	18.5343	DYNC2I2	protein_coding	dynein 2 intermediate chain 2 [Source:HGNC Symbol;Acc:HGNC:28296]
ENSG00000108405	0.528876	5.43799	7.6386	6.43484e-13	6.38811e-12	18.5321	P2RX1	protein_coding	purinergic receptor P2X 1 [Source:HGNC Symbol;Acc:HGNC:8533]
ENSG00000251379	0.901781	0.315872	7.63774	6.46902e-13	6.41856e-12	18.5269	ENSG00000251379	NA	NA
ENSG00000021355	0.415851	7.10375	7.63395	6.62168e-13	6.56647e-12	18.504	SERPINB1	protein_coding	serpin family B member 1 [Source:HGNC Symbol;Acc:HGNC:3311]
ENSG00000196188	-1.1159	1.94959	-7.63341	6.64374e-13	6.58478e-12	18.5007	CTSE	protein_coding	cathepsin E [Source:HGNC Symbol;Acc:HGNC:2530]
ENSG00000139637	-0.342047	3.65981	-7.63273	6.67161e-13	6.60525e-12	18.4966	MYG1	protein_coding	MYG1 exonuclease [Source:HGNC Symbol;Acc:HGNC:17590]
ENSG00000161640	1.08963	-0.206597	7.63278	6.66933e-13	6.60525e-12	18.4969	SIGLEC11	protein_coding	sialic acid binding Ig like lectin 11 [Source:HGNC Symbol;Acc:HGNC:15622]
ENSG00000227355	-0.895222	1.36921	-7.63218	6.69424e-13	6.62408e-12	18.4933	ENSG00000227355	lncRNA	novel transcript, antisense STOM
ENSG00000236525	1.14615	2.29758	7.63042	6.76684e-13	6.6923e-12	18.4827	ENSG00000236525	lncRNA	novel transcript
ENSG00000167536	0.643065	4.22365	7.63021	6.77548e-13	6.69723e-12	18.4814	DHRS13	protein_coding	dehydrogenase/reductase 13 [Source:HGNC Symbol;Acc:HGNC:28326]
ENSG00000112137	0.603713	4.09286	7.62726	6.89974e-13	6.81638e-12	18.4635	PHACTR1	protein_coding	phosphatase and actin regulator 1 [Source:HGNC Symbol;Acc:HGNC:20990]
ENSG00000135211	0.502213	2.67814	7.6259	6.95743e-13	6.86966e-12	18.4554	TMEM60	protein_coding	transmembrane protein 60 [Source:HGNC Symbol;Acc:HGNC:21754]
ENSG00000150477	-0.505158	3.23125	-7.62472	7.00834e-13	6.91621e-12	18.4482	KIAA1328	protein_coding	KIAA1328 [Source:HGNC Symbol;Acc:HGNC:29248]
ENSG00000108344	0.250347	5.28174	7.62362	7.05595e-13	6.95944e-12	18.4415	PSMD3	protein_coding	proteasome 26S subunit, non-ATPase 3 [Source:HGNC Symbol;Acc:HGNC:9560]
ENSG00000105968	-0.224938	6.01169	-7.62292	7.08613e-13	6.98544e-12	18.4373	H2AZ2	protein_coding	H2A.Z variant histone 2 [Source:HGNC Symbol;Acc:HGNC:20664]
ENSG00000246548	0.957034	-0.257841	7.6213	7.1572e-13	7.05171e-12	18.4275	LINC02288	lncRNA	long intergenic non-protein coding RNA 2288 [Source:HGNC Symbol;Acc:HGNC:27505]
ENSG00000166793	-0.979788	1.59245	-7.62101	7.16964e-13	7.06017e-12	18.4258	YPEL4	protein_coding	yippee like 4 [Source:HGNC Symbol;Acc:HGNC:18328]
ENSG00000173212	1.11941	-0.122691	7.61922	7.24912e-13	7.1346e-12	18.415	MAB21L3	protein_coding	mab-21 like 3 [Source:HGNC Symbol;Acc:HGNC:26787]
ENSG00000178695	0.517494	7.74746	7.61812	7.29834e-13	7.17919e-12	18.4083	KCTD12	protein_coding	potassium channel tetramerization domain containing 12 [Source:HGNC Symbol;Acc:HGNC:14678]
ENSG00000165233	0.383755	4.55944	7.61562	7.41134e-13	7.28642e-12	18.3932	CARD19	protein_coding	caspase recruitment domain family member 19 [Source:HGNC Symbol;Acc:HGNC:28148]
ENSG00000168610	0.377136	8.41668	7.61399	7.48604e-13	7.35592e-12	18.3833	STAT3	protein_coding	signal transducer and activator of transcription 3 [Source:HGNC Symbol;Acc:HGNC:11364]
ENSG00000148110	0.335178	6.20967	7.61307	7.52803e-13	7.39321e-12	18.3778	MFSD14B	protein_coding	major facilitator superfamily domain containing 14B [Source:HGNC Symbol;Acc:HGNC:23376]
ENSG00000107862	0.172352	6.57992	7.61069	7.63885e-13	7.49802e-12	18.3635	GBF1	protein_coding	golgi brefeldin A resistant guanine nucleotide exchange factor 1 [Source:HGNC Symbol;Acc:HGNC:4181]
ENSG00000181458	1.00624	-0.84508	7.60846	7.74422e-13	7.59738e-12	18.35	TMEM45A	protein_coding	transmembrane protein 45A [Source:HGNC Symbol;Acc:HGNC:25480]
ENSG00000260231	-0.783663	4.42274	-7.60511	7.90541e-13	7.75137e-12	18.3297	KDM7A-DT	lncRNA	KDM7A divergent transcript [Source:HGNC Symbol;Acc:HGNC:48959]
ENSG00000165626	1.09377	1.50383	7.60328	7.99463e-13	7.83465e-12	18.3187	BEND7	protein_coding	BEN domain containing 7 [Source:HGNC Symbol;Acc:HGNC:23514]
ENSG00000131100	0.25318	5.63109	7.60319	7.9991e-13	7.83484e-12	18.3181	ATP6V1E1	protein_coding	ATPase H+ transporting V1 subunit E1 [Source:HGNC Symbol;Acc:HGNC:857]
ENSG00000137309	0.366554	5.82714	7.59972	8.17109e-13	7.99902e-12	18.2972	HMGA1	protein_coding	high mobility group AT-hook 1 [Source:HGNC Symbol;Acc:HGNC:5010]
ENSG00000134686	0.737053	7.40017	7.5988	8.21725e-13	8.03991e-12	18.2917	PHC2	protein_coding	polyhomeotic homolog 2 [Source:HGNC Symbol;Acc:HGNC:3183]
ENSG00000106603	0.314933	5.00927	7.59746	8.28532e-13	8.10219e-12	18.2836	COA1	protein_coding	cytochrome c oxidase assembly factor 1 [Source:HGNC Symbol;Acc:HGNC:21868]
ENSG00000196663	0.576548	6.80466	7.59712	8.30266e-13	8.11481e-12	18.2815	TECPR2	protein_coding	tectonin beta-propeller repeat containing 2 [Source:HGNC Symbol;Acc:HGNC:19957]
ENSG00000153094	0.286445	6.30138	7.59655	8.33158e-13	8.13873e-12	18.2781	BCL2L11	protein_coding	BCL2 like 11 [Source:HGNC Symbol;Acc:HGNC:994]
ENSG00000213699	0.270383	5.1512	7.5957	8.37509e-13	8.17688e-12	18.273	SLC35F6	protein_coding	solute carrier family 35 member F6 [Source:HGNC Symbol;Acc:HGNC:26055]
ENSG00000130706	0.264559	5.00939	7.59561	8.37977e-13	8.17709e-12	18.2724	ADRM1	protein_coding	ADRM1 26S proteasome ubiquitin receptor [Source:HGNC Symbol;Acc:HGNC:15759]
ENSG00000227533	-0.883369	0.213985	-7.59551	8.38488e-13	8.17771e-12	18.2718	SLC2A1-DT	lncRNA	SLC2A1 divergent transcript [Source:HGNC Symbol;Acc:HGNC:44187]
ENSG00000145555	0.96986	1.3719	7.59409	8.45839e-13	8.24502e-12	18.2632	MYO10	protein_coding	myosin X [Source:HGNC Symbol;Acc:HGNC:7593]
ENSG00000008513	-0.261554	7.51235	-7.58934	8.70845e-13	8.48425e-12	18.2346	ST3GAL1	protein_coding	ST3 beta-galactoside alpha-2,3-sialyltransferase 1 [Source:HGNC Symbol;Acc:HGNC:10862]
ENSG00000198792	0.387051	5.67039	7.58868	8.74325e-13	8.51363e-12	18.2307	TMEM184B	protein_coding	transmembrane protein 184B [Source:HGNC Symbol;Acc:HGNC:1310]
ENSG00000180879	0.432219	4.90598	7.58129	9.14856e-13	8.90356e-12	18.1861	SSR4	protein_coding	signal sequence receptor subunit 4 [Source:HGNC Symbol;Acc:HGNC:11326]
ENSG00000105371	-0.848624	1.25737	-7.58049	9.19335e-13	8.9424e-12	18.1813	ICAM4	protein_coding	intercellular adhesion molecule 4 (Landsteiner-Wiener blood group) [Source:HGNC Symbol;Acc:HGNC:5347]
ENSG00000272914	0.90772	0.317277	7.58004	9.21884e-13	8.96244e-12	18.1786	ENSG00000272914	lncRNA	novel transcript, sense intronic to ZNF438
ENSG00000203804	0.655189	5.76685	7.57863	9.29874e-13	9.03532e-12	18.1701	ADAMTSL4-AS1	lncRNA	ADAMTSL4 antisense RNA 1 [Source:HGNC Symbol;Acc:HGNC:32041]
ENSG00000101846	0.489891	3.8904	7.57539	9.48534e-13	9.21174e-12	18.1506	STS	protein_coding	steroid sulfatase [Source:HGNC Symbol;Acc:HGNC:11425]
ENSG00000143294	0.176066	5.123	7.57443	9.54104e-13	9.26093e-12	18.1448	PRCC	protein_coding	proline rich mitotic checkpoint control factor [Source:HGNC Symbol;Acc:HGNC:9343]
ENSG00000166145	0.415234	3.94031	7.57433	9.54695e-13	9.26175e-12	18.1442	SPINT1	protein_coding	serine peptidase inhibitor, Kunitz type 1 [Source:HGNC Symbol;Acc:HGNC:11246]
ENSG00000179091	0.345816	4.15769	7.57331	9.60696e-13	9.31504e-12	18.138	CYC1	protein_coding	cytochrome c1 [Source:HGNC Symbol;Acc:HGNC:2579]
ENSG00000070756	-0.294116	10.0818	-7.57191	9.68983e-13	9.39042e-12	18.1296	PABPC1	protein_coding	poly(A) binding protein cytoplasmic 1 [Source:HGNC Symbol;Acc:HGNC:8554]
ENSG00000164010	-0.452589	4.45029	-7.57167	9.70404e-13	9.39921e-12	18.1282	ERMAP	protein_coding	erythroblast membrane associated protein (Scianna blood group) [Source:HGNC Symbol;Acc:HGNC:15743]
ENSG00000245164	-0.618005	6.53737	-7.57122	9.73039e-13	9.41976e-12	18.1255	LINC00861	lncRNA	long intergenic non-protein coding RNA 861 [Source:HGNC Symbol;Acc:HGNC:45133]
ENSG00000152465	-0.493712	3.78841	-7.57104	9.74158e-13	9.4256e-12	18.1244	NMT2	protein_coding	N-myristoyltransferase 2 [Source:HGNC Symbol;Acc:HGNC:7858]
ENSG00000123689	1.16795	0.55458	7.56979	9.81592e-13	9.49253e-12	18.1169	G0S2	protein_coding	G0/G1 switch 2 [Source:HGNC Symbol;Acc:HGNC:30229]
ENSG00000001631	-0.252326	5.41847	-7.56846	9.89635e-13	9.56526e-12	18.1089	KRIT1	protein_coding	KRIT1 ankyrin repeat containing [Source:HGNC Symbol;Acc:HGNC:1573]
ENSG00000011478	0.696294	1.45053	7.5633	1.02138e-12	9.86691e-12	18.0778	QPCTL	protein_coding	glutaminyl-peptide cyclotransferase like [Source:HGNC Symbol;Acc:HGNC:25952]
ENSG00000112343	0.37236	7.3976	7.56156	1.03229e-12	9.96705e-12	18.0674	TRIM38	protein_coding	tripartite motif containing 38 [Source:HGNC Symbol;Acc:HGNC:10059]
ENSG00000188827	0.249269	4.35046	7.56089	1.03659e-12	1.00033e-11	18.0633	SLX4	protein_coding	SLX4 structure-specific endonuclease subunit [Source:HGNC Symbol;Acc:HGNC:23845]
ENSG00000100628	-0.919407	1.26132	-7.55703	1.06133e-12	1.02366e-11	18.0401	ASB2	protein_coding	ankyrin repeat and SOCS box containing 2 [Source:HGNC Symbol;Acc:HGNC:16012]
ENSG00000239819	0.949692	-1.56703	7.55502	1.07444e-12	1.03576e-11	18.028	IGKV1D-8	IG_V_gene	immunoglobulin kappa variable 1D-8 [Source:HGNC Symbol;Acc:HGNC:5759]
ENSG00000188404	0.53193	9.73394	7.55258	1.09061e-12	1.05079e-11	18.0133	SELL	protein_coding	selectin L [Source:HGNC Symbol;Acc:HGNC:10720]
ENSG00000092439	-0.200238	6.61939	-7.55158	1.09729e-12	1.05668e-11	18.0073	TRPM7	protein_coding	transient receptor potential cation channel subfamily M member 7 [Source:HGNC Symbol;Acc:HGNC:17994]
ENSG00000172456	0.511378	2.8816	7.55112	1.1004e-12	1.05856e-11	18.0045	FGGY	protein_coding	FGGY carbohydrate kinase domain containing [Source:HGNC Symbol;Acc:HGNC:25610]
ENSG00000180198	0.379415	3.50026	7.55114	1.10026e-12	1.05856e-11	18.0047	RCC1	protein_coding	regulator of chromosome condensation 1 [Source:HGNC Symbol;Acc:HGNC:1913]
ENSG00000257923	0.306376	7.26668	7.55067	1.10342e-12	1.0609e-11	18.0019	CUX1	protein_coding	cut like homeobox 1 [Source:HGNC Symbol;Acc:HGNC:2557]
ENSG00000162804	-0.916418	3.01275	-7.54954	1.11104e-12	1.06767e-11	17.9951	SNED1	protein_coding	sushi, nidogen and EGF like domains 1 [Source:HGNC Symbol;Acc:HGNC:24696]
ENSG00000075340	-0.760952	3.35993	-7.54855	1.11783e-12	1.07363e-11	17.9891	ADD2	protein_coding	adducin 2 [Source:HGNC Symbol;Acc:HGNC:244]
ENSG00000105229	0.235602	4.52469	7.5457	1.13746e-12	1.09191e-11	17.972	PIAS4	protein_coding	protein inhibitor of activated STAT 4 [Source:HGNC Symbol;Acc:HGNC:17002]
ENSG00000079385	0.779041	4.70983	7.54361	1.15207e-12	1.10536e-11	17.9594	CEACAM1	protein_coding	CEA cell adhesion molecule 1 [Source:HGNC Symbol;Acc:HGNC:1814]
ENSG00000132259	0.837361	-1.25534	7.54269	1.15859e-12	1.11104e-11	17.9539	CNGA4	protein_coding	cyclic nucleotide gated channel subunit alpha 4 [Source:HGNC Symbol;Acc:HGNC:2152]
ENSG00000126067	0.299671	5.09204	7.54087	1.17154e-12	1.12286e-11	17.943	PSMB2	protein_coding	proteasome 20S subunit beta 2 [Source:HGNC Symbol;Acc:HGNC:9539]
ENSG00000138756	-0.372343	7.28571	-7.54034	1.17533e-12	1.12574e-11	17.9398	BMP2K	protein_coding	BMP2 inducible kinase [Source:HGNC Symbol;Acc:HGNC:18041]
ENSG00000272669	0.88784	0.829564	7.54028	1.17577e-12	1.12574e-11	17.9394	ENSG00000272669	lncRNA	novel transcript, antisense to SUN2
ENSG00000123607	-0.284101	4.43377	-7.53827	1.19029e-12	1.13877e-11	17.9273	TTC21B	protein_coding	tetratricopeptide repeat domain 21B [Source:HGNC Symbol;Acc:HGNC:25660]
ENSG00000164305	0.336161	5.02947	7.53822	1.19062e-12	1.13877e-11	17.9271	CASP3	protein_coding	caspase 3 [Source:HGNC Symbol;Acc:HGNC:1504]
ENSG00000155099	0.481748	5.36856	7.53809	1.19156e-12	1.13907e-11	17.9263	PIP4P2	protein_coding	phosphatidylinositol-4,5-bisphosphate 4-phosphatase 2 [Source:HGNC Symbol;Acc:HGNC:25452]
ENSG00000075702	0.786236	1.05043	7.53661	1.20237e-12	1.14881e-11	17.9174	WDR62	protein_coding	WD repeat domain 62 [Source:HGNC Symbol;Acc:HGNC:24502]
ENSG00000248477	1.0901	0.89565	7.53549	1.21062e-12	1.15608e-11	17.9107	NAIPP3	transcribed_unprocessed_pseudogene	NAIP pseudogene 3 [Source:HGNC Symbol;Acc:HGNC:54493]
ENSG00000223865	-0.489938	7.09065	-7.53516	1.2131e-12	1.15785e-11	17.9087	HLA-DPB1	protein_coding	major histocompatibility complex, class II, DP beta 1 [Source:HGNC Symbol;Acc:HGNC:4940]
ENSG00000276573	-0.846582	-0.115059	-7.53237	1.23395e-12	1.17714e-11	17.8919	ENSG00000276573	lncRNA	novel transcript, sense intronic to RAP2A
ENSG00000112763	0.318175	6.14423	7.52581	1.28435e-12	1.22458e-11	17.8526	BTN2A1	protein_coding	butyrophilin subfamily 2 member A1 [Source:HGNC Symbol;Acc:HGNC:1136]
ENSG00000163874	0.360028	4.43086	7.52569	1.28524e-12	1.22479e-11	17.8519	ZC3H12A	protein_coding	zinc finger CCCH-type containing 12A [Source:HGNC Symbol;Acc:HGNC:26259]
ENSG00000154217	-0.319821	5.67251	-7.52391	1.29931e-12	1.23755e-11	17.8412	PITPNC1	protein_coding	phosphatidylinositol transfer protein cytoplasmic 1 [Source:HGNC Symbol;Acc:HGNC:21045]
ENSG00000165359	-0.303288	4.99452	-7.52344	1.303e-12	1.24043e-11	17.8384	INTS6L	protein_coding	integrator complex subunit 6 like [Source:HGNC Symbol;Acc:HGNC:27334]
ENSG00000142507	0.381595	4.04931	7.52267	1.3092e-12	1.24568e-11	17.8337	PSMB6	protein_coding	proteasome 20S subunit beta 6 [Source:HGNC Symbol;Acc:HGNC:9543]
ENSG00000068024	0.405833	6.81299	7.52225	1.31251e-12	1.24809e-11	17.8312	HDAC4	protein_coding	histone deacetylase 4 [Source:HGNC Symbol;Acc:HGNC:14063]
ENSG00000279227	0.847968	-0.382242	7.52218	1.3131e-12	1.24809e-11	17.8308	ENSG00000279227	TEC	novel transcript
ENSG00000158481	-0.834115	2.05265	-7.52112	1.32162e-12	1.25554e-11	17.8244	CD1C	protein_coding	CD1c molecule [Source:HGNC Symbol;Acc:HGNC:1636]
ENSG00000136830	0.625764	4.66088	7.51778	1.3488e-12	1.2807e-11	17.8044	NIBAN2	protein_coding	niban apoptosis regulator 2 [Source:HGNC Symbol;Acc:HGNC:25282]
ENSG00000213585	0.34429	5.26239	7.51669	1.35782e-12	1.28859e-11	17.7979	VDAC1	protein_coding	voltage dependent anion channel 1 [Source:HGNC Symbol;Acc:HGNC:12669]
ENSG00000101096	-0.380486	7.18317	-7.51635	1.36064e-12	1.2906e-11	17.7958	NFATC2	protein_coding	nuclear factor of activated T cells 2 [Source:HGNC Symbol;Acc:HGNC:7776]
ENSG00000108932	0.429302	4.7139	7.51564	1.36656e-12	1.29555e-11	17.7916	SLC16A6	protein_coding	solute carrier family 16 member 6 [Source:HGNC Symbol;Acc:HGNC:10927]
ENSG00000163479	0.261894	6.60946	7.51386	1.38144e-12	1.30897e-11	17.7809	SSR2	protein_coding	signal sequence receptor subunit 2 [Source:HGNC Symbol;Acc:HGNC:11324]
ENSG00000082213	-0.288941	4.58632	-7.50983	1.41583e-12	1.34087e-11	17.7568	C5orf22	protein_coding	chromosome 5 open reading frame 22 [Source:HGNC Symbol;Acc:HGNC:25639]
ENSG00000163872	0.197682	5.59393	7.50721	1.43857e-12	1.3617e-11	17.7411	YEATS2	protein_coding	YEATS domain containing 2 [Source:HGNC Symbol;Acc:HGNC:25489]
ENSG00000096070	0.22013	5.79613	7.50708	1.43971e-12	1.36207e-11	17.7403	BRPF3	protein_coding	bromodomain and PHD finger containing 3 [Source:HGNC Symbol;Acc:HGNC:14256]
ENSG00000003402	0.448948	9.51979	7.50638	1.44584e-12	1.36717e-11	17.7361	CFLAR	protein_coding	CASP8 and FADD like apoptosis regulator [Source:HGNC Symbol;Acc:HGNC:1876]
ENSG00000078098	0.898598	-1.64938	7.50364	1.47018e-12	1.38946e-11	17.7197	FAP	protein_coding	fibroblast activation protein alpha [Source:HGNC Symbol;Acc:HGNC:3590]
ENSG00000102265	0.520643	5.42308	7.4992	1.51055e-12	1.42615e-11	17.6931	TIMP1	protein_coding	TIMP metallopeptidase inhibitor 1 [Source:HGNC Symbol;Acc:HGNC:11820]
ENSG00000165525	-0.261883	6.11604	-7.49924	1.51016e-12	1.42615e-11	17.6934	NEMF	protein_coding	nuclear export mediator factor [Source:HGNC Symbol;Acc:HGNC:10663]
ENSG00000182175	0.936944	-1.35016	7.49659	1.53471e-12	1.44821e-11	17.6775	RGMA	protein_coding	repulsive guidance molecule BMP co-receptor a [Source:HGNC Symbol;Acc:HGNC:30308]
ENSG00000148154	0.500998	5.38293	7.49581	1.542e-12	1.45433e-11	17.6728	UGCG	protein_coding	UDP-glucose ceramide glucosyltransferase [Source:HGNC Symbol;Acc:HGNC:12524]
ENSG00000242247	0.298701	4.91967	7.49136	1.5844e-12	1.49356e-11	17.6462	ARFGAP3	protein_coding	ARF GTPase activating protein 3 [Source:HGNC Symbol;Acc:HGNC:661]
ENSG00000091651	0.777554	0.144723	7.48709	1.62601e-12	1.532e-11	17.6207	ORC6	protein_coding	origin recognition complex subunit 6 [Source:HGNC Symbol;Acc:HGNC:17151]
ENSG00000100116	-0.939502	0.597592	-7.48671	1.62986e-12	1.53483e-11	17.6184	GCAT	protein_coding	glycine C-acetyltransferase [Source:HGNC Symbol;Acc:HGNC:4188]
ENSG00000170248	0.170703	6.95003	7.48614	1.6355e-12	1.53935e-11	17.615	PDCD6IP	protein_coding	programmed cell death 6 interacting protein [Source:HGNC Symbol;Acc:HGNC:8766]
ENSG00000096872	-0.517196	2.56493	-7.48151	1.68218e-12	1.58248e-11	17.5873	IFT74	protein_coding	intraflagellar transport 74 [Source:HGNC Symbol;Acc:HGNC:21424]
ENSG00000106415	0.355222	5.22638	7.47785	1.7201e-12	1.61732e-11	17.5654	GLCCI1	protein_coding	glucocorticoid induced 1 [Source:HGNC Symbol;Acc:HGNC:18713]
ENSG00000203999	0.956953	2.94485	7.47675	1.73157e-12	1.62727e-11	17.5589	LINC01270	lncRNA	long intergenic non-protein coding RNA 1270 [Source:HGNC Symbol;Acc:HGNC:27658]
ENSG00000178297	-1.23047	1.02481	-7.47518	1.74825e-12	1.6421e-11	17.5495	TMPRSS9	protein_coding	transmembrane serine protease 9 [Source:HGNC Symbol;Acc:HGNC:30079]
ENSG00000188672	-1.01445	0.124882	-7.47405	1.7602e-12	1.65248e-11	17.5428	RHCE	protein_coding	Rh blood group CcEe antigens [Source:HGNC Symbol;Acc:HGNC:10008]
ENSG00000274173	1.30215	0.796791	7.4739	1.76182e-12	1.65315e-11	17.5419	LINC02967	lncRNA	long intergenic non-protein coding RNA 2967 [Source:HGNC Symbol;Acc:HGNC:56007]
ENSG00000089351	0.451118	6.62812	7.47287	1.77293e-12	1.66272e-11	17.5357	GRAMD1A	protein_coding	GRAM domain containing 1A [Source:HGNC Symbol;Acc:HGNC:29305]
ENSG00000139505	0.303843	5.76036	7.47155	1.78725e-12	1.6753e-11	17.5278	MTMR6	protein_coding	myotubularin related protein 6 [Source:HGNC Symbol;Acc:HGNC:7453]
ENSG00000083857	-1.16135	0.575215	-7.47033	1.80046e-12	1.68595e-11	17.5205	FAT1	protein_coding	FAT atypical cadherin 1 [Source:HGNC Symbol;Acc:HGNC:3595]
ENSG00000096063	0.493923	6.61611	7.47034	1.80039e-12	1.68595e-11	17.5206	SRPK1	protein_coding	SRSF protein kinase 1 [Source:HGNC Symbol;Acc:HGNC:11305]
ENSG00000179222	0.421859	4.35775	7.46718	1.83528e-12	1.71768e-11	17.5017	MAGED1	protein_coding	MAGE family member D1 [Source:HGNC Symbol;Acc:HGNC:6813]
ENSG00000004455	0.183175	5.9268	7.46682	1.83925e-12	1.71964e-11	17.4996	AK2	protein_coding	adenylate kinase 2 [Source:HGNC Symbol;Acc:HGNC:362]
ENSG00000154328	-0.663257	2.95066	-7.46684	1.83913e-12	1.71964e-11	17.4996	NEIL2	protein_coding	nei like DNA glycosylase 2 [Source:HGNC Symbol;Acc:HGNC:18956]
ENSG00000276471	-0.738251	-0.319474	-7.46011	1.91585e-12	1.79034e-11	17.4595	ENSG00000276471	NA	NA
ENSG00000137478	0.244498	6.43521	7.45875	1.93164e-12	1.80418e-11	17.4514	FCHSD2	protein_coding	FCH and double SH3 domains 2 [Source:HGNC Symbol;Acc:HGNC:29114]
ENSG00000259641	-0.820985	-0.816573	-7.45785	1.9423e-12	1.81321e-11	17.446	ENSG00000259641	NA	NA
ENSG00000121578	0.426665	3.79926	7.4525	2.00642e-12	1.87211e-11	17.4141	B4GALT4	protein_coding	beta-1,4-galactosyltransferase 4 [Source:HGNC Symbol;Acc:HGNC:927]
ENSG00000234545	-0.391787	3.45155	-7.44944	2.04392e-12	1.90613e-11	17.3959	FAM133B	protein_coding	family with sequence similarity 133 member B [Source:HGNC Symbol;Acc:HGNC:28629]
ENSG00000146414	-0.275693	5.3918	-7.44831	2.05808e-12	1.91836e-11	17.3891	SHPRH	protein_coding	SNF2 histone linker PHD RING helicase [Source:HGNC Symbol;Acc:HGNC:19336]
ENSG00000182022	0.506878	8.03729	7.44817	2.05975e-12	1.91894e-11	17.3883	CHST15	protein_coding	carbohydrate sulfotransferase 15 [Source:HGNC Symbol;Acc:HGNC:18137]
ENSG00000101608	0.299105	7.9653	7.44792	2.06296e-12	1.92095e-11	17.3868	MYL12A	protein_coding	myosin light chain 12A [Source:HGNC Symbol;Acc:HGNC:16701]
ENSG00000137070	-0.473958	3.76721	-7.44778	2.06466e-12	1.92095e-11	17.386	IL11RA	protein_coding	interleukin 11 receptor subunit alpha [Source:HGNC Symbol;Acc:HGNC:5967]
ENSG00000168282	0.331231	5.0546	7.44775	2.06505e-12	1.92095e-11	17.3858	MGAT2	protein_coding	alpha-1,6-mannosyl-glycoprotein 2-beta-N-acetylglucosaminyltransferase [Source:HGNC Symbol;Acc:HGNC:7045]
ENSG00000107960	-0.27058	4.15647	-7.44739	2.0696e-12	1.9242e-11	17.3836	STN1	protein_coding	STN1 subunit of CST complex [Source:HGNC Symbol;Acc:HGNC:26200]
ENSG00000137414	0.481127	6.64217	7.44556	2.09266e-12	1.94466e-11	17.3727	FAM8A1	protein_coding	family with sequence similarity 8 member A1 [Source:HGNC Symbol;Acc:HGNC:16372]
ENSG00000182827	0.267343	5.17979	7.44498	2.10005e-12	1.95053e-11	17.3693	ACBD3	protein_coding	acyl-CoA binding domain containing 3 [Source:HGNC Symbol;Acc:HGNC:15453]
ENSG00000078589	-0.533652	4.75361	-7.44337	2.12069e-12	1.9687e-11	17.3596	P2RY10	protein_coding	P2Y receptor family member 10 [Source:HGNC Symbol;Acc:HGNC:19906]
ENSG00000253341	-0.715423	-0.0115231	-7.43967	2.16879e-12	2.01234e-11	17.3376	PCBP2P2	processed_pseudogene	PCBP2 pseudogene 2 [Source:HGNC Symbol;Acc:HGNC:8650]
ENSG00000002919	0.391091	4.92329	7.43607	2.21658e-12	2.05564e-11	17.3162	SNX11	protein_coding	sorting nexin 11 [Source:HGNC Symbol;Acc:HGNC:14975]
ENSG00000123374	0.357663	3.22622	7.43564	2.22231e-12	2.05991e-11	17.3136	CDK2	protein_coding	cyclin dependent kinase 2 [Source:HGNC Symbol;Acc:HGNC:1771]
ENSG00000144040	0.38908	4.15992	7.43387	2.24639e-12	2.08117e-11	17.3031	SFXN5	protein_coding	sideroflexin 5 [Source:HGNC Symbol;Acc:HGNC:16073]
ENSG00000122741	-0.344496	5.86024	-7.43334	2.25351e-12	2.08672e-11	17.2999	DCAF10	protein_coding	DDB1 and CUL4 associated factor 10 [Source:HGNC Symbol;Acc:HGNC:23686]
ENSG00000111666	-0.608975	6.33696	-7.4303	2.2954e-12	2.12443e-11	17.2818	CHPT1	protein_coding	choline phosphotransferase 1 [Source:HGNC Symbol;Acc:HGNC:17852]
ENSG00000152672	-1.31448	-0.72174	-7.4302	2.2969e-12	2.12475e-11	17.2812	CLEC4F	protein_coding	C-type lectin domain family 4 member F [Source:HGNC Symbol;Acc:HGNC:25357]
ENSG00000158286	-0.916559	0.619927	-7.42748	2.335e-12	2.1589e-11	17.265	RNF207	protein_coding	ring finger protein 207 [Source:HGNC Symbol;Acc:HGNC:32947]
ENSG00000110318	-0.546266	2.1504	-7.4255	2.36323e-12	2.1828e-11	17.2532	CEP126	protein_coding	centrosomal protein 126 [Source:HGNC Symbol;Acc:HGNC:29264]
ENSG00000211594	0.887447	-1.02678	7.42553	2.36268e-12	2.1828e-11	17.2535	IGKJ4	IG_J_gene	immunoglobulin kappa joining 4 [Source:HGNC Symbol;Acc:HGNC:5722]
ENSG00000139187	-0.704933	4.4308	-7.42304	2.39863e-12	2.21438e-11	17.2386	KLRG1	protein_coding	killer cell lectin like receptor G1 [Source:HGNC Symbol;Acc:HGNC:6380]
ENSG00000091262	0.616472	1.80097	7.41919	2.45519e-12	2.26545e-11	17.2157	ABCC6	protein_coding	ATP binding cassette subfamily C member 6 [Source:HGNC Symbol;Acc:HGNC:57]
ENSG00000172667	-0.263415	5.66182	-7.41758	2.47918e-12	2.28644e-11	17.2062	ZMAT3	protein_coding	zinc finger matrin-type 3 [Source:HGNC Symbol;Acc:HGNC:29983]
ENSG00000104133	0.20917	7.67687	7.41688	2.48981e-12	2.29509e-11	17.202	SPG11	protein_coding	SPG11 vesicle trafficking associated, spatacsin [Source:HGNC Symbol;Acc:HGNC:11226]
ENSG00000136383	0.927001	0.845963	7.41484	2.52073e-12	2.32242e-11	17.1898	ALPK3	protein_coding	alpha kinase 3 [Source:HGNC Symbol;Acc:HGNC:17574]
ENSG00000162543	-0.789335	1.24978	-7.4136	2.53962e-12	2.33865e-11	17.1825	UBXN10	protein_coding	UBX domain protein 10 [Source:HGNC Symbol;Acc:HGNC:26354]
ENSG00000225830	-0.188283	5.27948	-7.4107	2.58468e-12	2.37894e-11	17.1652	ERCC6	protein_coding	ERCC excision repair 6, chromatin remodeling factor [Source:HGNC Symbol;Acc:HGNC:3438]
ENSG00000100567	0.350261	4.32643	7.41019	2.59259e-12	2.38503e-11	17.1622	PSMA3	protein_coding	proteasome 20S subunit alpha 3 [Source:HGNC Symbol;Acc:HGNC:9532]
ENSG00000060982	0.749799	3.75121	7.40975	2.59946e-12	2.39014e-11	17.1596	BCAT1	protein_coding	branched chain amino acid transaminase 1 [Source:HGNC Symbol;Acc:HGNC:976]
ENSG00000164105	0.841639	2.33196	7.40817	2.62454e-12	2.41095e-11	17.1502	SAP30	protein_coding	Sin3A associated protein 30 [Source:HGNC Symbol;Acc:HGNC:10532]
ENSG00000239265	0.861897	-1.74821	7.40815	2.62472e-12	2.41095e-11	17.1501	ENSG00000239265	NA	NA
ENSG00000124782	0.16278	6.75716	7.40719	2.64007e-12	2.42384e-11	17.1444	RREB1	protein_coding	ras responsive element binding protein 1 [Source:HGNC Symbol;Acc:HGNC:10449]
ENSG00000137073	-0.425801	6.30105	-7.40645	2.65186e-12	2.43344e-11	17.14	UBAP2	protein_coding	ubiquitin associated protein 2 [Source:HGNC Symbol;Acc:HGNC:14185]
ENSG00000165555	0.808115	0.34394	7.40577	2.66283e-12	2.44228e-11	17.1359	NOXRED1	protein_coding	NADP dependent oxidoreductase domain containing 1 [Source:HGNC Symbol;Acc:HGNC:20487]
ENSG00000154736	-1.17661	0.741859	-7.40493	2.67637e-12	2.45348e-11	17.131	ADAMTS5	protein_coding	ADAM metallopeptidase with thrombospondin type 1 motif 5 [Source:HGNC Symbol;Acc:HGNC:221]
ENSG00000276231	-0.613039	3.63884	-7.40374	2.69567e-12	2.46993e-11	17.1239	PIK3R6	protein_coding	phosphoinositide-3-kinase regulatory subunit 6 [Source:HGNC Symbol;Acc:HGNC:27101]
[truncated: 8,633 more rows]

## Sheet: TableS2B TimepointBvsC (DEGs)
ENSEMBL	logFC	AveExpr	t	P.Value	adj.P.Val	B	hgnc_symbol	gene_biotype	description
ENSG00000205531	0.266929	6.98506	6.47779	5.88352e-10	1.07762e-05	12.2474	NAP1L4	protein_coding	nucleosome assembly protein 1 like 4 [Source:HGNC Symbol;Acc:HGNC:7640]
ENSG00000135776	0.393698	5.4668	6.24854	2.08087e-09	1.90566e-05	11.0685	ABCB10	protein_coding	ATP binding cassette subfamily B member 10 [Source:HGNC Symbol;Acc:HGNC:41]
ENSG00000072274	0.374818	6.4997	5.84265	1.8083e-08	3.77899e-05	9.05399	TFRC	protein_coding	transferrin receptor [Source:HGNC Symbol;Acc:HGNC:11763]
ENSG00000100568	0.317264	6.30845	5.92401	1.18153e-08	3.77899e-05	9.45012	VTI1B	protein_coding	vesicle transport through interaction with t-SNAREs 1B [Source:HGNC Symbol;Acc:HGNC:17793]
ENSG00000101193	0.249925	6.03267	5.87057	1.56324e-08	3.77899e-05	9.18951	GID8	protein_coding	GID complex subunit 8 homolog [Source:HGNC Symbol;Acc:HGNC:15857]
ENSG00000103363	0.323662	5.32341	5.80795	2.16547e-08	3.77899e-05	8.88627	ELOB	protein_coding	elongin B [Source:HGNC Symbol;Acc:HGNC:11619]
ENSG00000104522	0.51619	4.95513	5.78208	2.47586e-08	3.77899e-05	8.76166	GFUS	protein_coding	GDP-L-fucose synthase [Source:HGNC Symbol;Acc:HGNC:12390]
ENSG00000114698	0.725901	0.942371	5.88339	1.46198e-08	3.77899e-05	9.25185	PLSCR4	protein_coding	phospholipid scramblase 4 [Source:HGNC Symbol;Acc:HGNC:16497]
ENSG00000141965	0.337508	6.01011	5.85	1.7404e-08	3.77899e-05	9.08961	FEM1A	protein_coding	fem-1 homolog A [Source:HGNC Symbol;Acc:HGNC:16934]
ENSG00000161203	0.290483	7.50065	5.80104	2.24444e-08	3.77899e-05	8.85295	AP2M1	protein_coding	adaptor related protein complex 2 subunit mu 1 [Source:HGNC Symbol;Acc:HGNC:564]
ENSG00000164068	0.441042	6.25454	5.86155	1.63864e-08	3.77899e-05	9.14568	RNF123	protein_coding	ring finger protein 123 [Source:HGNC Symbol;Acc:HGNC:21148]
ENSG00000172270	0.579843	8.7777	5.79162	2.35659e-08	3.77899e-05	8.80759	BSG	protein_coding	basigin (Ok blood group) [Source:HGNC Symbol;Acc:HGNC:1116]
ENSG00000111726	0.448	4.55591	5.72626	3.30077e-08	4.65053e-05	8.49422	CMAS	protein_coding	cytidine monophosphate N-acetylneuraminic acid synthetase [Source:HGNC Symbol;Acc:HGNC:18290]
ENSG00000087274	0.176189	8.23404	5.68137	4.15364e-08	5.43415e-05	8.28055	ADD1	protein_coding	adducin 1 [Source:HGNC Symbol;Acc:HGNC:243]
ENSG00000179632	0.371511	6.87282	5.61424	5.84397e-08	7.13588e-05	7.96327	MAF1	protein_coding	MAF1 homolog, negative regulator of RNA polymerase III [Source:HGNC Symbol;Acc:HGNC:24966]
ENSG00000090013	0.641811	6.31939	5.58669	6.71713e-08	7.64766e-05	7.83391	BLVRB	protein_coding	biliverdin reductase B [Source:HGNC Symbol;Acc:HGNC:1063]
ENSG00000129691	0.217407	5.95442	5.5593	7.71125e-08	7.64766e-05	7.70572	ASH2L	protein_coding	ASH2 like, histone lysine methyltransferase complex subunit [Source:HGNC Symbol;Acc:HGNC:744]
ENSG00000131981	0.553924	6.07404	5.52001	9.39165e-08	7.64766e-05	7.52267	LGALS3	protein_coding	galectin 3 [Source:HGNC Symbol;Acc:HGNC:6563]
ENSG00000139842	0.282656	6.74926	5.52185	9.30537e-08	7.64766e-05	7.53124	CUL4A	protein_coding	cullin 4A [Source:HGNC Symbol;Acc:HGNC:2554]
ENSG00000154822	0.231744	7.14627	5.53165	8.85975e-08	7.64766e-05	7.5768	PLCL2	protein_coding	phospholipase C like 2 [Source:HGNC Symbol;Acc:HGNC:9064]
ENSG00000157954	0.248097	6.51827	5.55865	7.73637e-08	7.64766e-05	7.7027	WIPI2	protein_coding	WD repeat domain, phosphoinositide interacting 2 [Source:HGNC Symbol;Acc:HGNC:32225]
ENSG00000159256	0.326017	7.58016	5.51555	9.60342e-08	7.64766e-05	7.50197	MORC3	protein_coding	MORC family CW-type zinc finger 3 [Source:HGNC Symbol;Acc:HGNC:23572]
ENSG00000175931	0.621012	7.31669	5.54235	8.39689e-08	7.64766e-05	7.62662	UBE2O	protein_coding	ubiquitin conjugating enzyme E2 O [Source:HGNC Symbol;Acc:HGNC:29554]
ENSG00000214253	0.39831	5.04762	5.49577	1.06008e-07	8.09019e-05	7.41025	FIS1	protein_coding	fission, mitochondrial 1 [Source:HGNC Symbol;Acc:HGNC:21689]
ENSG00000214517	0.229237	3.97725	5.46679	1.22467e-07	8.75775e-05	7.27631	PPME1	protein_coding	protein phosphatase methylesterase 1 [Source:HGNC Symbol;Acc:HGNC:30178]
ENSG00000223609	1.04803	4.33596	5.46377	1.24318e-07	8.75775e-05	7.26238	HBD	protein_coding	hemoglobin subunit delta [Source:HGNC Symbol;Acc:HGNC:4829]
ENSG00000137812	0.398119	4.27644	5.43676	1.42141e-07	9.17921e-05	7.13808	KNL1	protein_coding	kinetochore scaffold 1 [Source:HGNC Symbol;Acc:HGNC:24054]
ENSG00000140264	0.366005	7.89276	5.43227	1.45336e-07	9.17921e-05	7.11746	SERF2	protein_coding	small EDRK-rich factor 2 [Source:HGNC Symbol;Acc:HGNC:10757]
ENSG00000163444	0.233811	5.57142	5.44127	1.39005e-07	9.17921e-05	7.15878	TMEM183A	protein_coding	transmembrane protein 183A [Source:HGNC Symbol;Acc:HGNC:20173]
ENSG00000111790	0.282324	6.44235	5.42407	1.51352e-07	9.24057e-05	7.07983	FGFR1OP2	protein_coding	FGFR1 oncogene partner 2 [Source:HGNC Symbol;Acc:HGNC:23098]
ENSG00000101773	0.266309	3.94795	5.4014	1.69272e-07	9.29941e-05	6.97604	RBBP8	protein_coding	RB binding protein 8, endonuclease [Source:HGNC Symbol;Acc:HGNC:9891]
ENSG00000135045	0.475008	3.55008	5.40859	1.63376e-07	9.29941e-05	7.00893	C9orf40	protein_coding	chromosome 9 open reading frame 40 [Source:HGNC Symbol;Acc:HGNC:23433]
ENSG00000143727	0.344595	5.63273	5.40656	1.65026e-07	9.29941e-05	6.99961	ACP1	protein_coding	acid phosphatase 1 [Source:HGNC Symbol;Acc:HGNC:122]
ENSG00000181704	0.378404	5.91787	5.39468	1.74969e-07	9.29941e-05	6.94534	YIPF6	protein_coding	Yip1 domain family member 6 [Source:HGNC Symbol;Acc:HGNC:28304]
ENSG00000233276	0.458612	8.05191	5.39154	1.77702e-07	9.29941e-05	6.93097	GPX1	protein_coding	glutathione peroxidase 1 [Source:HGNC Symbol;Acc:HGNC:4553]
ENSG00000099968	0.232094	5.9853	5.36448	2.02965e-07	9.39666e-05	6.80772	BCL2L13	protein_coding	BCL2 like 13 [Source:HGNC Symbol;Acc:HGNC:17164]
ENSG00000136840	0.517448	5.29253	5.3822	1.86056e-07	9.39666e-05	6.88837	ST6GALNAC4	protein_coding	ST6 N-acetylgalactosaminide alpha-2,6-sialyltransferase 4 [Source:HGNC Symbol;Acc:HGNC:17846]
ENSG00000167986	0.236068	7.24938	5.36381	2.03632e-07	9.39666e-05	6.80468	DDB1	protein_coding	damage specific DNA binding protein 1 [Source:HGNC Symbol;Acc:HGNC:2717]
ENSG00000173064	0.28351	7.76245	5.3643	2.03152e-07	9.39666e-05	6.80686	HECTD4	protein_coding	HECT domain E3 ubiquitin protein ligase 4 [Source:HGNC Symbol;Acc:HGNC:26611]
ENSG00000198959	0.710275	3.9805	5.36224	2.05212e-07	9.39666e-05	6.79751	TGM2	protein_coding	transglutaminase 2 [Source:HGNC Symbol;Acc:HGNC:11778]
ENSG00000213934	1.41223	4.32346	5.35055	2.17303e-07	9.7076e-05	6.74444	HBG1	protein_coding	hemoglobin subunit gamma 1 [Source:HGNC Symbol;Acc:HGNC:4831]
ENSG00000111707	0.2404	6.39108	5.32847	2.42075e-07	0.000105568	6.64437	SUDS3	protein_coding	SDS3 homolog, SIN3A corepressor complex component [Source:HGNC Symbol;Acc:HGNC:29545]
ENSG00000070182	0.753264	6.94141	5.31536	2.58054e-07	0.000107421	6.58513	SPTB	protein_coding	spectrin beta, erythrocytic [Source:HGNC Symbol;Acc:HGNC:11274]
ENSG00000103657	0.135904	8.54885	5.31793	2.54846e-07	0.000107421	6.59673	HERC1	protein_coding	HECT and RLD domain containing E3 ubiquitin protein ligase family member 1 [Source:HGNC Symbol;Acc:HGNC:4867]
ENSG00000182180	0.228779	4.99069	5.30619	2.69846e-07	0.000109833	6.54373	MRPS16	protein_coding	mitochondrial ribosomal protein S16 [Source:HGNC Symbol;Acc:HGNC:14048]
ENSG00000121390	0.151986	5.50621	5.29573	2.83928e-07	0.000113053	6.49659	PSPC1	protein_coding	paraspeckle component 1 [Source:HGNC Symbol;Acc:HGNC:20320]
ENSG00000105281	0.449152	6.18529	5.27109	3.19971e-07	0.000114914	6.38587	SLC1A5	protein_coding	solute carrier family 1 member 5 [Source:HGNC Symbol;Acc:HGNC:10943]
ENSG00000135018	0.16589	7.49574	5.27815	3.09213e-07	0.000114914	6.41756	UBQLN1	protein_coding	ubiquilin 1 [Source:HGNC Symbol;Acc:HGNC:12508]
ENSG00000142453	0.441493	6.33215	5.28199	3.03512e-07	0.000114914	6.4348	CARM1	protein_coding	coactivator associated arginine methyltransferase 1 [Source:HGNC Symbol;Acc:HGNC:23393]
ENSG00000143321	0.41805	8.05077	5.28074	3.05357e-07	0.000114914	6.42918	HDGF	protein_coding	heparin binding growth factor [Source:HGNC Symbol;Acc:HGNC:4856]
ENSG00000196961	0.380899	7.80455	5.27122	3.19771e-07	0.000114914	6.38645	AP2A1	protein_coding	adaptor related protein complex 2 subunit alpha 1 [Source:HGNC Symbol;Acc:HGNC:561]
ENSG00000115758	0.36623	6.9885	5.26634	3.27422e-07	0.000115328	6.36455	ODC1	protein_coding	ornithine decarboxylase 1 [Source:HGNC Symbol;Acc:HGNC:8109]
ENSG00000156515	0.267965	7.48496	5.25513	3.4567e-07	0.000119458	6.31432	HK1	protein_coding	hexokinase 1 [Source:HGNC Symbol;Acc:HGNC:4922]
ENSG00000186591	0.442485	8.10808	5.24967	3.54909e-07	0.00012038	6.28989	UBE2H	protein_coding	ubiquitin conjugating enzyme E2 H [Source:HGNC Symbol;Acc:HGNC:12484]
ENSG00000146007	0.379284	6.41377	5.22325	4.03106e-07	0.000134242	6.17197	ZMAT2	protein_coding	zinc finger matrin-type 2 [Source:HGNC Symbol;Acc:HGNC:26433]
ENSG00000138867	0.429959	7.99756	5.21708	4.15248e-07	0.0001355	6.1445	GUCD1	protein_coding	guanylyl cyclase domain containing 1 [Source:HGNC Symbol;Acc:HGNC:14237]
ENSG00000198176	0.479313	7.31122	5.21388	4.2168e-07	0.0001355	6.13027	TFDP1	protein_coding	transcription factor Dp-1 [Source:HGNC Symbol;Acc:HGNC:11749]
ENSG00000158195	0.249999	8.9887	5.20614	4.37671e-07	0.000138072	6.09581	WASF2	protein_coding	WASP family member 2 [Source:HGNC Symbol;Acc:HGNC:12733]
ENSG00000183597	0.362617	6.412	5.20279	4.44763e-07	0.000138072	6.08093	TANGO2	protein_coding	transport and golgi organization 2 homolog [Source:HGNC Symbol;Acc:HGNC:25439]
ENSG00000100897	0.194343	5.87644	5.16576	5.30984e-07	0.000162092	5.91694	DCAF11	protein_coding	DDB1 and CUL4 associated factor 11 [Source:HGNC Symbol;Acc:HGNC:20258]
ENSG00000068878	0.296726	7.6837	5.14197	5.94747e-07	0.000172911	5.81201	PSME4	protein_coding	proteasome activator subunit 4 [Source:HGNC Symbol;Acc:HGNC:20635]
ENSG00000197312	0.196497	6.22795	5.14559	5.84589e-07	0.000172911	5.82795	DDI2	protein_coding	DNA damage inducible 1 homolog 2 [Source:HGNC Symbol;Acc:HGNC:24578]
ENSG00000204463	0.295515	8.24584	5.145	5.86227e-07	0.000172911	5.82536	BAG6	protein_coding	BAG cochaperone 6 [Source:HGNC Symbol;Acc:HGNC:13919]
ENSG00000104904	0.346979	8.67663	5.12275	6.51603e-07	0.000185755	5.72756	OAZ1	protein_coding	ornithine decarboxylase antizyme 1 [Source:HGNC Symbol;Acc:HGNC:8095]
ENSG00000109670	0.195732	6.54084	5.11812	6.6609e-07	0.000185755	5.70722	FBXW7	protein_coding	F-box and WD repeat domain containing 7 [Source:HGNC Symbol;Acc:HGNC:16712]
ENSG00000138629	0.273727	5.13588	5.11709	6.69349e-07	0.000185755	5.70271	UBL7	protein_coding	ubiquitin like 7 [Source:HGNC Symbol;Acc:HGNC:28221]
ENSG00000034713	0.52194	7.26234	5.10555	7.06958e-07	0.000190421	5.65215	GABARAPL2	protein_coding	GABA type A receptor associated protein like 2 [Source:HGNC Symbol;Acc:HGNC:13291]
ENSG00000184470	0.283109	4.355	5.10838	6.97541e-07	0.000190421	5.66455	TXNRD2	protein_coding	thioredoxin reductase 2 [Source:HGNC Symbol;Acc:HGNC:18155]
ENSG00000143774	0.55257	7.91849	5.10054	7.23912e-07	0.000192162	5.63024	GUK1	protein_coding	guanylate kinase 1 [Source:HGNC Symbol;Acc:HGNC:4693]
ENSG00000179262	0.407559	6.53108	5.08978	7.61672e-07	0.000199297	5.58322	RAD23A	protein_coding	RAD23 homolog A, nucleotide excision repair protein [Source:HGNC Symbol;Acc:HGNC:9812]
ENSG00000029534	0.668975	7.40806	5.08569	7.76547e-07	0.000200327	5.56534	ANK1	protein_coding	ankyrin 1 [Source:HGNC Symbol;Acc:HGNC:492]
ENSG00000118046	0.323015	6.11294	5.07457	8.18334e-07	0.000208175	5.51688	STK11	protein_coding	serine/threonine kinase 11 [Source:HGNC Symbol;Acc:HGNC:11389]
ENSG00000143162	0.388171	6.6963	5.06852	8.42003e-07	0.000211262	5.49053	CREG1	protein_coding	cellular repressor of E1A stimulated genes 1 [Source:HGNC Symbol;Acc:HGNC:2351]
ENSG00000001084	0.405036	6.18337	5.05877	8.81543e-07	0.00021346	5.44811	GCLC	protein_coding	glutamate-cysteine ligase catalytic subunit [Source:HGNC Symbol;Acc:HGNC:4311]
ENSG00000115649	0.333074	6.36811	5.05776	8.85727e-07	0.00021346	5.44373	CNPPD1	protein_coding	cyclin Pas1/PHO80 domain containing 1 [Source:HGNC Symbol;Acc:HGNC:25220]
ENSG00000133193	0.523485	7.25627	5.05966	8.77835e-07	0.00021346	5.452	VCF1	protein_coding	VCP nuclear cofactor family member 1 [Source:HGNC Symbol;Acc:HGNC:25918]
ENSG00000100749	0.417272	5.75659	5.05176	9.11031e-07	0.000213929	5.4177	VRK1	protein_coding	VRK serine/threonine kinase 1 [Source:HGNC Symbol;Acc:HGNC:12718]
ENSG00000112335	0.414251	7.68818	5.05297	9.05889e-07	0.000213929	5.42293	SNX3	protein_coding	sorting nexin 3 [Source:HGNC Symbol;Acc:HGNC:11174]
ENSG00000038532	0.173578	6.18045	5.04717	9.30894e-07	0.000214327	5.39776	CLEC16A	protein_coding	C-type lectin domain containing 16A [Source:HGNC Symbol;Acc:HGNC:29013]
ENSG00000206177	0.820787	4.98679	5.04598	9.36129e-07	0.000214327	5.39258	HBM	protein_coding	hemoglobin subunit mu [Source:HGNC Symbol;Acc:HGNC:4826]
ENSG00000196517	0.678728	3.16057	5.03623	9.79919e-07	0.00021888	5.35033	SLC6A9	protein_coding	solute carrier family 6 member 9 [Source:HGNC Symbol;Acc:HGNC:11056]
ENSG00000198336	0.692979	4.46606	5.03771	9.73113e-07	0.00021888	5.35677	MYL4	protein_coding	myosin light chain 4 [Source:HGNC Symbol;Acc:HGNC:7585]
ENSG00000163808	0.429808	3.37658	5.03264	9.96531e-07	0.000219909	5.3348	KIF15	protein_coding	kinesin family member 15 [Source:HGNC Symbol;Acc:HGNC:17273]
ENSG00000137804	0.483056	4.13413	5.02909	1.01321e-06	0.000220928	5.31946	NUSAP1	protein_coding	nucleolar and spindle associated protein 1 [Source:HGNC Symbol;Acc:HGNC:18538]
ENSG00000124214	0.258558	7.03403	5.00967	1.10951e-06	0.000234339	5.23558	STAU1	protein_coding	staufen double-stranded RNA binding protein 1 [Source:HGNC Symbol;Acc:HGNC:11370]
ENSG00000138346	0.380448	3.78326	5.00898	1.1131e-06	0.000234339	5.2326	DNA2	protein_coding	DNA replication helicase/nuclease 2 [Source:HGNC Symbol;Acc:HGNC:2939]
ENSG00000167815	0.467616	5.64142	5.01193	1.09787e-06	0.000234339	5.24532	PRDX2	protein_coding	peroxiredoxin 2 [Source:HGNC Symbol;Acc:HGNC:9353]
ENSG00000166169	0.442559	5.61113	5.00084	1.15616e-06	0.000239741	5.19753	POLL	protein_coding	DNA polymerase lambda [Source:HGNC Symbol;Acc:HGNC:9184]
ENSG00000184481	0.500763	7.2283	4.99922	1.16493e-06	0.000239741	5.19055	FOXO4	protein_coding	forkhead box O4 [Source:HGNC Symbol;Acc:HGNC:7139]
ENSG00000133069	0.605039	5.57406	4.99255	1.20175e-06	0.000244569	5.16182	TMCC2	protein_coding	transmembrane and coiled-coil domain family 2 [Source:HGNC Symbol;Acc:HGNC:24239]
ENSG00000104164	0.229892	6.21188	4.98594	1.23927e-06	0.000249434	5.13342	BLOC1S6	protein_coding	biogenesis of lysosomal organelles complex 1 subunit 6 [Source:HGNC Symbol;Acc:HGNC:8549]
ENSG00000007968	0.569005	6.75172	4.98089	1.2687e-06	0.000252581	5.11175	E2F2	protein_coding	E2F transcription factor 2 [Source:HGNC Symbol;Acc:HGNC:3114]
ENSG00000042753	0.254141	4.9118	4.97676	1.29328e-06	0.000254707	5.09403	AP2S1	protein_coding	adaptor related protein complex 2 subunit sigma 1 [Source:HGNC Symbol;Acc:HGNC:565]
ENSG00000106263	0.218104	6.32881	4.9673	1.35135e-06	0.000257826	5.05347	EIF3B	protein_coding	eukaryotic translation initiation factor 3 subunit B [Source:HGNC Symbol;Acc:HGNC:3280]
ENSG00000115993	0.459205	8.12984	4.96901	1.3407e-06	0.000257826	5.06078	TRAK2	protein_coding	trafficking kinesin protein 2 [Source:HGNC Symbol;Acc:HGNC:13206]
ENSG00000130821	0.672254	7.23426	4.97044	1.3318e-06	0.000257826	5.06693	SLC6A8	protein_coding	solute carrier family 6 member 8 [Source:HGNC Symbol;Acc:HGNC:11055]
ENSG00000047597	0.570676	7.32113	4.94809	1.47717e-06	0.000266431	4.97128	XK	protein_coding	X-linked Kx blood group antigen, Kell and VPS13A binding protein [Source:HGNC Symbol;Acc:HGNC:12811]
ENSG00000075413	0.259509	7.3209	4.9436	1.50814e-06	0.000266431	4.95213	MARK3	protein_coding	microtubule affinity regulating kinase 3 [Source:HGNC Symbol;Acc:HGNC:6897]
ENSG00000100104	0.39355	5.46462	4.94293	1.51282e-06	0.000266431	4.94927	SRRD	protein_coding	SRR1 domain containing [Source:HGNC Symbol;Acc:HGNC:33910]
ENSG00000103257	0.461693	5.69652	4.95259	1.44672e-06	0.000266431	4.99051	SLC7A5	protein_coding	solute carrier family 7 member 5 [Source:HGNC Symbol;Acc:HGNC:11063]
ENSG00000135451	0.564986	2.12818	4.95151	1.45396e-06	0.000266431	4.9859	TROAP	protein_coding	trophinin associated protein [Source:HGNC Symbol;Acc:HGNC:12327]
ENSG00000135924	0.34065	6.2703	4.94412	1.50453e-06	0.000266431	4.95434	DNAJB2	protein_coding	DnaJ heat shock protein family (Hsp40) member B2 [Source:HGNC Symbol;Acc:HGNC:5228]
ENSG00000141034	0.368077	5.30092	4.94435	1.5029e-06	0.000266431	4.95534	GID4	protein_coding	GID complex subunit 4 homolog [Source:HGNC Symbol;Acc:HGNC:28453]
ENSG00000175582	0.281161	7.51527	4.94661	1.48733e-06	0.000266431	4.96496	RAB6A	protein_coding	RAB6A, member RAS oncogene family [Source:HGNC Symbol;Acc:HGNC:9786]
ENSG00000153827	0.185046	8.94543	4.92379	1.65257e-06	0.000288271	4.86772	TRIP12	protein_coding	thyroid hormone receptor interactor 12 [Source:HGNC Symbol;Acc:HGNC:12306]
ENSG00000105701	0.554489	10.214	4.92136	1.67123e-06	0.000288776	4.85736	FKBP8	protein_coding	FKBP prolyl isomerase 8 [Source:HGNC Symbol;Acc:HGNC:3724]
ENSG00000196914	0.485358	8.15538	4.91382	1.73027e-06	0.000296183	4.82533	ARHGEF12	protein_coding	Rho guanine nucleotide exchange factor 12 [Source:HGNC Symbol;Acc:HGNC:14193]
ENSG00000260231	0.537044	4.42274	4.90093	1.8359e-06	0.000311355	4.77065	KDM7A-DT	lncRNA	KDM7A divergent transcript [Source:HGNC Symbol;Acc:HGNC:48959]
ENSG00000172671	0.329187	5.04505	4.89777	1.86273e-06	0.000313007	4.75727	ZFAND4	protein_coding	zinc finger AN1-type containing 4 [Source:HGNC Symbol;Acc:HGNC:23504]
ENSG00000112212	0.714378	-0.375022	4.89352	1.89947e-06	0.000316278	4.73925	TSPO2	protein_coding	translocator protein 2 [Source:HGNC Symbol;Acc:HGNC:21256]
ENSG00000130165	0.344564	5.06449	4.86492	2.16525e-06	0.000357286	4.61846	ELOF1	protein_coding	elongation factor 1 [Source:HGNC Symbol;Acc:HGNC:28691]
ENSG00000099804	0.536961	6.56071	4.85779	2.23687e-06	0.000363227	4.58845	CDC34	protein_coding	cell division cycle 34, ubiquitin conjugating enzyme [Source:HGNC Symbol;Acc:HGNC:1734]
ENSG00000164733	0.2915	8.51545	4.85546	2.26075e-06	0.000363227	4.57866	CTSB	protein_coding	cathepsin B [Source:HGNC Symbol;Acc:HGNC:2527]
ENSG00000165775	0.232506	4.40184	4.85607	2.25448e-06	0.000363227	4.58122	FUNDC2	protein_coding	FUN14 domain containing 2 [Source:HGNC Symbol;Acc:HGNC:24925]
ENSG00000183111	0.69611	1.54478	4.85132	2.30383e-06	0.00036693	4.56126	ARHGEF37	protein_coding	Rho guanine nucleotide exchange factor 37 [Source:HGNC Symbol;Acc:HGNC:34430]
ENSG00000008952	0.316464	7.77154	4.8412	2.41263e-06	0.00037769	4.51871	SEC62	protein_coding	SEC62 homolog, preprotein translocation factor [Source:HGNC Symbol;Acc:HGNC:11846]
ENSG00000126107	0.153273	5.1986	4.8412	2.41261e-06	0.00037769	4.51872	HECTD3	protein_coding	HECT domain E3 ubiquitin protein ligase 3 [Source:HGNC Symbol;Acc:HGNC:26117]
ENSG00000107521	0.338318	7.03603	4.83762	2.45218e-06	0.000380628	4.50373	HPS1	protein_coding	HPS1 biogenesis of lysosomal organelles complex 3 subunit 1 [Source:HGNC Symbol;Acc:HGNC:5163]
ENSG00000197993	0.687259	2.90612	4.82721	2.5711e-06	0.000395734	4.46007	KEL	protein_coding	Kell metallo-endopeptidase (Kell blood group) [Source:HGNC Symbol;Acc:HGNC:6308]
ENSG00000130227	0.303149	7.61281	4.82088	2.64605e-06	0.000403875	4.43359	XPO7	protein_coding	exportin 7 [Source:HGNC Symbol;Acc:HGNC:14108]
ENSG00000162722	0.639182	9.08538	4.81353	2.73576e-06	0.000414117	4.40286	TRIM58	protein_coding	tripartite motif containing 58 [Source:HGNC Symbol;Acc:HGNC:24150]
ENSG00000004939	0.758883	9.62627	4.80139	2.89036e-06	0.000433933	4.3522	SLC4A1	protein_coding	solute carrier family 4 member 1 (Diego blood group) [Source:HGNC Symbol;Acc:HGNC:11027]
ENSG00000117592	0.453521	7.44649	4.78736	3.07962e-06	0.000458588	4.29377	PRDX6	protein_coding	peroxiredoxin 6 [Source:HGNC Symbol;Acc:HGNC:16753]
ENSG00000066279	0.383499	4.06147	4.76091	3.46939e-06	0.000508515	4.184	ASPM	protein_coding	assembly factor for spindle microtubules [Source:HGNC Symbol;Acc:HGNC:19048]
ENSG00000114166	0.415291	8.45928	4.76084	3.47043e-06	0.000508515	4.18373	KAT2B	protein_coding	lysine acetyltransferase 2B [Source:HGNC Symbol;Acc:HGNC:8638]
ENSG00000116199	0.206772	5.81615	4.7531	3.59334e-06	0.000522346	4.15168	FAM20B	protein_coding	FAM20B glycosaminoglycan xylosylkinase [Source:HGNC Symbol;Acc:HGNC:23017]
ENSG00000063854	0.54901	6.34326	4.74919	3.65691e-06	0.000522755	4.13553	HAGH	protein_coding	hydroxyacylglutathione hydrolase [Source:HGNC Symbol;Acc:HGNC:4805]
ENSG00000076043	0.289491	3.44554	4.74597	3.7102e-06	0.000522755	4.12221	REXO2	protein_coding	RNA exonuclease 2 [Source:HGNC Symbol;Acc:HGNC:17851]
ENSG00000125037	0.368363	6.15156	4.74575	3.71384e-06	0.000522755	4.12131	EMC3	protein_coding	ER membrane protein complex subunit 3 [Source:HGNC Symbol;Acc:HGNC:23999]
ENSG00000126581	0.154277	6.15655	4.74256	3.7674e-06	0.000522755	4.10812	BECN1	protein_coding	beclin 1 [Source:HGNC Symbol;Acc:HGNC:1034]
ENSG00000165283	0.260014	4.07057	4.74742	3.68606e-06	0.000522755	4.12822	STOML2	protein_coding	stomatin like 2 [Source:HGNC Symbol;Acc:HGNC:14559]
ENSG00000197256	0.696065	4.19853	4.74337	3.75371e-06	0.000522755	4.11148	KANK2	protein_coding	KN motif and ankyrin repeat domains 2 [Source:HGNC Symbol;Acc:HGNC:29300]
ENSG00000112308	0.204474	8.51544	4.73826	3.84058e-06	0.000528902	4.09041	C6orf62	protein_coding	chromosome 6 open reading frame 62 [Source:HGNC Symbol;Acc:HGNC:20998]
ENSG00000022840	0.503754	9.75445	4.73209	3.94824e-06	0.000539671	4.06496	RNF10	protein_coding	ring finger protein 10 [Source:HGNC Symbol;Acc:HGNC:10055]
ENSG00000196188	0.734906	1.94959	4.72734	4.03305e-06	0.00054718	4.0454	CTSE	protein_coding	cathepsin E [Source:HGNC Symbol;Acc:HGNC:2530]
ENSG00000148908	0.39431	6.15852	4.7211	4.14726e-06	0.000558539	4.01969	RGS10	protein_coding	regulator of G protein signaling 10 [Source:HGNC Symbol;Acc:HGNC:9992]
ENSG00000130159	0.286724	4.0675	4.71722	4.21967e-06	0.000564142	4.00376	ECSIT	protein_coding	ECSIT signaling integrator [Source:HGNC Symbol;Acc:HGNC:29548]
ENSG00000166946	0.289047	6.92285	4.71223	4.31482e-06	0.000572683	3.98324	CCNDBP1	protein_coding	cyclin D1 binding protein 1 [Source:HGNC Symbol;Acc:HGNC:1587]
ENSG00000012983	0.263862	6.11919	4.69647	4.62876e-06	0.000609931	3.91861	MAP4K5	protein_coding	mitogen-activated protein kinase kinase kinase kinase 5 [Source:HGNC Symbol;Acc:HGNC:6867]
ENSG00000113761	0.198435	4.07183	4.69345	4.69126e-06	0.000613751	3.90627	ZNF346	protein_coding	zinc finger protein 346 [Source:HGNC Symbol;Acc:HGNC:16403]
ENSG00000113811	0.376291	4.39918	4.68816	4.803e-06	0.000621363	3.88461	SELENOK	protein_coding	selenoprotein K [Source:HGNC Symbol;Acc:HGNC:30394]
ENSG00000134779	0.379664	6.13327	4.68749	4.81729e-06	0.000621363	3.88188	TPGS2	protein_coding	tubulin polyglutamylase complex subunit 2 [Source:HGNC Symbol;Acc:HGNC:24561]
ENSG00000006125	0.168522	7.80857	4.67582	5.07363e-06	0.000640887	3.83419	AP2B1	protein_coding	adaptor related protein complex 2 subunit beta 1 [Source:HGNC Symbol;Acc:HGNC:563]
ENSG00000060237	0.356601	10.3913	4.67622	5.06461e-06	0.000640887	3.83583	WNK1	protein_coding	WNK lysine deficient protein kinase 1 [Source:HGNC Symbol;Acc:HGNC:14540]
ENSG00000125257	0.350618	5.89246	4.67795	5.02579e-06	0.000640887	3.8429	ABCC4	protein_coding	ATP binding cassette subfamily C member 4 (PEL blood group) [Source:HGNC Symbol;Acc:HGNC:55]
ENSG00000238269	0.760757	0.488249	4.6708	5.18776e-06	0.000650816	3.81373	PAGE2B	protein_coding	PAGE family member 2B [Source:HGNC Symbol;Acc:HGNC:31805]
ENSG00000162923	0.336852	8.94006	4.66495	5.32388e-06	0.000663348	3.78991	WDR26	protein_coding	WD repeat domain 26 [Source:HGNC Symbol;Acc:HGNC:21208]
ENSG00000160445	0.403701	7.64595	4.66237	5.38508e-06	0.00066644	3.7794	ZER1	protein_coding	zyg-11 related cell cycle regulator [Source:HGNC Symbol;Acc:HGNC:30960]
ENSG00000169877	0.87198	4.1811	4.65602	5.53859e-06	0.000676298	3.75355	AHSP	protein_coding	alpha hemoglobin stabilizing protein [Source:HGNC Symbol;Acc:HGNC:18075]
ENSG00000197721	0.542931	3.75306	4.65639	5.52956e-06	0.000676298	3.75505	CR1L	protein_coding	complement C3b/C4b receptor 1 like [Source:HGNC Symbol;Acc:HGNC:2335]
ENSG00000136908	0.519563	6.14405	4.65237	5.62881e-06	0.000682764	3.73869	DPM2	protein_coding	dolichyl-phosphate mannosyltransferase subunit 2, regulatory [Source:HGNC Symbol;Acc:HGNC:3006]
ENSG00000158856	0.591535	9.38148	4.65084	5.66699e-06	0.000682872	3.73247	DMTN	protein_coding	dematin actin binding protein [Source:HGNC Symbol;Acc:HGNC:3382]
ENSG00000143164	0.313155	6.46746	4.64792	5.74039e-06	0.000684348	3.72064	DCAF6	protein_coding	DDB1 and CUL4 associated factor 6 [Source:HGNC Symbol;Acc:HGNC:30002]
ENSG00000186063	0.281089	6.35126	4.64739	5.75396e-06	0.000684348	3.71847	AIDA	protein_coding	axin interactor, dorsalization associated [Source:HGNC Symbol;Acc:HGNC:25761]
ENSG00000107242	0.391605	5.12149	4.63821	5.99193e-06	0.000702393	3.68121	PIP5K1B	protein_coding	phosphatidylinositol-4-phosphate 5-kinase type 1 beta [Source:HGNC Symbol;Acc:HGNC:8995]
ENSG00000120158	0.305368	3.70484	4.63711	6.0209e-06	0.000702393	3.67678	RCL1	protein_coding	RNA terminal phosphate cyclase like 1 [Source:HGNC Symbol;Acc:HGNC:17687]
ENSG00000154122	0.357762	6.53948	4.63568	6.05908e-06	0.000702393	3.67097	ANKH	protein_coding	ANKH inorganic pyrophosphate transport regulator [Source:HGNC Symbol;Acc:HGNC:15492]
ENSG00000170540	0.311524	6.79447	4.63577	6.05662e-06	0.000702393	3.67134	ARL6IP1	protein_coding	ARL6 interacting reticulophagy regulator 1 [Source:HGNC Symbol;Acc:HGNC:697]
ENSG00000224177	0.741575	1.77444	4.63395	6.10536e-06	0.000703306	3.66397	LINC00570	lncRNA	long intergenic non-protein coding RNA 570 [Source:HGNC Symbol;Acc:HGNC:43717]
ENSG00000100614	0.342775	8.36823	4.62077	6.47006e-06	0.00074066	3.61064	PPM1A	protein_coding	protein phosphatase, Mg2+/Mn2+ dependent 1A [Source:HGNC Symbol;Acc:HGNC:9275]
ENSG00000138376	0.264446	4.53421	4.61816	6.54474e-06	0.000744556	3.6001	BARD1	protein_coding	BRCA1 associated RING domain 1 [Source:HGNC Symbol;Acc:HGNC:952]
ENSG00000137216	0.487169	6.49388	4.60799	6.84376e-06	0.000764331	3.55904	TMEM63B	protein_coding	transmembrane protein 63B [Source:HGNC Symbol;Acc:HGNC:17735]
ENSG00000204323	0.472326	3.3464	4.60841	6.83105e-06	0.000764331	3.56075	SMIM5	protein_coding	small integral membrane protein 5 [Source:HGNC Symbol;Acc:HGNC:40030]
ENSG00000266412	0.434909	10.5267	4.60967	6.79338e-06	0.000764331	3.56583	NCOA4	protein_coding	nuclear receptor coactivator 4 [Source:HGNC Symbol;Acc:HGNC:7671]
ENSG00000010017	0.221791	6.20447	4.59944	7.10536e-06	0.000766518	3.52457	RANBP9	protein_coding	RAN binding protein 9 [Source:HGNC Symbol;Acc:HGNC:13727]
ENSG00000023734	0.16849	5.54378	4.59781	7.15629e-06	0.000766518	3.51801	STRAP	protein_coding	serine/threonine kinase receptor associated protein [Source:HGNC Symbol;Acc:HGNC:30796]
ENSG00000065491	0.363642	5.46527	4.59999	7.08825e-06	0.000766518	3.52679	TBC1D22B	protein_coding	TBC1 domain family member 22B [Source:HGNC Symbol;Acc:HGNC:21602]
ENSG00000088992	0.510428	5.92388	4.60071	7.06578e-06	0.000766518	3.5297	TESC	protein_coding	tescalcin [Source:HGNC Symbol;Acc:HGNC:26065]
ENSG00000110696	0.181566	6.38118	4.60197	7.02689e-06	0.000766518	3.53478	C11orf58	protein_coding	chromosome 11 open reading frame 58 [Source:HGNC Symbol;Acc:HGNC:16990]
ENSG00000167705	0.488839	4.46338	4.59867	7.12937e-06	0.000766518	3.52147	RILP	protein_coding	Rab interacting lysosomal protein [Source:HGNC Symbol;Acc:HGNC:30266]
ENSG00000256269	0.449024	3.73897	4.60428	6.95597e-06	0.000766518	3.5441	HMBS	protein_coding	hydroxymethylbilane synthase [Source:HGNC Symbol;Acc:HGNC:4982]
ENSG00000110435	0.213056	4.43138	4.59381	7.28278e-06	0.000768027	3.50191	PDHX	protein_coding	pyruvate dehydrogenase complex component X [Source:HGNC Symbol;Acc:HGNC:21350]
ENSG00000140403	0.49733	5.40442	4.59386	7.28109e-06	0.000768027	3.50213	DNAJA4	protein_coding	DnaJ heat shock protein family (Hsp40) member A4 [Source:HGNC Symbol;Acc:HGNC:14885]
ENSG00000162129	0.156831	4.21342	4.59339	7.29617e-06	0.000768027	3.50023	CLPB	protein_coding	ClpB family mitochondrial disaggregase [Source:HGNC Symbol;Acc:HGNC:30664]
ENSG00000111666	0.400187	6.33696	4.59159	7.35389e-06	0.000769679	3.49299	CHPT1	protein_coding	choline phosphotransferase 1 [Source:HGNC Symbol;Acc:HGNC:17852]
ENSG00000141084	0.476749	7.11827	4.58901	7.43735e-06	0.000773991	3.48262	RANBP10	protein_coding	RAN binding protein 10 [Source:HGNC Symbol;Acc:HGNC:29285]
ENSG00000184182	0.261956	4.04885	4.58015	7.73111e-06	0.000800017	3.44703	UBE2F	protein_coding	ubiquitin conjugating enzyme E2 F (putative) [Source:HGNC Symbol;Acc:HGNC:12480]
ENSG00000086232	0.414345	8.5409	4.57678	7.8457e-06	0.000805568	3.43352	EIF2AK1	protein_coding	eukaryotic translation initiation factor 2 alpha kinase 1 [Source:HGNC Symbol;Acc:HGNC:24921]
ENSG00000170315	0.624105	10.0163	4.57599	7.87272e-06	0.000805568	3.43036	UBB	protein_coding	ubiquitin B [Source:HGNC Symbol;Acc:HGNC:12463]
ENSG00000137198	0.615958	6.24126	4.57186	8.01592e-06	0.000815664	3.41381	GMPR	protein_coding	guanosine monophosphate reductase [Source:HGNC Symbol;Acc:HGNC:4376]
ENSG00000158828	0.392994	6.38391	4.57055	8.06178e-06	0.000815798	3.40857	PINK1	protein_coding	PTEN induced kinase 1 [Source:HGNC Symbol;Acc:HGNC:14581]
ENSG00000145354	0.478095	5.7013	4.56832	8.14053e-06	0.000819242	3.39964	CISD2	protein_coding	CDGSH iron sulfur domain 2 [Source:HGNC Symbol;Acc:HGNC:24212]
ENSG00000196998	0.309522	5.90234	4.56594	8.22552e-06	0.000823271	3.3901	WDR45	protein_coding	WD repeat domain 45 [Source:HGNC Symbol;Acc:HGNC:28912]
ENSG00000112234	0.213305	6.18562	4.55749	8.53372e-06	0.000849476	3.35633	FBXL4	protein_coding	F-box and leucine rich repeat protein 4 [Source:HGNC Symbol;Acc:HGNC:13601]
ENSG00000196565	1.22113	6.5406	4.55407	8.66192e-06	0.000852966	3.34264	HBG2	protein_coding	hemoglobin subunit gamma 2 [Source:HGNC Symbol;Acc:HGNC:4832]
ENSG00000198805	0.245751	5.33132	4.55411	8.66028e-06	0.000852966	3.34281	PNP	protein_coding	purine nucleoside phosphorylase [Source:HGNC Symbol;Acc:HGNC:7892]
ENSG00000043093	0.382829	7.70635	4.54249	9.10877e-06	0.000876182	3.29646	DCUN1D1	protein_coding	defective in cullin neddylation 1 domain containing 1 [Source:HGNC Symbol;Acc:HGNC:18184]
ENSG00000112146	0.43789	7.01932	4.54265	9.1027e-06	0.000876182	3.29707	FBXO9	protein_coding	F-box protein 9 [Source:HGNC Symbol;Acc:HGNC:13588]
ENSG00000118193	0.396022	3.98099	4.54417	9.04248e-06	0.000876182	3.30316	KIF14	protein_coding	kinesin family member 14 [Source:HGNC Symbol;Acc:HGNC:19181]
ENSG00000138182	0.280421	5.18346	4.54178	9.13686e-06	0.000876182	3.29363	KIF20B	protein_coding	kinesin family member 20B [Source:HGNC Symbol;Acc:HGNC:7212]
ENSG00000165434	0.338856	5.13768	4.54656	8.94905e-06	0.000876182	3.31269	PGM2L1	protein_coding	phosphoglucomutase 2 like 1 [Source:HGNC Symbol;Acc:HGNC:20898]
ENSG00000108406	0.188968	5.23776	4.535	9.40966e-06	0.000897643	3.26662	DHX40	protein_coding	DEAH-box helicase 40 [Source:HGNC Symbol;Acc:HGNC:18018]
ENSG00000186184	0.32432	6.53564	4.5287	9.67003e-06	0.000917701	3.24157	POLR1D	protein_coding	RNA polymerase I and III subunit D [Source:HGNC Symbol;Acc:HGNC:20422]
ENSG00000118777	0.621429	2.29955	4.52486	9.83214e-06	0.000923516	3.22631	ABCG2	protein_coding	ATP binding cassette subfamily G member 2 (JR blood group) [Source:HGNC Symbol;Acc:HGNC:74]
ENSG00000143416	0.78799	6.73121	4.52492	9.8297e-06	0.000923516	3.22654	SELENBP1	protein_coding	selenium binding protein 1 [Source:HGNC Symbol;Acc:HGNC:10719]
ENSG00000144567	0.22972	7.21236	4.52337	9.89603e-06	0.000924774	3.22037	RETREG2	protein_coding	reticulophagy regulator family member 2 [Source:HGNC Symbol;Acc:HGNC:28450]
ENSG00000087460	0.207205	9.20853	4.51336	1.03337e-05	0.000957743	3.18066	GNAS	protein_coding	GNAS complex locus [Source:HGNC Symbol;Acc:HGNC:4392]
ENSG00000118507	0.333311	4.57514	4.51292	1.03534e-05	0.000957743	3.17891	AKAP7	protein_coding	A-kinase anchoring protein 7 [Source:HGNC Symbol;Acc:HGNC:377]
ENSG00000042062	0.538406	2.25487	4.50739	1.06037e-05	0.000971086	3.15699	RIPOR3	protein_coding	RIPOR family member 3 [Source:HGNC Symbol;Acc:HGNC:16168]
ENSG00000236320	0.461723	3.9424	4.50811	1.05707e-05	0.000971086	3.15985	SLFN14	protein_coding	schlafen family member 14 [Source:HGNC Symbol;Acc:HGNC:32689]
ENSG00000086506	0.681217	3.40715	4.50323	1.07958e-05	0.00098376	3.14052	HBQ1	protein_coding	hemoglobin subunit theta 1 [Source:HGNC Symbol;Acc:HGNC:4833]
ENSG00000104903	0.378862	6.30712	4.49991	1.09512e-05	0.000992979	3.12741	LYL1	protein_coding	LYL1 basic helix-loop-helix family member [Source:HGNC Symbol;Acc:HGNC:6734]
ENSG00000211584	0.39149	5.21481	4.49609	1.11329e-05	0.00100449	3.11231	SLC48A1	protein_coding	solute carrier family 48 member 1 [Source:HGNC Symbol;Acc:HGNC:26035]
ENSG00000132819	0.51474	9.16342	4.4947	1.11999e-05	0.00100558	3.10681	RBM38	protein_coding	RNA binding motif protein 38 [Source:HGNC Symbol;Acc:HGNC:15818]
ENSG00000170515	0.207641	5.5544	4.49156	1.13521e-05	0.00101427	3.09442	PA2G4	protein_coding	proliferation-associated 2G4 [Source:HGNC Symbol;Acc:HGNC:8550]
ENSG00000177666	0.312022	7.2858	4.47504	1.21878e-05	0.00108365	3.02928	PNPLA2	protein_coding	patatin like domain 2, triacylglycerol lipase [Source:HGNC Symbol;Acc:HGNC:30802]
ENSG00000087586	0.394875	2.82565	4.47265	1.23133e-05	0.00108952	3.01989	AURKA	protein_coding	aurora kinase A [Source:HGNC Symbol;Acc:HGNC:11393]
ENSG00000240583	0.661527	0.858972	4.46629	1.26539e-05	0.00111427	2.99487	AQP1	protein_coding	aquaporin 1 (Colton blood group) [Source:HGNC Symbol;Acc:HGNC:633]
ENSG00000116675	0.488292	4.44516	4.46511	1.27181e-05	0.00111457	2.99023	DNAJC6	protein_coding	DnaJ heat shock protein family (Hsp40) member C6 [Source:HGNC Symbol;Acc:HGNC:15469]
ENSG00000153046	0.316352	6.26175	4.46242	1.28659e-05	0.00112215	2.97964	CDYL	protein_coding	chromodomain Y like [Source:HGNC Symbol;Acc:HGNC:1811]
ENSG00000173598	0.331266	6.81832	4.4606	1.29662e-05	0.00112554	2.97252	NUDT4	protein_coding	nudix hydrolase 4 [Source:HGNC Symbol;Acc:HGNC:8051]
ENSG00000163827	0.650104	0.401569	4.4587	1.30724e-05	0.0011294	2.96504	LRRC2	protein_coding	leucine rich repeat containing 2 [Source:HGNC Symbol;Acc:HGNC:14676]
ENSG00000204815	0.6467	0.470449	4.45698	1.31688e-05	0.00113239	2.9583	ODAD4	protein_coding	outer dynein arm docking complex subunit 4 [Source:HGNC Symbol;Acc:HGNC:25280]
ENSG00000138756	0.233799	7.28571	4.4523	1.34352e-05	0.0011499	2.93994	BMP2K	protein_coding	BMP2 inducible kinase [Source:HGNC Symbol;Acc:HGNC:18041]
ENSG00000009307	0.154413	9.00656	4.44954	1.35945e-05	0.00115813	2.92914	CSDE1	protein_coding	cold shock domain containing E1 [Source:HGNC Symbol;Acc:HGNC:29905]
ENSG00000166947	0.775779	5.83673	4.44247	1.40116e-05	0.00118813	2.90144	EPB42	protein_coding	erythrocyte membrane protein band 4.2 [Source:HGNC Symbol;Acc:HGNC:3381]
ENSG00000153561	0.31017	7.89442	4.44134	1.40794e-05	0.00118838	2.89702	RMND5A	protein_coding	required for meiotic nuclear division 5 homolog A [Source:HGNC Symbol;Acc:HGNC:25850]
ENSG00000137193	0.385102	8.79546	4.43921	1.42075e-05	0.00119369	2.88872	PIM1	protein_coding	Pim-1 proto-oncogene, serine/threonine kinase [Source:HGNC Symbol;Acc:HGNC:8986]
ENSG00000060138	0.539465	9.82661	4.43409	1.45216e-05	0.00121451	2.86868	YBX3	protein_coding	Y-box binding protein 3 [Source:HGNC Symbol;Acc:HGNC:2428]
ENSG00000151148	0.147447	5.99041	4.43281	1.46011e-05	0.00121561	2.86368	UBE3B	protein_coding	ubiquitin protein ligase E3B [Source:HGNC Symbol;Acc:HGNC:13478]
ENSG00000017483	0.447202	6.49882	4.42933	1.48188e-05	0.00122231	2.85011	SLC38A5	protein_coding	solute carrier family 38 member 5 [Source:HGNC Symbol;Acc:HGNC:18070]
ENSG00000028839	0.230944	4.54159	4.42933	1.48193e-05	0.00122231	2.85008	TBPL1	protein_coding	TATA-box binding protein like 1 [Source:HGNC Symbol;Acc:HGNC:11589]
ENSG00000275527	0.806525	1.51392	4.42834	1.48818e-05	0.00122231	2.84622	CLK3-AS1	lncRNA	CLK3 antisense RNA 1 [Source:HGNC Symbol;Acc:HGNC:58198]
ENSG00000100380	0.32154	7.57534	4.42362	1.51839e-05	0.00124156	2.82781	ST13	protein_coding	ST13 Hsp70 interacting protein [Source:HGNC Symbol;Acc:HGNC:11343]
ENSG00000090674	0.37269	5.09754	4.4184	1.55245e-05	0.00125817	2.80749	MCOLN1	protein_coding	mucolipin TRP cation channel 1 [Source:HGNC Symbol;Acc:HGNC:13356]
ENSG00000164010	0.280919	4.45029	4.41938	1.54603e-05	0.00125817	2.81128	ERMAP	protein_coding	erythroblast membrane associated protein (Scianna blood group) [Source:HGNC Symbol;Acc:HGNC:15743]
ENSG00000187753	0.590054	-0.309158	4.41407	1.58132e-05	0.00127592	2.79061	C9orf153	protein_coding	chromosome 9 open reading frame 153 [Source:HGNC Symbol;Acc:HGNC:31456]
ENSG00000079308	0.665597	8.7442	4.41001	1.60878e-05	0.00129239	2.77484	TNS1	protein_coding	tensin 1 [Source:HGNC Symbol;Acc:HGNC:11973]
ENSG00000044459	0.356467	4.08493	4.40863	1.61824e-05	0.00129431	2.76947	CNTLN	protein_coding	centlein [Source:HGNC Symbol;Acc:HGNC:23432]
ENSG00000117724	0.325925	3.39681	4.40154	1.66765e-05	0.00132228	2.74192	CENPF	protein_coding	centromere protein F [Source:HGNC Symbol;Acc:HGNC:1857]
ENSG00000166171	0.609267	1.31459	4.40256	1.66048e-05	0.00132228	2.74587	DPCD	protein_coding	deleted in primary ciliary dyskinesia homolog (mouse) [Source:HGNC Symbol;Acc:HGNC:24542]
ENSG00000132376	0.202065	5.84101	4.39986	1.67959e-05	0.00132601	2.73538	INPP5K	protein_coding	inositol polyphosphate-5-phosphatase K [Source:HGNC Symbol;Acc:HGNC:33882]
ENSG00000068971	0.348213	4.82689	4.39178	1.73806e-05	0.00136628	2.70405	PPP2R5B	protein_coding	protein phosphatase 2 regulatory subunit B'beta [Source:HGNC Symbol;Acc:HGNC:9310]
ENSG00000152078	0.488719	4.36368	4.38863	1.7614e-05	0.00137871	2.69183	TLCD4	protein_coding	TLC domain containing 4 [Source:HGNC Symbol;Acc:HGNC:26477]
ENSG00000071564	0.247599	6.31516	4.3835	1.80002e-05	0.00140294	2.67198	TCF3	protein_coding	transcription factor 3 [Source:HGNC Symbol;Acc:HGNC:11633]
ENSG00000205250	0.168813	6.10164	4.37876	1.83642e-05	0.00142525	2.65365	E2F4	protein_coding	E2F transcription factor 4 [Source:HGNC Symbol;Acc:HGNC:3118]
ENSG00000130830	0.494778	8.46419	4.37451	1.86961e-05	0.00144489	2.63725	MPP1	protein_coding	MAGUK p55 scaffold protein 1 [Source:HGNC Symbol;Acc:HGNC:7219]
ENSG00000143776	0.427871	4.95227	4.3697	1.90795e-05	0.00146832	2.61866	CDC42BPA	protein_coding	CDC42 binding protein kinase alpha [Source:HGNC Symbol;Acc:HGNC:1737]
ENSG00000183508	0.584096	11.534	4.36456	1.94975e-05	0.00149421	2.59883	TENT5C	protein_coding	terminal nucleotidyltransferase 5C [Source:HGNC Symbol;Acc:HGNC:24712]
ENSG00000159023	0.508701	10.8655	4.3623	1.96841e-05	0.00150143	2.59011	EPB41	protein_coding	erythrocyte membrane protein band 4.1 [Source:HGNC Symbol;Acc:HGNC:3377]
ENSG00000184792	0.713688	6.64072	4.36053	1.98312e-05	0.00150143	2.5833	OSBP2	protein_coding	oxysterol binding protein 2 [Source:HGNC Symbol;Acc:HGNC:8504]
ENSG00000198900	0.226246	7.25096	4.36045	1.98376e-05	0.00150143	2.583	TOP1	protein_coding	DNA topoisomerase I [Source:HGNC Symbol;Acc:HGNC:11986]
ENSG00000173992	0.363056	3.34129	4.3576	2.00768e-05	0.00151328	2.57203	CCS	protein_coding	copper chaperone for superoxide dismutase [Source:HGNC Symbol;Acc:HGNC:1613]
ENSG00000150867	0.392358	10.0434	4.35482	2.03129e-05	0.0015248	2.56133	PIP4K2A	protein_coding	phosphatidylinositol-5-phosphate 4-kinase type 2 alpha [Source:HGNC Symbol;Acc:HGNC:8997]
ENSG00000118816	0.254207	9.50606	4.35082	2.06575e-05	0.00154197	2.54594	CCNI	protein_coding	cyclin I [Source:HGNC Symbol;Acc:HGNC:1595]
ENSG00000144468	0.241439	6.50205	4.35022	2.071e-05	0.00154197	2.54362	RHBDD1	protein_coding	rhomboid domain containing 1 [Source:HGNC Symbol;Acc:HGNC:23081]
ENSG00000158578	0.793862	10.067	4.34591	2.10883e-05	0.00156277	2.52705	ALAS2	protein_coding	5'-aminolevulinate synthase 2 [Source:HGNC Symbol;Acc:HGNC:397]
ENSG00000187097	0.28952	4.49206	4.3451	2.116e-05	0.00156277	2.52395	ENTPD5	protein_coding	ectonucleoside triphosphate diphosphohydrolase 5 (inactive) [Source:HGNC Symbol;Acc:HGNC:3367]
ENSG00000019995	0.278453	6.50761	4.34308	2.13404e-05	0.00156976	2.51618	ZRANB1	protein_coding	zinc finger RANBP2-type containing 1 [Source:HGNC Symbol;Acc:HGNC:18224]
ENSG00000171552	0.570479	10.2355	4.33942	2.16705e-05	0.00158767	2.50214	BCL2L1	protein_coding	BCL2 like 1 [Source:HGNC Symbol;Acc:HGNC:992]
ENSG00000130560	0.215721	4.42657	4.3357	2.20108e-05	0.00160617	2.48788	UBAC1	protein_coding	UBA domain containing 1 [Source:HGNC Symbol;Acc:HGNC:30221]
ENSG00000156381	0.533312	4.39595	4.33412	2.21578e-05	0.00161048	2.4818	ANKRD9	protein_coding	ankyrin repeat domain 9 [Source:HGNC Symbol;Acc:HGNC:20096]
ENSG00000140564	0.321846	8.27644	4.3309	2.24581e-05	0.00162586	2.46948	FURIN	protein_coding	furin, paired basic amino acid cleaving enzyme [Source:HGNC Symbol;Acc:HGNC:8568]
ENSG00000132507	0.166521	6.96158	4.32896	2.26417e-05	0.00162842	2.46203	EIF5A	protein_coding	eukaryotic translation initiation factor 5A [Source:HGNC Symbol;Acc:HGNC:3300]
ENSG00000198836	0.257867	6.98826	4.32865	2.26713e-05	0.00162842	2.46084	OPA1	protein_coding	OPA1 mitochondrial dynamin like GTPase [Source:HGNC Symbol;Acc:HGNC:8140]
ENSG00000106462	0.23022	3.59775	4.3248	2.3039e-05	0.00164038	2.44612	EZH2	protein_coding	enhancer of zeste 2 polycomb repressive complex 2 subunit [Source:HGNC Symbol;Acc:HGNC:3527]
ENSG00000163554	0.586743	4.61415	4.32318	2.31961e-05	0.00164038	2.43991	SPTA1	protein_coding	spectrin alpha, erythrocytic 1 [Source:HGNC Symbol;Acc:HGNC:11272]
ENSG00000172331	0.611916	7.51591	4.32476	2.30432e-05	0.00164038	2.44596	BPGM	protein_coding	bisphosphoglycerate mutase [Source:HGNC Symbol;Acc:HGNC:1093]
ENSG00000172939	0.165653	6.36797	4.32386	2.313e-05	0.00164038	2.44252	OXSR1	protein_coding	oxidative stress responsive kinase 1 [Source:HGNC Symbol;Acc:HGNC:8508]
ENSG00000167671	0.4925	8.19504	4.31963	2.35425e-05	0.00165848	2.42635	UBXN6	protein_coding	UBX domain protein 6 [Source:HGNC Symbol;Acc:HGNC:14928]
ENSG00000102145	0.493995	4.34182	4.3132	2.41832e-05	0.00169061	2.4018	GATA1	protein_coding	GATA binding protein 1 [Source:HGNC Symbol;Acc:HGNC:4170]
ENSG00000123349	0.212537	6.31976	4.31399	2.41042e-05	0.00169061	2.40479	PFDN5	protein_coding	prefoldin subunit 5 [Source:HGNC Symbol;Acc:HGNC:8869]
ENSG00000133026	0.456377	0.830543	4.30628	2.48923e-05	0.00173356	2.37537	MYH10	protein_coding	myosin heavy chain 10 [Source:HGNC Symbol;Acc:HGNC:7568]
ENSG00000104219	0.263631	6.42487	4.30447	2.50804e-05	0.00174005	2.36849	ZDHHC2	protein_coding	zinc finger DHHC-type palmitoyltransferase 2 [Source:HGNC Symbol;Acc:HGNC:18469]
ENSG00000103534	0.606209	0.497307	4.30072	2.54757e-05	0.00175826	2.35419	TMC5	protein_coding	transmembrane channel like 5 [Source:HGNC Symbol;Acc:HGNC:22999]
ENSG00000141985	0.190681	5.44022	4.30016	2.55349e-05	0.00175826	2.35207	SH3GL1	protein_coding	SH3 domain containing GRB2 like 1, endophilin A2 [Source:HGNC Symbol;Acc:HGNC:10830]
ENSG00000103342	0.474551	9.38216	4.29909	2.56494e-05	0.00175953	2.34798	GSPT1	protein_coding	G1 to S phase transition 1 [Source:HGNC Symbol;Acc:HGNC:4621]
ENSG00000102904	0.492837	-1.15495	4.29631	2.59474e-05	0.00177333	2.33742	TSNAXIP1	protein_coding	translin associated factor X interacting protein 1 [Source:HGNC Symbol;Acc:HGNC:18586]
ENSG00000114209	0.219536	5.72428	4.29246	2.63662e-05	0.00179525	2.32278	PDCD10	protein_coding	programmed cell death 10 [Source:HGNC Symbol;Acc:HGNC:8761]
ENSG00000133606	0.511632	10.5025	4.28984	2.66559e-05	0.0018048	2.31279	MKRN1	protein_coding	makorin ring finger protein 1 [Source:HGNC Symbol;Acc:HGNC:7112]
ENSG00000205639	0.51042	4.12316	4.28941	2.67035e-05	0.0018048	2.31116	MFSD2B	protein_coding	MFSD2 lysolipid transporter B, sphingolipid [Source:HGNC Symbol;Acc:HGNC:37207]
ENSG00000140941	0.23256	7.17198	4.27979	2.7792e-05	0.00187146	2.27465	MAP1LC3B	protein_coding	microtubule associated protein 1 light chain 3 beta [Source:HGNC Symbol;Acc:HGNC:13352]
ENSG00000124098	0.538249	9.06099	4.27879	2.79076e-05	0.00187237	2.27085	FAM210B	protein_coding	family with sequence similarity 210 member B [Source:HGNC Symbol;Acc:HGNC:16102]
ENSG00000105393	0.377482	3.10029	4.27318	2.85646e-05	0.00190945	2.24959	BABAM1	protein_coding	BRISC and BRCA1 A complex member 1 [Source:HGNC Symbol;Acc:HGNC:25008]
ENSG00000099785	0.333515	6.35362	4.26857	2.91147e-05	0.00193915	2.23216	MARCHF2	protein_coding	membrane associated ring-CH-type finger 2 [Source:HGNC Symbol;Acc:HGNC:28038]
ENSG00000221983	0.329731	9.32315	4.25815	3.03979e-05	0.00201728	2.19276	UBA52	protein_coding	ubiquitin A-52 residue ribosomal protein fusion product 1 [Source:HGNC Symbol;Acc:HGNC:12458]
ENSG00000159461	0.23376	6.73654	4.25118	3.1286e-05	0.00206872	2.16645	AMFR	protein_coding	autocrine motility factor receptor [Source:HGNC Symbol;Acc:HGNC:463]
ENSG00000136842	0.592575	6.37613	4.24629	3.19244e-05	0.00210334	2.148	TMOD1	protein_coding	tropomodulin 1 [Source:HGNC Symbol;Acc:HGNC:11871]
ENSG00000140057	0.497364	-1.20922	4.24395	3.22338e-05	0.00211611	2.1392	AK7	protein_coding	adenylate kinase 7 [Source:HGNC Symbol;Acc:HGNC:20091]
ENSG00000011028	0.659498	3.8659	4.24262	3.24112e-05	0.00212016	2.13418	MRC2	protein_coding	mannose receptor C-type 2 [Source:HGNC Symbol;Acc:HGNC:16875]
ENSG00000166855	0.126495	5.56461	4.23905	3.28913e-05	0.0021439	2.12076	CLPX	protein_coding	caseinolytic mitochondrial matrix peptidase chaperone subunit X [Source:HGNC Symbol;Acc:HGNC:2088]
ENSG00000127328	0.239612	4.53516	4.23745	3.31092e-05	0.00215045	2.11473	RAB3IP	protein_coding	RAB3A interacting protein [Source:HGNC Symbol;Acc:HGNC:16508]
ENSG00000147689	0.859197	-0.631612	4.23648	3.32413e-05	0.0021514	2.11109	FAM83A	protein_coding	family with sequence similarity 83 member A [Source:HGNC Symbol;Acc:HGNC:28210]
ENSG00000005238	0.315664	6.43317	4.23559	3.33636e-05	0.00215172	2.10774	ATOSB	protein_coding	atos homolog B [Source:HGNC Symbol;Acc:HGNC:25666]
ENSG00000128487	0.436925	8.17098	4.22541	3.47896e-05	0.00222386	2.06952	SPECC1	protein_coding	sperm antigen with calponin homology and coiled-coil domains 1 [Source:HGNC Symbol;Acc:HGNC:30615]
ENSG00000145741	0.238554	7.73421	4.22502	3.48465e-05	0.00222386	2.06803	BTF3	protein_coding	basic transcription factor 3 [Source:HGNC Symbol;Acc:HGNC:1125]
ENSG00000172057	0.215742	5.73511	4.22531	3.48044e-05	0.00222386	2.06914	ORMDL3	protein_coding	ORMDL sphingolipid biosynthesis regulator 3 [Source:HGNC Symbol;Acc:HGNC:16038]
ENSG00000213639	0.230637	8.1191	4.22392	3.5003e-05	0.0022261	2.06394	PPP1CB	protein_coding	protein phosphatase 1 catalytic subunit beta [Source:HGNC Symbol;Acc:HGNC:9282]
ENSG00000123240	0.414197	7.40645	4.22221	3.52512e-05	0.00223412	2.05749	OPTN	protein_coding	optineurin [Source:HGNC Symbol;Acc:HGNC:17142]
ENSG00000235105	0.638692	0.847045	4.21489	3.63251e-05	0.00229424	2.0301	ENSG00000235105	processed_pseudogene	amyotrophic lateral sclerosis 2 (juvenile) chromosome region, candidate 2 (ALS2CR2) pseudogene
ENSG00000135821	0.332736	9.37481	4.21329	3.65655e-05	0.00230149	2.02408	GLUL	protein_coding	glutamate-ammonia ligase [Source:HGNC Symbol;Acc:HGNC:4341]
ENSG00000167994	0.667892	2.44759	4.20822	3.73333e-05	0.00234177	2.00511	RAB3IL1	protein_coding	RAB3A interacting protein like 1 [Source:HGNC Symbol;Acc:HGNC:9780]
ENSG00000110693	0.479672	6.13262	4.20139	3.83913e-05	0.00239991	1.97961	SOX6	protein_coding	SRY-box transcription factor 6 [Source:HGNC Symbol;Acc:HGNC:16421]
ENSG00000146535	0.307106	5.88378	4.20007	3.85993e-05	0.00240471	1.97468	GNA12	protein_coding	G protein subunit alpha 12 [Source:HGNC Symbol;Acc:HGNC:4380]
ENSG00000187735	0.160396	6.1884	4.19369	3.96199e-05	0.00245993	1.95087	TCEA1	protein_coding	transcription elongation factor A1 [Source:HGNC Symbol;Acc:HGNC:11612]
ENSG00000265354	0.192908	3.89194	4.19157	3.99648e-05	0.00247296	1.94296	TIMM23	protein_coding	translocase of inner mitochondrial membrane 23 [Source:HGNC Symbol;Acc:HGNC:17312]
ENSG00000196792	0.188635	5.45872	4.17984	4.19239e-05	0.00258545	1.89931	STRN3	protein_coding	striatin 3 [Source:HGNC Symbol;Acc:HGNC:15720]
ENSG00000139323	0.330894	5.92986	4.17783	4.22681e-05	0.00259793	1.89185	POC1B	protein_coding	POC1 centriolar protein B [Source:HGNC Symbol;Acc:HGNC:30836]
ENSG00000180089	0.39928	2.65551	4.17474	4.2803e-05	0.00262201	1.88038	TMEM86B	protein_coding	transmembrane protein 86B [Source:HGNC Symbol;Acc:HGNC:28448]
ENSG00000125818	0.438077	7.94507	4.16901	4.38141e-05	0.002675	1.85909	PSMF1	protein_coding	proteasome inhibitor subunit 1 [Source:HGNC Symbol;Acc:HGNC:9571]
ENSG00000188672	0.601597	0.124882	4.16796	4.40005e-05	0.00267745	1.85522	RHCE	protein_coding	Rh blood group CcEe antigens [Source:HGNC Symbol;Acc:HGNC:10008]
ENSG00000198925	0.206473	5.9551	4.16661	4.42444e-05	0.00268338	1.85018	ATG9A	protein_coding	autophagy related 9A [Source:HGNC Symbol;Acc:HGNC:22408]
ENSG00000133816	0.415542	8.66905	4.16536	4.44685e-05	0.00268807	1.84557	MICAL2	protein_coding	microtubule associated monooxygenase, calponin and LIM domain containing 2 [Source:HGNC Symbol;Acc:HGNC:24693]
ENSG00000112294	0.441315	6.4006	4.1609	4.52821e-05	0.00272824	1.82904	ALDH5A1	protein_coding	aldehyde dehydrogenase 5 family member A1 [Source:HGNC Symbol;Acc:HGNC:408]
ENSG00000076984	0.204308	5.83157	4.15789	4.58389e-05	0.0027525	1.8179	MAP2K7	protein_coding	mitogen-activated protein kinase kinase 7 [Source:HGNC Symbol;Acc:HGNC:6847]
ENSG00000181788	0.445411	8.06314	4.15711	4.59851e-05	0.0027525	1.81499	SIAH2	protein_coding	siah E3 ubiquitin protein ligase 2 [Source:HGNC Symbol;Acc:HGNC:10858]
ENSG00000116668	0.360897	5.64583	4.14853	4.76126e-05	0.00284063	1.78329	SWT1	protein_coding	SWT1 RNA endoribonuclease homolog [Source:HGNC Symbol;Acc:HGNC:16785]
ENSG00000057757	0.554532	6.93429	4.14525	4.82491e-05	0.00286925	1.77118	PITHD1	protein_coding	PITH domain containing 1 [Source:HGNC Symbol;Acc:HGNC:25022]
ENSG00000203880	0.246533	6.56914	4.14297	4.8697e-05	0.00288652	1.76276	PCMTD2	protein_coding	protein-L-isoaspartate (D-aspartate) O-methyltransferase domain containing 2 [Source:HGNC Symbol;Acc:HGNC:15882]
ENSG00000160299	0.161405	6.17453	4.14173	4.89424e-05	0.0028917	1.75818	PCNT	protein_coding	pericentrin [Source:HGNC Symbol;Acc:HGNC:16068]
ENSG00000188175	0.580792	1.52114	4.14052	4.91832e-05	0.00289659	1.75371	HEPACAM2	protein_coding	HEPACAM family member 2 [Source:HGNC Symbol;Acc:HGNC:27364]
ENSG00000013306	0.599884	10.0591	4.13912	4.94628e-05	0.00290372	1.74854	SLC25A39	protein_coding	solute carrier family 25 member 39 [Source:HGNC Symbol;Acc:HGNC:24279]
ENSG00000243064	0.622574	3.77844	4.13809	4.96684e-05	0.00290647	1.74476	ABCC13	transcribed_unprocessed_pseudogene	ATP binding cassette subfamily C member 13 (pseudogene) [Source:HGNC Symbol;Acc:HGNC:16022]
ENSG00000105402	0.271781	5.85031	4.13416	5.04632e-05	0.00294358	1.73029	NAPA	protein_coding	NSF attachment protein alpha [Source:HGNC Symbol;Acc:HGNC:7641]
ENSG00000178719	0.350464	7.58123	4.1317	5.09677e-05	0.00295926	1.72123	GRINA	protein_coding	glutamate ionotropic receptor NMDA type subunit associated protein 1 [Source:HGNC Symbol;Acc:HGNC:4589]
ENSG00000179526	0.303566	5.56753	4.13128	5.10552e-05	0.00295926	1.71967	SHARPIN	protein_coding	SHANK associated RH domain interactor [Source:HGNC Symbol;Acc:HGNC:25321]
ENSG00000198087	0.24831	5.83798	4.12715	5.19132e-05	0.0029995	1.70448	CD2AP	protein_coding	CD2 associated protein [Source:HGNC Symbol;Acc:HGNC:14258]
ENSG00000166046	0.416061	8.25455	4.12474	5.242e-05	0.00301926	1.69563	TCP11L2	protein_coding	t-complex 11 like 2 [Source:HGNC Symbol;Acc:HGNC:28627]
ENSG00000113595	0.290038	5.06642	4.12376	5.2628e-05	0.00302174	1.69202	TRIM23	protein_coding	tripartite motif containing 23 [Source:HGNC Symbol;Acc:HGNC:660]
ENSG00000100325	0.47384	7.99141	4.11948	5.35448e-05	0.00306477	1.67629	ASCC2	protein_coding	activating signal cointegrator 1 complex subunit 2 [Source:HGNC Symbol;Acc:HGNC:24103]
ENSG00000051341	0.455568	2.28617	4.11596	5.43105e-05	0.00309891	1.66335	POLQ	protein_coding	DNA polymerase theta [Source:HGNC Symbol;Acc:HGNC:9186]
ENSG00000004897	0.238293	7.2266	4.114	5.47398e-05	0.00311371	1.65618	CDC27	protein_coding	cell division cycle 27 [Source:HGNC Symbol;Acc:HGNC:1728]
ENSG00000006459	0.201182	8.08871	4.10708	5.62857e-05	0.00317448	1.63082	KDM7A	protein_coding	lysine demethylase 7A [Source:HGNC Symbol;Acc:HGNC:22224]
ENSG00000040199	0.248153	5.34024	4.10689	5.6328e-05	0.00317448	1.63013	PHLPP2	protein_coding	PH domain and leucine rich repeat protein phosphatase 2 [Source:HGNC Symbol;Acc:HGNC:29149]
ENSG00000152484	0.416253	7.77009	4.1072	5.62584e-05	0.00317448	1.63126	USP12	protein_coding	ubiquitin specific peptidase 12 [Source:HGNC Symbol;Acc:HGNC:20485]
ENSG00000180185	0.309025	2.94553	4.10142	5.75808e-05	0.00323512	1.6101	FAHD1	protein_coding	fumarylacetoacetate hydrolase domain containing 1 [Source:HGNC Symbol;Acc:HGNC:14169]
ENSG00000123091	0.432142	9.1749	4.10025	5.78523e-05	0.00324044	1.60582	RNF11	protein_coding	ring finger protein 11 [Source:HGNC Symbol;Acc:HGNC:10056]
ENSG00000166510	0.562894	-0.871355	4.09615	5.8813e-05	0.0032842	1.59082	CCDC68	protein_coding	coiled-coil domain containing 68 [Source:HGNC Symbol;Acc:HGNC:24350]
ENSG00000187997	0.590524	-0.420614	4.09258	5.96602e-05	0.00332138	1.5778	C17orf99	protein_coding	chromosome 17 open reading frame 99 [Source:HGNC Symbol;Acc:HGNC:34490]
ENSG00000034152	0.421475	8.83333	4.09117	5.99999e-05	0.00333017	1.57263	MAP2K3	protein_coding	mitogen-activated protein kinase kinase 3 [Source:HGNC Symbol;Acc:HGNC:6843]
ENSG00000008441	0.603523	6.58788	4.08661	6.11069e-05	0.00337824	1.55599	NFIX	protein_coding	nuclear factor I X [Source:HGNC Symbol;Acc:HGNC:7788]
ENSG00000067248	0.140315	4.97369	4.08609	6.12347e-05	0.00337824	1.55408	DHX29	protein_coding	DExH-box helicase 29 [Source:HGNC Symbol;Acc:HGNC:15815]
ENSG00000267082	0.522692	-0.811218	4.08172	6.23139e-05	0.00342745	1.53818	DOCK6-AS1	lncRNA	DOCK6 antisense RNA 1 [Source:HGNC Symbol;Acc:HGNC:56684]
ENSG00000204010	0.619453	5.33056	4.0789	6.30204e-05	0.00345593	1.52792	IFIT1B	protein_coding	interferon induced protein with tetratricopeptide repeats 1B [Source:HGNC Symbol;Acc:HGNC:23442]
ENSG00000196152	0.199178	3.80366	4.07589	6.37842e-05	0.00348738	1.51695	ZNF79	protein_coding	zinc finger protein 79 [Source:HGNC Symbol;Acc:HGNC:13153]
ENSG00000136003	0.222792	6.3545	4.06168	6.75083e-05	0.00368	1.46532	ISCU	protein_coding	iron-sulfur cluster assembly enzyme [Source:HGNC Symbol;Acc:HGNC:29882]
ENSG00000162599	0.343478	5.22157	4.05828	6.84284e-05	0.00371909	1.453	NFIA	protein_coding	nuclear factor I A [Source:HGNC Symbol;Acc:HGNC:7784]
ENSG00000082146	0.576203	9.16755	4.05706	6.87642e-05	0.00372629	1.44855	STRADB	protein_coding	STE20 related adaptor beta [Source:HGNC Symbol;Acc:HGNC:13205]
ENSG00000244734	0.708982	16.0775	4.05624	6.89892e-05	0.00372745	1.44558	HBB	protein_coding	hemoglobin subunit beta [Source:HGNC Symbol;Acc:HGNC:4827]
ENSG00000196890	0.40523	2.874	4.04861	7.1116e-05	0.00383106	1.41796	H2BC26	protein_coding	H2B clustered histone 26 [Source:HGNC Symbol;Acc:HGNC:20514]
ENSG00000148773	0.387379	5.40093	4.04662	7.16818e-05	0.00385022	1.41075	MKI67	protein_coding	marker of proliferation Ki-67 [Source:HGNC Symbol;Acc:HGNC:7107]
ENSG00000122644	0.48162	5.91006	4.04566	7.19552e-05	0.0038536	1.40729	ARL4A	protein_coding	ARF like GTPase 4A [Source:HGNC Symbol;Acc:HGNC:695]
ENSG00000166783	0.249709	9.2319	4.04404	7.24202e-05	0.00386719	1.40143	MARF1	protein_coding	meiosis regulator and mRNA stability factor 1 [Source:HGNC Symbol;Acc:HGNC:29562]
ENSG00000165678	0.160896	6.35336	4.04293	7.27401e-05	0.00387298	1.39742	GHITM	protein_coding	growth hormone inducible transmembrane protein [Source:HGNC Symbol;Acc:HGNC:17281]
ENSG00000163374	0.205655	6.78222	4.04102	7.32945e-05	0.00389119	1.39051	YY1AP1	protein_coding	YY1 associated protein 1 [Source:HGNC Symbol;Acc:HGNC:30935]
ENSG00000136938	0.292838	6.96419	4.03882	7.39365e-05	0.00390265	1.38258	ANP32B	protein_coding	acidic nuclear phosphoprotein 32 family member B [Source:HGNC Symbol;Acc:HGNC:16677]
ENSG00000153574	0.493762	6.99633	4.03901	7.38814e-05	0.00390265	1.38326	RPIA	protein_coding	ribose 5-phosphate isomerase A [Source:HGNC Symbol;Acc:HGNC:10297]
ENSG00000107262	0.493728	7.30175	4.03603	7.47592e-05	0.00393474	1.37252	BAG1	protein_coding	BAG cochaperone 1 [Source:HGNC Symbol;Acc:HGNC:937]
ENSG00000141867	0.189501	8.31635	4.02903	7.68645e-05	0.00403395	1.34727	BRD4	protein_coding	bromodomain containing 4 [Source:HGNC Symbol;Acc:HGNC:13575]
ENSG00000263465	0.241836	5.94253	4.02718	7.74302e-05	0.00405203	1.3406	SRSF8	protein_coding	serine and arginine rich splicing factor 8 [Source:HGNC Symbol;Acc:HGNC:16988]
ENSG00000250361	0.61835	4.70491	4.02555	7.79307e-05	0.0040666	1.33474	GYPB	protein_coding	glycophorin B (MNS blood group) [Source:HGNC Symbol;Acc:HGNC:4703]
ENSG00000013561	0.413617	6.4522	4.02271	7.88133e-05	0.00410098	1.32451	RNF14	protein_coding	ring finger protein 14 [Source:HGNC Symbol;Acc:HGNC:10058]
ENSG00000101040	0.13909	6.45534	4.02132	7.92463e-05	0.00411183	1.31952	ZMYND8	protein_coding	zinc finger MYND-type containing 8 [Source:HGNC Symbol;Acc:HGNC:9397]
ENSG00000101868	0.165162	4.36325	4.01857	8.01147e-05	0.00413347	1.30962	POLA1	protein_coding	DNA polymerase alpha 1, catalytic subunit [Source:HGNC Symbol;Acc:HGNC:9173]
ENSG00000213088	0.559696	1.72022	4.01888	8.00153e-05	0.00413347	1.31075	ACKR1	protein_coding	atypical chemokine receptor 1 (Duffy blood group) [Source:HGNC Symbol;Acc:HGNC:4035]
ENSG00000263740	0.800508	2.10767	4.01748	8.0459e-05	0.00413957	1.30572	RN7SL4P	misc_RNA	RNA, 7SL, cytoplasmic 4, pseudogene [Source:HGNC Symbol;Acc:HGNC:10039]
ENSG00000118689	0.450252	9.6499	4.01554	8.10807e-05	0.00415987	1.29872	FOXO3	protein_coding	forkhead box O3 [Source:HGNC Symbol;Acc:HGNC:3821]
ENSG00000141469	0.55942	5.71385	4.01015	8.28235e-05	0.00423742	1.27939	SLC14A1	protein_coding	solute carrier family 14 member 1 (Kidd blood group) [Source:HGNC Symbol;Acc:HGNC:10918]
ENSG00000101639	0.125379	6.5596	4.00021	8.61355e-05	0.0043936	1.24376	CEP192	protein_coding	centrosomal protein 192 [Source:HGNC Symbol;Acc:HGNC:25515]
ENSG00000188938	0.121361	4.78647	3.99957	8.6356e-05	0.0043936	1.24144	FAM120AOS	protein_coding	family with sequence similarity 120 member A opposite strand [Source:HGNC Symbol;Acc:HGNC:23389]
ENSG00000132471	0.275497	7.93225	3.99878	8.66238e-05	0.00439502	1.23863	WBP2	protein_coding	WW domain binding protein 2 [Source:HGNC Symbol;Acc:HGNC:12738]
ENSG00000119048	0.292249	6.9444	3.9956	8.77152e-05	0.0044381	1.22725	UBE2B	protein_coding	ubiquitin conjugating enzyme E2 B [Source:HGNC Symbol;Acc:HGNC:12473]
ENSG00000113558	0.211787	6.3746	3.98647	9.09238e-05	0.00458777	1.19462	SKP1	protein_coding	S-phase kinase associated protein 1 [Source:HGNC Symbol;Acc:HGNC:10899]
ENSG00000125375	0.222892	4.70192	3.98362	9.19484e-05	0.00461405	1.18444	DMAC2L	protein_coding	distal membrane arm assembly component 2 like [Source:HGNC Symbol;Acc:HGNC:18799]
ENSG00000151923	0.097351	6.34598	3.98383	9.18733e-05	0.00461405	1.18518	TIAL1	protein_coding	TIA1 cytotoxic granule associated RNA binding protein like 1 [Source:HGNC Symbol;Acc:HGNC:11804]
ENSG00000039068	0.428973	2.98137	3.98182	9.25996e-05	0.0046214	1.17803	CDH1	protein_coding	cadherin 1 [Source:HGNC Symbol;Acc:HGNC:1748]
ENSG00000136492	0.302778	3.38117	3.98217	9.24722e-05	0.0046214	1.17928	BRIP1	protein_coding	BRCA1 interacting DNA helicase 1 [Source:HGNC Symbol;Acc:HGNC:20473]
ENSG00000198876	0.546986	10.7517	3.9772	9.4293e-05	0.00469313	1.16157	DCAF12	protein_coding	DDB1 and CUL4 associated factor 12 [Source:HGNC Symbol;Acc:HGNC:19911]
ENSG00000122483	0.300047	4.75675	3.97456	9.52749e-05	0.00472915	1.15216	CCDC18	protein_coding	coiled-coil domain containing 18 [Source:HGNC Symbol;Acc:HGNC:30370]
ENSG00000173812	0.194848	8.39612	3.97331	9.57424e-05	0.00473802	1.14772	EIF1	protein_coding	eukaryotic translation initiation factor 1 [Source:HGNC Symbol;Acc:HGNC:3249]
ENSG00000253982	0.39282	4.1536	3.97271	9.5971e-05	0.00473802	1.14555	CLN8-AS1	lncRNA	CLN8 antisense RNA 1 [Source:HGNC Symbol;Acc:HGNC:55523]
ENSG00000197111	0.184123	7.59857	3.97023	9.69084e-05	0.00477144	1.13673	PCBP2	protein_coding	poly(rC) binding protein 2 [Source:HGNC Symbol;Acc:HGNC:8648]
ENSG00000165219	0.103661	6.87342	3.96863	9.75165e-05	0.0047885	1.13105	GAPVD1	protein_coding	GTPase activating protein and VPS9 domains 1 [Source:HGNC Symbol;Acc:HGNC:23375]
ENSG00000092853	0.403445	2.307	3.96451	9.91012e-05	0.00484036	1.11641	CLSPN	protein_coding	claspin [Source:HGNC Symbol;Acc:HGNC:19715]
ENSG00000165406	0.515792	10.0283	3.96465	9.90474e-05	0.00484036	1.11691	MARCHF8	protein_coding	membrane associated ring-CH-type finger 8 [Source:HGNC Symbol;Acc:HGNC:23356]
ENSG00000119636	0.514567	4.35735	3.95516	0.000102793	0.00500735	1.08321	BBOF1	protein_coding	basal body orientation factor 1 [Source:HGNC Symbol;Acc:HGNC:19855]
ENSG00000110330	0.287679	7.36606	3.94374	0.000107476	0.00522156	1.04278	BIRC2	protein_coding	baculoviral IAP repeat containing 2 [Source:HGNC Symbol;Acc:HGNC:590]
ENSG00000103502	0.184375	5.93862	3.94166	0.000108353	0.00525025	1.03541	CDIPT	protein_coding	CDP-diacylglycerol--inositol 3-phosphatidyltransferase [Source:HGNC Symbol;Acc:HGNC:1769]
ENSG00000146409	0.27586	4.35588	3.93744	0.000110148	0.00532315	1.0205	SLC18B1	protein_coding	solute carrier family 18 member B1 [Source:HGNC Symbol;Acc:HGNC:21573]
ENSG00000124120	0.152903	5.14865	3.932	0.000112507	0.00542283	1.00128	TTPAL	protein_coding	alpha tocopherol transfer protein like [Source:HGNC Symbol;Acc:HGNC:16114]
ENSG00000138778	0.320977	3.70671	3.93041	0.000113202	0.00544202	0.995687	CENPE	protein_coding	centromere protein E [Source:HGNC Symbol;Acc:HGNC:1856]
ENSG00000147454	0.461764	11.6934	3.92574	0.000115277	0.00552728	0.979207	SLC25A37	protein_coding	solute carrier family 25 member 37 [Source:HGNC Symbol;Acc:HGNC:29786]
ENSG00000159346	0.467315	10.333	3.92152	0.000117181	0.0056039	0.964351	ADIPOR1	protein_coding	adiponectin receptor 1 [Source:HGNC Symbol;Acc:HGNC:24040]
ENSG00000180628	0.2534	8.08387	3.92039	0.000117693	0.00561372	0.960398	PCGF5	protein_coding	polycomb group ring finger 5 [Source:HGNC Symbol;Acc:HGNC:28264]
ENSG00000100558	0.615196	3.471	3.91935	0.00011817	0.00562183	0.95673	PLEK2	protein_coding	pleckstrin 2 [Source:HGNC Symbol;Acc:HGNC:19238]
ENSG00000148218	0.122112	4.81987	3.91532	0.000120034	0.00564907	0.942537	ALAD	protein_coding	aminolevulinate dehydratase [Source:HGNC Symbol;Acc:HGNC:395]
ENSG00000153814	0.36301	7.97414	3.91548	0.000119959	0.00564907	0.943106	JAZF1	protein_coding	JAZF zinc finger 1 [Source:HGNC Symbol;Acc:HGNC:28917]
ENSG00000156970	0.389891	1.8911	3.91531	0.000120037	0.00564907	0.942517	BUB1B	protein_coding	BUB1 mitotic checkpoint serine/threonine kinase B [Source:HGNC Symbol;Acc:HGNC:1149]
ENSG00000157045	0.206415	4.3429	3.91723	0.000119145	0.00564907	0.94928	NTAN1	protein_coding	N-terminal asparagine amidase [Source:HGNC Symbol;Acc:HGNC:29909]
ENSG00000230006	0.498943	5.98376	3.91478	0.000120285	0.00564907	0.940645	ANKRD36BP2	transcribed_unprocessed_pseudogene	ankyrin repeat domain 36B pseudogene 2 [Source:HGNC Symbol;Acc:HGNC:33607]
ENSG00000104267	0.361734	5.66056	3.90985	0.000122605	0.0057433	0.923324	CA2	protein_coding	carbonic anhydrase 2 [Source:HGNC Symbol;Acc:HGNC:1373]
ENSG00000155962	0.420941	3.75776	3.90556	0.000124658	0.00582458	0.908266	CLIC2	protein_coding	chloride intracellular channel 2 [Source:HGNC Symbol;Acc:HGNC:2063]
ENSG00000106052	0.166672	7.09564	3.90244	0.00012617	0.00588022	0.897338	TAX1BP1	protein_coding	Tax1 binding protein 1 [Source:HGNC Symbol;Acc:HGNC:11575]
ENSG00000006007	0.245096	6.28682	3.8998	0.000127465	0.0059255	0.888081	GDE1	protein_coding	glycerophosphodiester phosphodiesterase 1 [Source:HGNC Symbol;Acc:HGNC:29644]
ENSG00000182732	0.389661	3.01012	3.89725	0.000128727	0.00596904	0.879147	RGS6	protein_coding	regulator of G protein signaling 6 [Source:HGNC Symbol;Acc:HGNC:10002]
ENSG00000265241	0.118623	6.28402	3.89648	0.000129107	0.00597152	0.876479	RBM8A	protein_coding	RNA binding motif protein 8A [Source:HGNC Symbol;Acc:HGNC:9905]
ENSG00000102760	0.359908	4.41058	3.89122	0.000131759	0.00606813	0.858051	RGCC	protein_coding	regulator of cell cycle [Source:HGNC Symbol;Acc:HGNC:20369]
ENSG00000187244	0.781413	1.56627	3.89102	0.000131858	0.00606813	0.857368	BCAM	protein_coding	basal cell adhesion molecule (Lutheran blood group) [Source:HGNC Symbol;Acc:HGNC:6722]
ENSG00000117625	0.170759	6.37831	3.88822	0.00013329	0.00611863	0.847583	RCOR3	protein_coding	REST corepressor 3 [Source:HGNC Symbol;Acc:HGNC:25594]
ENSG00000102109	0.494319	1.09344	3.88671	0.000134071	0.00613913	0.842285	PCSK1N	protein_coding	proprotein convertase subtilisin/kexin type 1 inhibitor [Source:HGNC Symbol;Acc:HGNC:17301]
ENSG00000119950	0.478141	8.74407	3.88156	0.000136756	0.00624642	0.824323	MXI1	protein_coding	MAX interactor 1, dimerization protein [Source:HGNC Symbol;Acc:HGNC:7534]
ENSG00000185236	0.20005	6.32054	3.87884	0.000138196	0.0062965	0.814832	RAB11B	protein_coding	RAB11B, member RAS oncogene family [Source:HGNC Symbol;Acc:HGNC:9761]
ENSG00000129472	0.485006	7.42198	3.87673	0.000139323	0.00633209	0.807474	RAB2B	protein_coding	RAB2B, member RAS oncogene family [Source:HGNC Symbol;Acc:HGNC:20246]
ENSG00000108309	0.583968	4.80154	3.87361	0.000141006	0.00639274	0.796593	RUNDC3A	protein_coding	RUN domain containing 3A [Source:HGNC Symbol;Acc:HGNC:16984]
ENSG00000204673	0.265307	4.55806	3.87225	0.000141743	0.0064103	0.791869	AKT1S1	protein_coding	AKT1 substrate 1 [Source:HGNC Symbol;Acc:HGNC:28426]
ENSG00000182512	0.528411	7.40972	3.87152	0.000142141	0.00641243	0.789335	GLRX5	protein_coding	glutaredoxin 5 [Source:HGNC Symbol;Acc:HGNC:20134]
ENSG00000144659	0.213707	4.64347	3.86595	0.000145214	0.00653498	0.76996	SLC25A38	protein_coding	solute carrier family 25 member 38 [Source:HGNC Symbol;Acc:HGNC:26054]
ENSG00000092841	0.208092	7.31249	3.86216	0.000147344	0.00658233	0.75677	MYL6	protein_coding	myosin light chain 6 [Source:HGNC Symbol;Acc:HGNC:7587]
ENSG00000095321	0.255599	4.5239	3.86249	0.000147157	0.00658233	0.757921	CRAT	protein_coding	carnitine O-acetyltransferase [Source:HGNC Symbol;Acc:HGNC:2342]
ENSG00000144320	0.178042	5.82272	3.86272	0.000147026	0.00658233	0.758725	LNPK	protein_coding	lunapark, ER junction formation factor [Source:HGNC Symbol;Acc:HGNC:21610]
ENSG00000166200	0.147672	5.69238	3.85576	0.000150999	0.00672921	0.73458	COPS2	protein_coding	COP9 signalosome subunit 2 [Source:HGNC Symbol;Acc:HGNC:30747]
ENSG00000097046	0.212104	3.23232	3.85244	0.000152932	0.00679879	0.723065	CDC7	protein_coding	cell division cycle 7 [Source:HGNC Symbol;Acc:HGNC:1745]
ENSG00000094975	0.192642	6.3673	3.84691	0.000156204	0.00692742	0.703903	SUCO	protein_coding	SUN domain containing ossification factor [Source:HGNC Symbol;Acc:HGNC:1240]
ENSG00000017797	0.21663	7.06953	3.83625	0.000162697	0.00719796	0.667038	RALBP1	protein_coding	ralA binding protein 1 [Source:HGNC Symbol;Acc:HGNC:9841]
ENSG00000162367	0.340357	6.1016	3.83554	0.00016314	0.00720016	0.664578	TAL1	protein_coding	TAL bHLH transcription factor 1, erythroid differentiation factor [Source:HGNC Symbol;Acc:HGNC:11556]
ENSG00000189060	0.380301	5.16672	3.82858	0.000167527	0.007376	0.640566	H1-0	protein_coding	H1.0 linker histone [Source:HGNC Symbol;Acc:HGNC:4714]
ENSG00000187902	0.633281	1.76773	3.82079	0.000172569	0.00757979	0.613737	SHISA7	protein_coding	shisa family member 7 [Source:HGNC Symbol;Acc:HGNC:35409]
ENSG00000106327	0.448132	1.98287	3.81759	0.000174683	0.007636	0.602724	TFR2	protein_coding	transferrin receptor 2 [Source:HGNC Symbol;Acc:HGNC:11762]
ENSG00000243317	0.352105	7.51101	3.81791	0.000174469	0.007636	0.603831	STMP1	protein_coding	short transmembrane mitochondrial protein 1 [Source:HGNC Symbol;Acc:HGNC:41909]
ENSG00000180425	0.190474	2.49632	3.81693	0.000175116	0.00763674	0.60048	C11orf71	protein_coding	chromosome 11 open reading frame 71 [Source:HGNC Symbol;Acc:HGNC:25937]
ENSG00000165304	0.349088	1.78944	3.81553	0.000176051	0.00765487	0.595666	MELK	protein_coding	maternal embryonic leucine zipper kinase [Source:HGNC Symbol;Acc:HGNC:16870]
ENSG00000228417	0.443765	-1.39825	3.81489	0.000176485	0.00765487	0.593436	ENSG00000228417	lncRNA	novel transcript
ENSG00000260592	0.532504	4.43309	3.81444	0.000176786	0.00765487	0.591897	ENSG00000260592	lncRNA	novel transcript, antisense to TMC5
ENSG00000118473	0.610571	1.3214	3.8138	0.000177217	0.00765544	0.589695	SGIP1	protein_coding	SH3GL interacting endocytic adaptor 1 [Source:HGNC Symbol;Acc:HGNC:25412]
ENSG00000105325	0.157425	5.80423	3.81065	0.000179348	0.00772925	0.578885	FZR1	protein_coding	fizzy and cell division cycle 20 related 1 [Source:HGNC Symbol;Acc:HGNC:24824]
ENSG00000148175	0.306161	7.97827	3.80994	0.000179831	0.00773189	0.57645	STOM	protein_coding	stomatin [Source:HGNC Symbol;Acc:HGNC:3383]
ENSG00000165516	0.170048	4.6588	3.80931	0.000180259	0.00773213	0.574302	KLHDC2	protein_coding	kelch domain containing 2 [Source:HGNC Symbol;Acc:HGNC:20231]
ENSG00000149212	0.304915	8.9788	3.80587	0.000182629	0.0078155	0.562488	SESN3	protein_coding	sestrin 3 [Source:HGNC Symbol;Acc:HGNC:23060]
ENSG00000163349	0.194037	8.97201	3.80494	0.000183277	0.00782494	0.559286	HIPK1	protein_coding	homeodomain interacting protein kinase 1 [Source:HGNC Symbol;Acc:HGNC:19006]
ENSG00000066926	0.583789	8.8586	3.80348	0.000184292	0.00785	0.554289	FECH	protein_coding	ferrochelatase [Source:HGNC Symbol;Acc:HGNC:3647]
ENSG00000078304	-0.0911809	7.80705	-3.80216	0.000185216	0.00787105	0.549768	PPP2R5C	protein_coding	protein phosphatase 2 regulatory subunit B'gamma [Source:HGNC Symbol;Acc:HGNC:9311]
ENSG00000174485	0.202625	8.02948	3.79862	0.000187715	0.00795875	0.537654	DENND4A	protein_coding	DENN domain containing 4A [Source:HGNC Symbol;Acc:HGNC:24321]
ENSG00000100490	0.314349	4.09082	3.79752	0.000188501	0.00797366	0.533871	CDKL1	protein_coding	cyclin dependent kinase like 1 [Source:HGNC Symbol;Acc:HGNC:1781]
ENSG00000087085	0.632384	0.642219	3.79567	0.000189828	0.00801128	0.52753	ACHE	protein_coding	acetylcholinesterase (Yt blood group) [Source:HGNC Symbol;Acc:HGNC:108]
ENSG00000106771	0.159599	6.44514	3.79178	0.00019264	0.00811126	0.514237	TMEM245	protein_coding	transmembrane protein 245 [Source:HGNC Symbol;Acc:HGNC:1363]
ENSG00000141098	0.234415	4.3708	3.78751	0.000195776	0.00822439	0.499642	GFOD2	protein_coding	Gfo/Idh/MocA-like oxidoreductase domain containing 2 [Source:HGNC Symbol;Acc:HGNC:28159]
ENSG00000138078	-0.15362	5.10394	-3.78266	0.000199392	0.00835714	0.483099	PREPL	protein_coding	prolyl endopeptidase like [Source:HGNC Symbol;Acc:HGNC:30228]
ENSG00000178694	0.321989	6.11034	3.78071	0.000200863	0.00839957	0.476457	NSUN3	protein_coding	NOP2/Sun RNA methyltransferase 3 [Source:HGNC Symbol;Acc:HGNC:26208]
ENSG00000073792	0.454337	6.77102	3.78006	0.000201357	0.00840103	0.474239	IGF2BP2	protein_coding	insulin like growth factor 2 mRNA binding protein 2 [Source:HGNC Symbol;Acc:HGNC:28867]
ENSG00000121104	0.374567	7.91643	3.77933	0.000201916	0.0084052	0.471734	FAM117A	protein_coding	family with sequence similarity 117 member A [Source:HGNC Symbol;Acc:HGNC:24179]
ENSG00000155749	0.401443	5.52718	3.77648	0.000204094	0.00847663	0.462036	FLACC1	protein_coding	flagellum associated containing coiled-coil domains 1 [Source:HGNC Symbol;Acc:HGNC:14439]
ENSG00000116717	0.35624	2.76048	3.77505	0.000205198	0.00848399	0.457164	GADD45A	protein_coding	growth arrest and DNA damage inducible alpha [Source:HGNC Symbol;Acc:HGNC:4095]
ENSG00000177830	0.219817	3.93839	3.77548	0.00020487	0.00848399	0.458611	CHID1	protein_coding	chitinase domain containing 1 [Source:HGNC Symbol;Acc:HGNC:28474]
ENSG00000123473	0.358392	6.12272	3.77272	0.000207007	0.00853952	0.449231	STIL	protein_coding	STIL centriolar assembly protein [Source:HGNC Symbol;Acc:HGNC:10879]
ENSG00000103091	0.143995	4.72854	3.7691	0.000209849	0.0086249	0.436913	WDR59	protein_coding	WD repeat domain 59 [Source:HGNC Symbol;Acc:HGNC:25706]
[truncated: 233 more rows]

## Sheet: TableS2C Timepoint AvsB (metab)
Metabolite	logFC	AveExpr	t	P.Value	adj.P.Val	B
[truncated: 46 more rows]

[truncated: 4 more sheets: TableS2D Kideny injury biomark, TableS2E MFuzz clustering, TableS2F KEGG pathways , TableS2G Reactome pathways]
