# Supplementary material for: Immunothrombosis in hospitalized COVID-19 patients identified by multiomics profiling and linked to postacute complications
Source: iScience. 2026 Jun 11;29(7):116326. doi: 10.1016/j.isci.2026.116326 (PMC13276153; doi:10.1016/j.isci.2026.116326)
Supplement: Table S3. Multi-omics differences between Long COVID and recovered patients — Table S3A. Differential analysis between Long COVID and recovered patients. Table S3B. Additional differential analysis between Long COVID and recovered patients [file mmc3.xlsx]

## Sheet: TableS3A Long COVIDvsRecovered 
ENSEMBL	logFC	AveExpr	t	P.Value	adj.P.Val	B	hgnc_symbol	gene_biotype	description
ENSG00000011105	0.741612	2.9678	5.07249	3.14741e-06	0.00897907	4.2575	TSPAN9	protein_coding	tetraspanin 9 [Source:HGNC Symbol;Acc:HGNC:21640]
ENSG00000061918	0.72771	3.8885	5.33657	1.13371e-06	0.00897907	5.16154	GUCY1B1	protein_coding	guanylate cyclase 1 soluble subunit beta 1 [Source:HGNC Symbol;Acc:HGNC:4687]
ENSG00000085733	0.693521	4.83852	5.14679	2.3662e-06	0.00897907	4.51006	CTTN	protein_coding	cortactin [Source:HGNC Symbol;Acc:HGNC:3338]
ENSG00000108839	0.787407	3.54439	4.87727	6.60786e-06	0.00897907	3.60118	ALOX12	protein_coding	arachidonate 12-lipoxygenase, 12S type [Source:HGNC Symbol;Acc:HGNC:429]
ENSG00000108846	0.674266	4.7938	5.12584	2.56487e-06	0.00897907	4.43868	ABCC3	protein_coding	ATP binding cassette subfamily C member 3 [Source:HGNC Symbol;Acc:HGNC:54]
ENSG00000122786	0.854448	2.78599	4.90618	5.92499e-06	0.00897907	3.69768	CALD1	protein_coding	caldesmon 1 [Source:HGNC Symbol;Acc:HGNC:1441]
ENSG00000124491	0.597948	8.2159	4.84886	7.35346e-06	0.00897907	3.50661	F13A1	protein_coding	coagulation factor XIII A chain [Source:HGNC Symbol;Acc:HGNC:3531]
ENSG00000132970	0.991371	2.29237	4.97665	4.53653e-06	0.00897907	3.93394	WASF3	protein_coding	WASP family member 3 [Source:HGNC Symbol;Acc:HGNC:12734]
ENSG00000138722	0.97518	4.16552	5.27318	1.45119e-06	0.00897907	4.94293	MMRN1	protein_coding	multimerin 1 [Source:HGNC Symbol;Acc:HGNC:7178]
ENSG00000144677	0.763804	4.23755	5.16526	2.20365e-06	0.00897907	4.57307	CTDSPL	protein_coding	CTD small phosphatase like [Source:HGNC Symbol;Acc:HGNC:16890]
ENSG00000163430	0.92775	2.9127	4.8736	6.69965e-06	0.00897907	3.58897	FSTL1	protein_coding	follistatin like 1 [Source:HGNC Symbol;Acc:HGNC:3972]
ENSG00000177324	0.720138	4.11293	4.97679	4.53425e-06	0.00897907	3.93438	BEND2	protein_coding	BEN domain containing 2 [Source:HGNC Symbol;Acc:HGNC:28509]
ENSG00000185052	0.808102	2.54821	4.8515	7.28071e-06	0.00897907	3.5154	SLC24A3	protein_coding	solute carrier family 24 member 3 [Source:HGNC Symbol;Acc:HGNC:10977]
ENSG00000205038	0.730559	3.94517	4.91337	5.76621e-06	0.00897907	3.72171	PKHD1L1	protein_coding	PKHD1 like 1 [Source:HGNC Symbol;Acc:HGNC:20313]
ENSG00000259207	0.868108	5.96868	4.97491	4.56673e-06	0.00897907	3.92807	ITGB3	protein_coding	integrin subunit beta 3 [Source:HGNC Symbol;Acc:HGNC:6156]
ENSG00000074416	0.647798	4.22618	4.78407	9.3748e-06	0.0103699	3.29184	MGLL	protein_coding	monoglyceride lipase [Source:HGNC Symbol;Acc:HGNC:17038]
ENSG00000140479	0.696277	3.64648	4.76171	1.0191e-05	0.0103699	3.21802	PCSK6	protein_coding	proprotein convertase subtilisin/kexin type 6 [Source:HGNC Symbol;Acc:HGNC:8569]
ENSG00000167460	0.333186	7.70968	4.77176	9.81591e-06	0.0103699	3.25118	TPM4	protein_coding	tropomyosin 4 [Source:HGNC Symbol;Acc:HGNC:12013]
ENSG00000128266	0.644996	4.79828	4.69302	1.31563e-05	0.0123692	2.99227	GNAZ	protein_coding	G protein subunit alpha z [Source:HGNC Symbol;Acc:HGNC:4395]
ENSG00000173210	0.669969	3.97383	4.68593	1.35064e-05	0.0123692	2.96906	ABLIM3	protein_coding	actin binding LIM protein family member 3 [Source:HGNC Symbol;Acc:HGNC:29132]
ENSG00000035403	0.416118	8.36782	4.62438	1.6953e-05	0.0139499	2.76824	VCL	protein_coding	vinculin [Source:HGNC Symbol;Acc:HGNC:12665]
ENSG00000041353	0.646327	6.08498	4.5928	1.90406e-05	0.0139499	2.66567	RAB27B	protein_coding	RAB27B, member RAS oncogene family [Source:HGNC Symbol;Acc:HGNC:9767]
ENSG00000163735	0.72543	4.01991	4.63766	1.61437e-05	0.0139499	2.81146	CXCL5	protein_coding	C-X-C motif chemokine ligand 5 [Source:HGNC Symbol;Acc:HGNC:10642]
ENSG00000169704	0.676989	3.62526	4.6149	1.75549e-05	0.0139499	2.73743	GP9	protein_coding	glycoprotein IX platelet [Source:HGNC Symbol;Acc:HGNC:4444]
ENSG00000185245	0.6779	4.0891	4.59777	1.86961e-05	0.0139499	2.6818	GP1BA	protein_coding	glycoprotein Ib platelet subunit alpha [Source:HGNC Symbol;Acc:HGNC:4439]
ENSG00000124145	0.850232	1.96807	4.5396	2.31334e-05	0.0162966	2.49375	SDC4	protein_coding	syndecan 4 [Source:HGNC Symbol;Acc:HGNC:10661]
ENSG00000099256	0.813105	0.481267	4.48692	2.80252e-05	0.0183325	2.32444	PRTFDC1	protein_coding	phosphoribosyl transferase domain containing 1 [Source:HGNC Symbol;Acc:HGNC:23333]
ENSG00000148426	0.737392	1.88338	4.49566	2.71493e-05	0.0183325	2.35246	PROSER2	protein_coding	proline and serine rich 2 [Source:HGNC Symbol;Acc:HGNC:23728]
ENSG00000120885	0.631873	6.49336	4.47114	2.96761e-05	0.018743	2.27393	CLU	protein_coding	clusterin [Source:HGNC Symbol;Acc:HGNC:2095]
ENSG00000005249	0.578337	7.01271	4.43638	3.36528e-05	0.019262	2.16299	PRKAR2B	protein_coding	protein kinase cAMP-dependent type II regulatory subunit beta [Source:HGNC Symbol;Acc:HGNC:9392]
ENSG00000103184	0.88452	2.40211	4.44614	3.24871e-05	0.019262	2.19409	SEC14L5	protein_coding	SEC14 like lipid binding 5 [Source:HGNC Symbol;Acc:HGNC:29032]
ENSG00000166091	0.699695	2.88507	4.44093	3.31053e-05	0.019262	2.17746	CMTM5	protein_coding	CKLF like MARVEL transmembrane domain containing 5 [Source:HGNC Symbol;Acc:HGNC:19176]
ENSG00000049323	0.647553	5.33868	4.40618	3.75248e-05	0.0196373	2.06694	LTBP1	protein_coding	latent transforming growth factor beta binding protein 1 [Source:HGNC Symbol;Acc:HGNC:6714]
ENSG00000168497	0.580597	7.55584	4.41743	3.60347e-05	0.0196373	2.10268	CAVIN2	protein_coding	caveolae associated protein 2 [Source:HGNC Symbol;Acc:HGNC:10690]
ENSG00000204420	0.64683	6.22928	4.4079	3.72932e-05	0.0196373	2.07241	MPIG6B	protein_coding	megakaryocyte and platelet inhibitory receptor G6b [Source:HGNC Symbol;Acc:HGNC:13937]
ENSG00000148143	0.786264	-0.00118692	4.35164	4.56383e-05	0.0232198	1.89438	ZNF462	protein_coding	zinc finger protein 462 [Source:HGNC Symbol;Acc:HGNC:21684]
ENSG00000005961	0.74344	6.46143	4.288	5.72623e-05	0.0264438	1.69448	ITGA2B	protein_coding	integrin subunit alpha 2b [Source:HGNC Symbol;Acc:HGNC:6138]
ENSG00000161911	0.654249	4.25552	4.28674	5.75182e-05	0.0264438	1.69056	TREML1	protein_coding	triggering receptor expressed on myeloid cells like 1 [Source:HGNC Symbol;Acc:HGNC:20434]
ENSG00000180354	0.411077	6.42259	4.28561	5.77502e-05	0.0264438	1.68701	MTURN	protein_coding	maturin, neural progenitor differentiation regulator homolog [Source:HGNC Symbol;Acc:HGNC:25457]
ENSG00000252577	0.767463	-0.872256	4.30167	5.45449e-05	0.0264438	1.73731	SCARNA20	scaRNA	small Cajal body-specific RNA 20 [Source:HGNC Symbol;Acc:HGNC:32578]
ENSG00000225528	0.577479	2.84848	4.27454	6.00634e-05	0.0268322	1.65243	TMA7B	protein_coding	translation machinery associated 7 homolog B [Source:HGNC Symbol;Acc:HGNC:53893]
ENSG00000196526	0.503908	4.42212	4.25674	6.3975e-05	0.0278992	1.59687	AFAP1	protein_coding	actin filament associated protein 1 [Source:HGNC Symbol;Acc:HGNC:24017]
ENSG00000088053	0.681087	2.85966	4.2333	6.94991e-05	0.0292893	1.52397	GP6	protein_coding	glycoprotein VI platelet [Source:HGNC Symbol;Acc:HGNC:14388]
ENSG00000095303	0.470298	6.59116	4.21836	7.32597e-05	0.0292893	1.47759	PTGS1	protein_coding	prostaglandin-endoperoxide synthase 1 [Source:HGNC Symbol;Acc:HGNC:9604]
ENSG00000103740	0.757259	0.0116075	4.22019	7.27898e-05	0.0292893	1.48325	ACSBG1	protein_coding	acyl-CoA synthetase bubblegum family member 1 [Source:HGNC Symbol;Acc:HGNC:29567]
ENSG00000108576	0.839702	1.77184	4.2172	7.35592e-05	0.0292893	1.474	SLC6A4	protein_coding	solute carrier family 6 member 4 [Source:HGNC Symbol;Acc:HGNC:11050]
ENSG00000110799	0.743581	3.08221	4.19567	7.93493e-05	0.0309226	1.40733	VWF	protein_coding	von Willebrand factor [Source:HGNC Symbol;Acc:HGNC:12726]
ENSG00000082781	0.624571	3.85783	4.17674	8.47988e-05	0.031939	1.34891	ITGB5	protein_coding	integrin subunit beta 5 [Source:HGNC Symbol;Acc:HGNC:6160]
ENSG00000169756	0.374576	7.22629	4.16881	8.71888e-05	0.031939	1.32446	LIMS1	protein_coding	LIM zinc finger domain containing 1 [Source:HGNC Symbol;Acc:HGNC:6616]
ENSG00000185532	0.859962	1.06714	4.169	8.71309e-05	0.031939	1.32504	PRKG1	protein_coding	protein kinase cGMP-dependent 1 [Source:HGNC Symbol;Acc:HGNC:9414]
ENSG00000114948	0.96212	1.30803	4.1506	9.2925e-05	0.0321135	1.26843	ADAM23	protein_coding	ADAM metallopeptidase domain 23 [Source:HGNC Symbol;Acc:HGNC:202]
ENSG00000146376	0.385772	4.95387	4.15802	9.05438e-05	0.0321135	1.29126	ARHGAP18	protein_coding	Rho GTPase activating protein 18 [Source:HGNC Symbol;Acc:HGNC:21035]
ENSG00000251301	0.995602	2.85155	4.15581	9.12489e-05	0.0321135	1.28444	LINC02384	lncRNA	long intergenic non-protein coding RNA 2384 [Source:HGNC Symbol;Acc:HGNC:53308]
ENSG00000101162	0.556176	8.60199	4.14133	9.59816e-05	0.0325555	1.23998	TUBB1	protein_coding	tubulin beta 1 class VI [Source:HGNC Symbol;Acc:HGNC:16257]
ENSG00000187800	0.559003	3.7003	4.12364	0.00010209	0.0339979	1.18574	PEAR1	protein_coding	platelet endothelial aggregation receptor 1 [Source:HGNC Symbol;Acc:HGNC:33631]
ENSG00000149564	0.547224	3.5736	4.10442	0.00010915	0.0356823	1.12698	ESAM	protein_coding	endothelial cell adhesion molecule [Source:HGNC Symbol;Acc:HGNC:17474]
ENSG00000182871	0.573834	5.2063	4.09946	0.000111044	0.0356823	1.11186	COL18A1	protein_coding	collagen type XVIII alpha 1 chain [Source:HGNC Symbol;Acc:HGNC:2195]
ENSG00000151693	0.587283	4.07232	4.0865	0.000116154	0.0366806	1.07234	ASAP2	protein_coding	ArfGAP with SH3 domain, ankyrin repeat and PH domain 2 [Source:HGNC Symbol;Acc:HGNC:2721]
ENSG00000150637	0.398669	6.84285	4.08051	0.000118591	0.0368154	1.0541	CD226	protein_coding	CD226 molecule [Source:HGNC Symbol;Acc:HGNC:16961]
ENSG00000260244	0.666217	1.50834	4.07398	0.0001213	0.0370289	1.03426	ENSG00000260244	lncRNA	novel transcript, overlapping GUCY1A3
ENSG00000163736	0.603536	8.27676	4.06886	0.000123467	0.0370725	1.01871	PPBP	protein_coding	pro-platelet basic protein [Source:HGNC Symbol;Acc:HGNC:9240]
ENSG00000177119	0.260458	7.00492	4.05818	0.000128113	0.037847	0.986269	ANO6	protein_coding	anoctamin 6 [Source:HGNC Symbol;Acc:HGNC:25240]
ENSG00000181104	0.484783	5.36711	4.05099	0.00013133	0.0381817	0.964489	F2R	protein_coding	coagulation factor II thrombin receptor [Source:HGNC Symbol;Acc:HGNC:3537]
ENSG00000047648	0.559035	3.62661	4.04369	0.000134683	0.0385446	0.942357	ARHGAP6	protein_coding	Rho GTPase activating protein 6 [Source:HGNC Symbol;Acc:HGNC:676]
ENSG00000113555	0.813528	0.0337547	4.01632	0.000147984	0.0415542	0.859689	PCDH12	protein_coding	protocadherin 12 [Source:HGNC Symbol;Acc:HGNC:8657]
ENSG00000137801	0.633971	6.99852	4.01289	0.000149737	0.0415542	0.849359	THBS1	protein_coding	thrombospondin 1 [Source:HGNC Symbol;Acc:HGNC:11785]
ENSG00000000971	0.946227	2.30385	3.99225	0.000160723	0.0436927	0.787241	CFH	protein_coding	complement factor H [Source:HGNC Symbol;Acc:HGNC:4883]
ENSG00000119862	0.543149	4.9685	3.98426	0.000165174	0.0436927	0.763275	LGALSL	protein_coding	galectin like [Source:HGNC Symbol;Acc:HGNC:25012]
ENSG00000178033	0.737119	0.504508	3.98108	0.000166985	0.0436927	0.753715	CALHM5	protein_coding	calcium homeostasis modulator family member 5 [Source:HGNC Symbol;Acc:HGNC:21568]
ENSG00000184500	0.825378	3.17998	3.98496	0.000164784	0.0436927	0.76535	PROS1	protein_coding	protein S [Source:HGNC Symbol;Acc:HGNC:9456]
ENSG00000164181	0.548435	4.79087	3.97348	0.000171376	0.0442102	0.73095	ELOVL7	protein_coding	ELOVL fatty acid elongase 7 [Source:HGNC Symbol;Acc:HGNC:26292]
ENSG00000198948	0.519421	5.64244	3.95988	0.000179521	0.0456682	0.690233	MFAP3L	protein_coding	microfibril associated protein 3 like [Source:HGNC Symbol;Acc:HGNC:29083]
ENSG00000142949	0.829886	1.85309	3.94182	0.000190908	0.0466223	0.636323	PTPRF	protein_coding	protein tyrosine phosphatase receptor type F [Source:HGNC Symbol;Acc:HGNC:9670]
ENSG00000154146	0.509963	7.9092	3.94321	0.00019001	0.0466223	0.640454	NRGN	protein_coding	neurogranin [Source:HGNC Symbol;Acc:HGNC:8000]
ENSG00000283403	0.866626	-0.180468	3.94799	0.000186941	0.0466223	0.654728	ENSG00000283403	NA	NA
ENSG00000140859	0.556965	2.69069	3.90967	0.000212919	0.0487478	0.540705	KIFC3	protein_coding	kinesin family member C3 [Source:HGNC Symbol;Acc:HGNC:6326]
ENSG00000148498	0.612339	2.72378	3.91053	0.000212297	0.0487478	0.543267	PARD3	protein_coding	par-3 family cell polarity regulator [Source:HGNC Symbol;Acc:HGNC:16051]
ENSG00000160789	0.457353	4.17001	3.91917	0.000206175	0.0487478	0.568902	LMNA	protein_coding	lamin A/C [Source:HGNC Symbol;Acc:HGNC:6636]
ENSG00000182195	0.691204	1.15814	3.91737	0.000207434	0.0487478	0.563571	LDOC1	protein_coding	LDOC1 regulator of NFKB signaling [Source:HGNC Symbol;Acc:HGNC:6548]
ENSG00000277152	0.733039	-0.634186	3.91214	0.000211142	0.0487478	0.548046	ENSG00000277152	lncRNA	novel transcript
ENSG00000123739	0.343053	4.47498	3.90205	0.000218478	0.049403	0.518129	PLA2G12A	protein_coding	phospholipase A2 group XIIA [Source:HGNC Symbol;Acc:HGNC:18554]

## Sheet: TableS3B LongCOVIDvsRecovered 
Timepoint	Metabolite	logFC	AveExpr	t	P.Value	adj.P.Val		Timepoint	Metabolite	logFC	AveExpr	t	P.Value	adj.P.Val		Timepoint	Metabolite	logFC	AveExpr	t	P.Value	adj.P.Val
A	Methylhistidine	-0.505408	-0.605277	-1.92077	0.0589266	0.786528		B	L.Asparagine	-0.709971	-0.336699	-2.57834	0.0119141	0.237761		C	L.Methionine	-0.48042	0.0733128	-2.3957	0.019519	0.435939
A	beta.Alanine	-0.732754	-0.12667	-1.85879	0.0673555	0.786528		B	Aminoadiphic.Acid	-0.673685	-0.0437485	-2.42421	0.0177828	0.237761		C	Aminoadiphic.Acid	-0.460229	0.00203248	-1.96221	0.0540816	0.435939
A	Propionylcarnitine	0.737355	1.11082	1.70469	0.0927869	0.786528		B	beta.Alanine	-0.877338	-0.0899529	-2.40563	0.0186422	0.237761		C	L.Anserine	-0.984243	0.0817109	-1.94453	0.0562214	0.435939
A	L.Carnosine	-0.50781	-0.213931	-1.68332	0.0968684	0.786528		B	L.Tryptophan	-0.613065	-0.240557	-2.16334	0.0337423	0.237761		C	Methylhistidine	-0.599869	0.25803	-1.89531	0.0625627	0.435939
A	L.Aspartic.Acid	-0.701691	0.107955	-1.61981	0.10987	0.786528		B	L.Glutamine	-0.575496	-0.283718	-2.15316	0.0345629	0.237761		C	L.Histidine	-0.516646	-0.0868935	-1.88553	0.0638916	0.435939
A	Glycine	-0.418824	-0.117308	-1.40765	0.163761	0.786528		B	L.Glutamic.Acid	-0.598194	-0.227909	-2.04654	0.0442536	0.237761		C	L.Serine	-0.492167	-0.192765	-1.87572	0.0652494	0.435939
A	Aminoadiphic.Acid	-0.321711	0.0417161	-1.40026	0.165951	0.786528		B	L.Phenylalanine	-0.559446	-0.288963	-2.03054	0.0458931	0.237761		C	Glycine	-0.490737	0.125986	-1.7905	0.0780954	0.435939
A	Amino.n.butyric.Acid	-0.430901	0.0059553	-1.33368	0.186729	0.786528		B	L.Arginine	-0.542199	-0.103956	-1.98529	0.0508157	0.237761		C	L.Asparagine	-0.448644	-0.208422	-1.77574	0.0805219	0.435939
A	L.Isoleucine	-0.326967	-0.0847832	-1.27956	0.205019	0.786528		B	Amino.n.butyric.Acid	-0.646422	-0.0994985	-1.9678	0.0528357	0.237761		C	Histamine	-0.45089	0.155958	-1.72683	0.0890146	0.435939
A	L.Leucine	0.325372	-0.0199171	1.23866	0.219702	0.786528		B	L.Serine	-0.531886	-0.228676	-1.90688	0.0604156	0.237761		C	Amino.n.butyric.Acid	-0.512003	0.0935432	-1.69583	0.0947693	0.435939
A	Putrescine	-0.421529	-0.122198	-1.19066	0.237901	0.786528		B	Citrulline	-0.51447	-0.0472796	-1.8985	0.0615268	0.237761		C	L.Glutamine	-0.406871	-0.15157	-1.64717	0.104418	0.436657
A	L.Cystathionine	-0.3461	-0.00126719	-1.05417	0.295513	0.786528		B	Kynurenic.acid	-0.600949	-0.18321	-1.86104	0.0667081	0.237761		C	L.Threonine	-0.377803	-0.133709	-1.50202	0.138002	0.472029
A	Citrulline	-0.238239	0.126668	-1.02288	0.309966	0.786528		B	L.Threonine	-0.513118	-0.253944	-1.85766	0.0671934	0.237761		C	Ornithine	-0.379257	-0.00102391	-1.49311	0.140314	0.472029
A	L.Acetylcarnitine	0.320574	1.18708	0.974768	0.333107	0.786528		B	L.Histidine	-0.509322	-0.223617	-1.78808	0.0778537	0.255805		C	L.Glutamic.Acid	-0.389089	-0.206453	-1.48041	0.143661	0.472029
A	L.Proline	-0.292326	0.284825	-0.974304	0.333336	0.786528		B	Butyrylcarnitine	-0.526553	-0.452936	-1.70805	0.0918163	0.262256		C	L.Tryptophan	-0.35687	-0.0862469	-1.37315	0.174489	0.535099
A	L.Threonine	-0.276208	0.387654	-0.949748	0.345582	0.786528		B	Kynurenine	-0.441392	-0.460343	-1.68208	0.0967658	0.262256		C	X4.Hydroxyproline	-0.481632	0.0514091	-1.24397	0.218041	0.599094
A	L.Methionine	-0.222781	0.150372	-0.947471	0.346732	0.786528		B	Ornithine	-0.48274	-0.0626447	-1.66053	0.101038	0.262256		C	L.Phenylalanine	-0.305219	-0.106864	-1.23482	0.221404	0.599094
A	Aminoisobutyric.Acid	0.373789	-0.308432	0.919746	0.360935	0.786528		B	X4.Hydroxyproline	-0.649917	0.0143671	-1.62892	0.107578	0.262256		C	L.Octanoylcarnitine	-0.286516	-0.187045	-1.11338	0.269703	0.611826
A	L.Histidine	-0.24631	0.310511	-0.876734	0.383697	0.786528		B	Glycine	-0.497173	-0.00867839	-1.62542	0.108323	0.262256		C	L.Tyrosine	-0.291159	-0.143734	-1.09297	0.278496	0.611826
A	Carnitine	0.307073	1.12379	0.868001	0.388426	0.786528		B	L.Anserine	-0.500911	0.320132	-1.56267	0.122394	0.274606		C	Butyrylcarnitine	-0.331189	-0.135473	-1.07897	0.284645	0.611826
A	L.Anserine	-0.268922	-0.401843	-0.866575	0.389202	0.786528		B	L.Octanoylcarnitine	-0.480058	-0.21217	-1.55017	0.125364	0.274606		C	L.Alanine	-0.236818	0.159673	-1.07723	0.285416	0.611826
A	Ornithine	-0.198384	0.0636686	-0.825452	0.411983	0.786528		B	L.Carnosine	-0.480201	0.107091	-1.46627	0.14681	0.298312		C	Kynurenic.acid	-0.324345	-0.0334168	-1.06113	0.292612	0.611826
A	Ethanolamine	-0.209851	0.367991	-0.817566	0.416441	0.786528		B	Histamine	-0.390747	-0.168561	-1.45768	0.149156	0.298312		C	L.Cystathionine	-0.314756	0.158726	-0.99055	0.32563	0.642058
A	Hydroxylysine	-0.238828	0.0582911	-0.788588	0.433075	0.786528		B	L.Valine	-0.324734	-0.249214	-1.33412	0.186255	0.349694		C	beta.Alanine	-0.417084	0.216623	-0.971428	0.334987	0.642058
A	L.Alanine	-0.200194	-0.0888359	-0.771058	0.443326	0.786528		B	L.Tyrosine	-0.377488	-0.226311	-1.32256	0.190051	0.349694		C	L.Arginine	-0.216225	0.0147188	-0.882528	0.380789	0.672327
A	Isovalerylcarnitine	0.233757	0.801725	0.760744	0.449423	0.786528		B	L.Alanine	-0.336049	-0.070837	-1.2603	0.211517	0.374222		C	L.Carnosine	-0.317065	0.106841	-0.856613	0.39485	0.672327
A	X4.Hydroxyproline	0.267407	-0.0657762	0.728688	0.468678	0.786528		B	L.Leucine	-0.370973	0.0348165	-1.23501	0.220733	0.376063		C	L.Valine	-0.173306	0.0875178	-0.831076	0.409016	0.672327
A	L.Glutamic.Acid	-0.188378	0.434362	-0.686929	0.494448	0.786528		B	Creatinine	-0.30039	-0.0643692	-1.20825	0.230796	0.379165		C	Propionylcarnitine	-0.247983	-0.372567	-0.830671	0.409242	0.672327
A	L.Sarcosine	-0.159638	-0.00461201	-0.684685	0.495855	0.786528		B	L.Isoleucine	-0.359891	-0.0408158	-1.15197	0.253038	0.398312		C	Ethanolamine	-0.182448	-0.109937	-0.786008	0.434759	0.689617
A	Kynurenine	-0.213295	0.917295	-0.610274	0.543701	0.803125		B	L.Methionine	-0.440923	-0.223685	-1.13232	0.261154	0.398312		C	L.Proline	0.2718	-0.245455	0.744526	0.459279	0.704228
A	L.Glutamine	-0.154509	0.435288	-0.597609	0.552073	0.803125		B	Ethanolamine	-0.298142	-0.258054	-1.11507	0.268428	0.398312		C	Carnitine	-0.23095	-0.360873	-0.712701	0.478617	0.710206
A	L.Tryptophan	-0.160017	0.326804	-0.569381	0.570961	0.803125		B	Methylhistidine	-0.375685	0.347246	-1.0901	0.279204	0.401355		C	Creatinine	-0.116804	-0.0560196	-0.648212	0.519163	0.726831
A	L.Asparagine	-0.153384	0.545121	-0.539307	0.591425	0.803125		B	L.Acetylcarnitine	-0.388871	-0.765486	-1.06763	0.289157	0.403068		C	L.Acetylcarnitine	-0.211116	-0.421598	-0.6447	0.521422	0.726831
A	L.Valine	-0.143591	0.161696	-0.536119	0.593614	0.803125		B	Taurine	-0.34833	-0.0823599	-1.0134	0.314168	0.413638		C	L.Aspartic.Acid	-0.229105	-0.17938	-0.537754	0.592609	0.801766
A	Taurine	-0.199327	0.155945	-0.456327	0.6496	0.833847		B	L.Cystine	-0.260525	-0.171414	-1.01223	0.314724	0.413638		C	Putrescine	-0.0811774	0.270968	-0.424714	0.672467	0.883814
A	L.Lysine	0.134444	0.366826	0.452171	0.652576	0.833847		B	Carnitine	-0.306162	-0.762915	-0.893041	0.374729	0.47882		C	L.Lysine	0.113188	-0.0930905	0.371215	0.711701	0.897664
A	L.Arginine	-0.100561	0.0892372	-0.404812	0.686878	0.853957		B	Isovalerylcarnitine	-0.256297	-0.54713	-0.806169	0.422727	0.525552		C	Kynurenine	-0.0959882	-0.456952	-0.339228	0.735547	0.897664
A	Butyrylcarnitine	0.0956845	0.588408	0.309172	0.75813	0.917736		B	Aminoisobutyric.Acid	-0.169746	0.0416334	-0.617099	0.539062	0.652549		C	Isovalerylcarnitine	-0.0996115	-0.254595	-0.331234	0.741548	0.897664
A	Histamine	-0.0737376	0.0126023	-0.271861	0.786547	0.920399		B	Hydroxylysine	-0.211785	-0.0840474	-0.576551	0.565991	0.667579		C	Aminoisobutyric.Acid	-0.0527311	0.266799	-0.223415	0.823923	0.971806
A	L.Serine	-0.0639096	0.421442	-0.253882	0.800347	0.920399		B	Propionylcarnitine	0.191823	-0.73825	0.509521	0.611903	0.703688		C	L.Leucine	-0.0450109	-0.0148995	-0.171422	0.864432	0.977899
A	L.Cystine	0.056505	0.341719	0.204412	0.838638	0.940911		B	L.Cystathionine	-0.163776	-0.157459	-0.48135	0.631687	0.706324		C	Taurine	0.0523903	-0.0735848	0.159077	0.874108	0.977899
A	L.Phenylalanine	0.0418077	0.395827	0.14805	0.882739	0.957961		B	L.Aspartic.Acid	-0.191059	0.0714254	-0.454306	0.650938	0.706324		C	Hydroxylysine	-0.0302917	0.0257563	-0.0991078	0.921362	0.977899
A	Kynurenic.acid	-0.0356076	0.216626	-0.131856	0.895485	0.957961		B	L.Lysine	-0.121659	-0.273736	-0.441331	0.66026	0.706324		C	L.Cystine	-0.0159035	-0.170305	-0.0762673	0.939444	0.977899
A	Creatinine	0.0211392	0.120389	0.0955765	0.924136	0.961957		B	Putrescine	-0.167269	-0.14877	-0.409224	0.683557	0.714628		C	L.Isoleucine	-0.0186641	0.125599	-0.0689237	0.945265	0.977899
A	L.Octanoylcarnitine	-0.0158995	0.399215	-0.0530273	0.957865	0.961957		B	L.Sarcosine	-0.082679	-0.100339	-0.303125	0.762645	0.779592		C	Citrulline	-0.0186933	-0.0793883	-0.0545829	0.956641	0.977899
A	L.Tyrosine	-0.0132072	0.370045	-0.0478722	0.961957	0.961957		B	L.Proline	-0.024309	-0.0393701	-0.0695768	0.944718	0.944718		C	L.Sarcosine	0.00233186	0.104951	0.0101968	0.991896	0.991896
